# Supplementary material for: Rapid shifting of a deep magmatic source at Fagradalsfjall volcano, Iceland
Source: Nature. 2022 Sep 14;609(7927):529–34. doi: 10.1038/s41586-022-04981-x (PMC9477742; doi:10.1038/s41586-022-04981-x)
Supplement: Supplementary file 3 — Supplementary Tables 1–12. [file 41586_2022_4981_MOESM3_ESM.xlsx]

## Sheet: 1-Sample Overview
Supplementary Table 1: Summary sample information and analyses performed
	Sample Information				Analyses perfomed
Sample name	Eruption Day*	Sample type	Sample location		ICP-OES	ICP-MS	MC-ICP-MS / TIMS		Electron Microprobe Major Element Analyses						SIMS- Melt Inclusions
			Lat	Long	Major Elements	Trace Elements	Pb isotopes	Sr and Nd isotopes	Glass	Olivine	Plagioclase	Clinopyroxene	Spinel	Melt Inclusion	Trace Elements	Volatile Species
G20210321-1	2	Quenched pahoehoe lava1	63.8921	-22.275	X	X			X	X	X	X		X	X	X
G20210321-2	2	Quenched pahoehoe lava1	63.8921	-22.275	X	X		X	X	X	X	X	X	X	X	X
G20210321-3	2	Quenched pahoehoe lava1	63.8921	-22.275	X	X			X	X		X	X	X
G20210321-4	2	Quenched pahoehoe lava1	63.8921	-22.275	X	X			X	X		X	X	X	X	X
G20210323-1	4	Quenched pahoehoe lava1	63.8883	-22.2735	X	X	X	X	X	X	X			X
G20210324-1	4 - 5	Airfall tephra2	63.8905	-22.2674					X	X	X	X		X
G20210327-1	1 - 8	Quenched a'a lava1	63.8882	-22.2754	X				X
G20210330-2	11	Pahoehoe slab3	63.8932	-22.2734	X	X	X	X	X	X	X
G20210404-1	4 - 11	Airfall tephra2	63.8904	-22.2678	X			X	X	X	X			X
G20210405-1	17	Quenched pahoehoe lava1	63.8936	-22.2449	X	X	X	X	X
G20210405-2	17	Airfall tephra2							X	X	X			X
G20210412-1	24	Quenched pahoehoe lava1	63.8933	-22.2506	X	X	X	X	X	X	X			X
G20210412-2	24	Pahoehoe slab3	63.8933	-22.2506	X
G20210416-1	25 - 28	Quenched a'a lava1	63.8862	-22.2719	X
G20210416-2	25 - 28	Quenched a'a lava1	63.8869	-22.2623	X					X
G20210416-3	28	Quenched pahoehoe lava1	63.8874	-22.2699	X	X			X	X	X	X		X
G20210416-4	25	Pahoehoe slab3	63.8933	-22.25	X	X
G20210424-5	36	Quenched pahoehoe lava1	63.8864	-22.2653	X	X	X		X	X	X
G20210424-6	28 - 36	Quenched a'a lava1	63.8849	-22.2631	X	X		X
G20210428-1	37 - 38	Airfall tephra2	63.8891	-22.2648	X	X			X	X	X
G20210428-2	30 - 40	Quenched a'a lava1	63.8808	-22.2602	X	X
G20210501-1	41	Pahoehoe slab3	63.8896	-22.2654	X	X			X	X	X
G20210506-1	44	Pahoehoe slab3	63.8857	-22.2658	X	X			X
G20210506-3	41 - 46	Quenched a'a lava1	63.8943	-22.2387	X
G20210506-7	48	Airfall tephra2	63.886	-22.27					X	X	X
*: Eruption day is an estimate of when the lava exited the vent. For samples where there is some uncertainty, a range that encompasses the possible range of eruption days is given.
1: Molten pahoehoe or a'a lava from an active flow was scooped into a bucket containing clean tap water and quenched to glass.
2: Air-quenched lava blown from the vent and collected off the ground or caught in flight
3: Slab from an inactive and cool pahoehoe flow, typically has glassy exterior

## Sheet: 2-WR Major Elem.
Supplementary Table 2: Whole rock major element concentrations
Sample Name	SiO2	TiO2	Al2O3	FeO	MnO	MgO	CaO	Na2O	K2O	P2O5	Total	Mg#		K2O/ TiO2	± abs
	wt%	wt%	wt%	wt%	wt%	wt%	wt%	wt%	wt%	wt%	wt%				2 SD
G20210321-1	49.8359	0.964679	15.1782	9.7865	0.17556	8.97579	12.8625	1.8494	0.145329	0.0970869	99.871	64.5235		0.15065	0.00613383
G20210321-2	49.7604	0.96269	15.3674	9.76435	0.174565	8.8785	12.8626	1.86151	0.136326	0.0992986	99.8677	64.3256		0.14161	0.00576574
G20210321-3	49.953	0.968159	15.4559	9.79876	0.172038	8.82737	12.5833	1.8795	0.138173	0.0965567	99.8727	64.1121		0.142717	0.00581082
G20210321-4	49.7712	0.946145	15.3537	9.65912	0.173497	8.94897	12.9376	1.82794	0.136897	0.115517	99.8706	64.7545		0.144689	0.00589111
G20210323-1	49.845	0.974004	15.1758	9.8401	0.175497	8.91133	12.8281	1.85994	0.144072	0.119991	99.8738	64.2329		0.147918	0.00602257
G20210327-1	49.8064	0.967769	15.2137	9.78054	0.175277	8.8679	12.8777	1.89593	0.157638	0.128356	99.8712	64.2602		0.162888	0.00663208
G20210330-2	49.7027	1.0086	15.204	9.71636	0.173837	9.03798	12.8172	1.89949	0.193624	0.10515	99.859	64.8455		0.191972	0.00781628
G20210404-1	49.3488	1.02627	15.2715	9.72463	0.173667	9.32733	12.757	1.88557	0.213302	0.108807	99.8369	65.5413		0.207841	0.0084624
G20210405-1	49.4935	1.01137	15.3547	9.72842	0.173437	9.14159	12.7574	1.89648	0.193259	0.10396	99.8541	65.0767		0.191087	0.00778022
G20210412-1	49.5371	1.07578	15.1679	9.38562	0.167544	9.72474	12.5225	1.86985	0.259403	0.129666	99.8401	67.2635		0.24113	0.00981778
G20210412-2	49.4084	1.08104	15.1145	9.38211	0.168807	9.74383	12.6767	1.87186	0.263109	0.132001	99.8423	67.3149		0.243385	0.0099096
G20210416-1	49.3379	1.08681	15.2125	9.65848	0.17303	9.50472	12.6002	1.88167	0.263899	0.126381	99.8456	66.1186		0.242821	0.00988661
G20210416-2	49.1268	1.11626	15.0269	9.75108	0.175729	9.65273	12.6917	1.88373	0.281112	0.133628	99.8396	66.2508		0.251833	0.0102535
G20210416-3	49.3089	1.04038	15.3064	9.59974	0.172758	9.38494	12.8081	1.8763	0.236288	0.118567	99.8524	65.971		0.227116	0.00924717
G20210416-4	49.1125	1.08123	15.1609	9.70519	0.175254	9.67374	12.6645	1.87874	0.266422	0.125359	99.8439	66.4048		0.246406	0.0100326
G20210424-5	49.1564	1.10278	15.2687	9.68077	0.173547	9.51458	12.6106	1.91222	0.28215	0.125318	99.8271	66.0902		0.255854	0.0104173
G20210424-6	49.4043	1.05025	15.2477	9.64275	0.174242	9.3179	12.7493	1.89576	0.244117	0.115933	99.8422	65.7092		0.232437	0.00946381
G20210428-1	48.9493	1.09498	15.1922	9.64587	0.17156	10.0081	12.4514	1.88283	0.288144	0.126123	99.8104	67.2936		0.263151	0.0107144
G20210428-2	49.2308	1.0637	15.3038	9.62717	0.172041	9.52527	12.662	1.87559	0.261892	0.118793	99.8411	66.2396		0.246208	0.0100245
G20210501-1	49.1751	1.11927	15.2035	9.7593	0.17422	9.55926	12.5143	1.92088	0.280577	0.126278	99.8328	66.0141		0.25068	0.0102066
G20210506-1	49.1573	1.09822	15.1687	9.80013	0.175993	9.57801	12.5549	1.91279	0.271039	0.122691	99.8398	65.9643		0.246798	0.0100485
G20210506-3	49.0885	1.0902	15.0917	9.79708	0.173755	9.64075	12.6421	1.92335	0.267286	0.123812	99.8386	66.1177		0.245173	0.00998236
All whole rock sample powders were ground in a tungsten carbide disc mill.
Mg# = 100*Mg/(Mg+Fe2+), where Mg and Fe2+ are in molar units and Fe2+ is calculated assuming the molar ratio Fe2+/FeTOT = 0.9
Secondary Standard Information
	SiO2	TiO2	Al2O3	FeO	MnO	MgO	CaO	Na2O	K2O	P2O5
BCR-1	wt%	wt%	wt%	wt%	wt%	wt%	wt%	wt%	wt%	wt%
BCR-1	55.3143	2.24911	13.6092	12.3135	0.18772	3.56164	7.14191	3.33222	1.7049	0.388136
BCR-1	55.413	2.24154	13.6561	12.2279	0.186334	3.52267	7.18671	3.30547	1.67395	0.389497
BCR-1 21-22.3	55.0238	2.31461	13.5724	12.2629	0.186128	3.57859	7.31399	3.41015	1.75712	0.38309
BCR-1	55.191	2.27583	13.5673	12.1564	0.19194	3.77411	7.33041	3.31508	1.70929	0.286968
BCR-1	55.1001	2.26688	13.6297	12.3785	0.189682	3.77943	7.21449	3.31816	1.53879	0.3901
BCR-1	55.2804	2.28521	13.7762	12.2134	0.185688	3.66438	7.16291	3.2534	1.56611	0.423045
BCR-1	55.1497	2.27848	13.7394	12.3135	0.187932	3.66073	7.18117	3.28931	1.58355	0.420262
BCR-1 Mean (N=7)	55.2103	2.27309	13.65	12.2666	0.187917	3.64879	7.2188	3.31768	1.64767	0.383014
BCR-1 (GeoRem)	55.2672	2.27231	13.7433	12.2478	0.186285	3.52096	7.07436	3.37198	1.7544	0.369529
2 SD (abs)	0.268063	0.048418	0.161039	0.149229	0.00447294	0.202624	0.148363	0.0961056	0.168049	0.0906759
2 RSD (%)	0.485531	2.13005	1.17977	1.21655	2.38027	5.55319	2.05523	2.89677	10.1992	23.6743
Measured/Accepted	0.998971	1.00035	0.993213	1.00153	1.00876	1.03631	1.02042	0.983899	0.939166	1.03649
BHVO-1
BHVO-1	50.17	2.73149	13.6053	11.0862	0.168656	7.09225	11.4405		0.519651	0.286021
BHVO-1	50.247	2.72928	13.6565	11.0779	0.168068	7.1003	11.3278		0.516948	0.279874
BHVO-1	49.9953	2.77128	13.5773	11.0263	0.172534	7.32782	11.4911		0.536771	0.191737
BHVO-1 100mg	50.1594	2.75679	13.5918	11.082	0.17111	7.36001	11.5912	2.30655	0.525782	0.274972
BHVO-1 50mg	50.0689	2.76724	13.5746	11.146	0.170245	7.44571	11.5274	2.32104	0.524014	0.272765
BHVO-1	50.0506	2.76323	13.7603	11.1619	0.170528	7.26472	11.5141	2.32666	0.529473	0.277797
BHVO-1	50.2344	2.76731	13.801	11.1759	0.170051	7.29446	11.2398	2.33186	0.530759	0.280067
BHVO-1	50.3154	2.76751	13.8236	11.0713	0.16788	7.22591	11.3412	2.26681	0.537179	0.310188
BHVO-1 Mean (N=8)	50.1551	2.75677	13.6738	11.1034	0.169884	7.2639	11.4341	2.31059	0.527572	0.271678
BHVO-1 (GeoRem)	50.084	2.75819	13.7708	11.1511	0.169897	7.2556	11.4975	2.32666	0.528704	0.278938
2 SD (abs)	0.219787	0.0336623	0.209714	0.103829	0.00320032	0.244932	0.239946	0.0524717	0.0147777	0.0687289
2 RSD (%)	0.438214	1.22108	1.53369	0.93511	1.88383	3.37191	2.0985	2.27093	2.80107	25.298
Measured/Accepted	1.00142	0.999484	0.992954	0.995722	0.99992	1.00114	0.994488	0.993091	0.997859	0.973973
BIR-1
BIR-1	48.046	0.949779	15.5894	10.2265	0.172866	9.59716	13.412	1.82689	0.0266662	0.0207809
BIR-1	48.1411	0.952365	15.6276	10.2487	0.171016	9.52501	13.293	1.85927	0.0292443	0.0215282
BIR-1 21-22.3	48.3052	0.99415	15.6522	10.3436	0.164963	9.61905	12.8725	1.88105	0.0223617	0.0186396
BIR-1	48.0321	0.965866	15.6116	10.2244	0.175456	9.47662	13.3774	1.82069	0.0277371	0.151302
BIR-1	47.9642	0.970214	15.5894	10.333	0.173371	9.58648	13.3028	1.84063	0.0278915	0.0785133
BIR-1 50mg	48.2079	0.979034	15.563	10.3087	0.171788	9.55446	13.1679	1.86561	0.0310215	0.0204986
BIR-1 100mg	47.9838	0.954163	15.5592	10.2454	0.171857	9.50563	13.3376	2.03083	0.0323494	0.0197365
BIR-1	48.2396	0.963682	15.6325	9.95867	0.169839	9.62781	13.38	1.84649	0.0248981	0.0223575
BIR-1	48.1492	0.962386	15.8082	10.2062	0.171592	9.3668	13.322	1.83115	0.0288074	0.023601
BIR-1 Mean (N=9)	48.1188	0.965738	15.6259	10.2328	0.171416	9.53989	13.2739	1.86696	0.0278863	0.0418841
BIR-1 (GeoRem)	47.9381	0.961671	15.5581	10.2896	0.173636	9.71902	13.3312	1.83768	0.0290899	0.030093
2 SD	0.238352	0.0281695	0.150402	0.228523	0.00578327	0.165862	0.332403	0.128949	0.00605817	0.0904911
2 RSD (%)	0.49534	2.91689	0.962516	2.23324	3.37382	1.73861	2.50419	6.90691	21.7245	216.051
Measured/Accepted	1.00377	1.00423	1.00436	0.994477	0.987215	0.981569	0.995703	1.01593	0.958628	1.39183
W-2
W-2	53.1479	1.06644	15.3356	9.79952	0.166882	6.38357	10.9858	2.23742	0.632752	0.127176
W-2	53.0449	1.06908	15.3229	9.84889	0.168123	6.42825	10.9855	2.25707	0.630541	0.126093
W-2	53.1032	1.07846	15.2844	9.72256	0.169738	6.4934	11.0385	2.22746	0.62692	0.136415
W-2	52.5431	1.076	15.488	9.84684	0.167542	6.63561	11.0743	2.30496	0.620268	0.127064
W-2	52.7324	1.06438	15.2891	10.076	0.166688	6.58718	10.9629	2.24131	0.625875	0.135729
W-2	52.8851	1.05912	15.2927	9.86516	0.167984	6.58969	11.0051	2.26831	0.619627	0.129432
W-2	52.4587	1.06405	15.3204	9.88963	0.17033	6.63215	11.3125	2.27031	0.629198	0.13339
W-2	52.9057	1.07088	15.5068	9.79508	0.167071	6.45319	10.9869	2.22549	0.631808	0.138498
W-2	52.7657	1.06934	15.5489	9.81484	0.167942	6.55684	10.9643	2.22496	0.629542	0.139705
W-2 Mean (N=9)	52.843	1.06864	15.3765	9.85095	0.168033	6.52887	11.0351	2.25081	0.627392	0.132611
W-2 (GeoRem)	52.7657	1.06934	15.5489	9.81484	0.167942	6.55684	10.9643	2.22496	0.629542	0.139705
2 SD	0.481183	0.0120591	0.212115	0.194854	0.00250064	0.184612	0.220054	0.0537649	0.00947628	0.0105519
2 RSD (%)	0.91059	1.12846	1.37947	1.97802	1.48818	2.82762	1.99413	2.38869	1.51042	7.95699
Measured/Accepted	1.00146	0.999344	0.988912	1.00368	1.00055	0.995736	1.00646	1.01162	0.996585	0.949221

## Sheet: 3-WR and Groundmass Trace Elem.
Supplementary Table 3: Groundmass and whole rock trace element concentrations
Sample Name	Analyzed phase	Li	Sc	V	Cr	Co	Ni	Cu	Zn	Rb	Ba	Th	U	La	Ce	Pb	Pr	Sr	Nd	Zr	Hf	Sm	Eu	Gd	Tb	Dy	Ho	Y	Er	Tm	Yb	Lu		La/Yb	± abs	Dy/Yb	± abs
		ppm	ppm	ppm	ppm	ppm	ppm	ppm	ppm	ppm	ppm	ppm	ppm	ppm	ppm	ppm	ppm	ppm	ppm	ppm	ppm	ppm	ppm	ppm	ppm	ppm	ppm	ppm	ppm	ppm	ppm	ppm			2 SD		2 SD
G20210321-1	Groundmass glass	3.70007	42.9062	283.695	273.417	44.1681	105.049	135.648	69.6413	2.80304	41.1078	0.315404	0.100681	4.22471	10.4277	0.314636	1.4524	112.93	6.87836	48.3235	1.36501	2.06309	0.771573	2.75225	0.481591	3.27828	0.693754	19.6039	2.0594	0.302769	1.94506	0.301079		2.17202	0.0690455	1.68544	0.0470233
G20210321-1 (dup)	Groundmass glass	4.1369	44.8378	301.066	293.478	48.4545	115.612	149.783	78.2788	2.94178	42.4551	0.34726	0.110886	4.51856	10.8041	0.327526	1.58175	115.909	7.54037	51.4233	1.44443	2.22291	0.827602	2.91588	0.524052	3.47141	0.738533	20.6774	2.14916	0.331392	2.12763	0.324815		2.12375	0.067511	1.63158	0.0455208
G20210321-1	Whole Rock	3.35579	38.7644	259.889	316.317	43.6249	130.206	119.677	64.9016	2.5214	37.1045	0.285198	0.0921803	3.78024	9.33676	0.282519	1.2987	107.99	6.18644	43.8886	1.22131	1.84716	0.696803	2.50221	0.438342	2.9456	0.637784	17.5661	1.86619	0.276707	1.73951	0.271306		2.17316	0.0690817	1.69335	0.047244
G20210321-2	Groundmass glass	3.83808	44.3234	291.82	284.52	46.4005	116.51	138.758	73.3465	2.8987	41.337	0.324992	0.103027	4.29246	10.632	0.327854	1.46663	115.549	6.95508	48.965	1.39725	2.07351	0.784554	2.81911	0.493223	3.30784	0.714728	19.797	2.11446	0.311123	1.98559	0.305999		2.1618	0.0687205	1.66592	0.0464788
G20210321-2	Whole Rock	3.35888	40.0349	255.703	291.949	42.7576	116.294	124.395	67.8384	2.48174	38.5981	0.305345	0.0965775	3.94413	9.76037	0.301966	1.36018	109.747	6.42139	44.6667	1.29505	1.89539	0.720852	2.5963	0.457295	3.06012	0.657743	18.1304	1.94756	0.292293	1.85911	0.29189		2.12151	0.0674399	1.64601	0.0459233
G20210321-3	Groundmass glass	4.11654	47.136	317.2	297.432	48.4282	108.116	152.85	78.2589	2.84199	42.3234	0.320778	0.101826	4.36999	10.5676	0.325876	1.47522	112.156	6.91447	50.2911	1.37686	2.06257	0.769618	2.81994	0.497412	3.31977	0.722945	20.1682	2.11706	0.312924	1.97189	0.309004		2.21615	0.0704481	1.68355	0.0469706
G20210321-3	Whole Rock	3.71918	42.5449	279.847	353.015	46.9238	132.579	135.046	85.1542	2.63452	40.6283	0.283662	0.0920067	3.90427	9.6389	0.300287	1.32741	115.04	6.20732	45.6779	1.23829	1.86374	0.725884	2.55498	0.437773	2.96315	0.634576	18.124	1.88473	0.281775	1.79087	0.265089		2.1801	0.0693024	1.65459	0.0461627
G20210321-4	Groundmass glass	3.75174	42.9555	289.84	270.867	44.0754	97.3513	137.354	68.8171	2.79908	41.3688	0.337564	0.105721	4.39045	10.6674	0.333982	1.45807	111.08	7.08838	49.0381	1.41944	2.09536	0.794715	2.8778	0.504627	3.33288	0.730113	19.793	2.1307	0.323458	1.987	0.317232		2.20959	0.0702395	1.67734	0.0467974
G20210321-4	Whole Rock	3.21193	39.3846	258.842	319.613	43.995	131.312	124.613	68.2341	2.44164	37.83	0.300777	0.0932334	3.87753	9.59511	0.300533	1.34516	110.821	6.24705	43.8611	1.23749	1.88679	0.706594	2.54362	0.448017	2.99189	0.655871	17.9843	1.92211	0.285884	1.80227	0.282812		2.15148	0.0683924	1.66007	0.0463156
G20210323-1	Groundmass glass	3.43855	41.9597	277.945	268.859	42.6453	100.241	132.536	70.897	2.85262	41.8265	0.328132	0.104522	4.32032	10.5741	0.322067	1.48211	112.696	6.97115	48.4369	1.36932	2.0284	0.774162	2.77399	0.483601	3.26149	0.704153	19.5407	2.04666	0.303002	1.96372	0.303021		2.20007	0.069937	1.66087	0.0463378
G20210323-1 (dup)	Groundmass glass	4.05306	43.988	296.225	292.148	47.9031	112.404	148.054	75.7174	3.03698	40.3442	0.351756	0.113185	4.57327	10.9115	0.334147	1.58844	116.215	7.55374	51.5018	1.44219	2.25393	0.851929	2.91566	0.528042	3.46527	0.746098	20.6548	2.15129	0.333062	2.11784	0.323098		2.1594	0.0686442	1.63623	0.0456504
G20210323-1	Whole Rock	3.86125	44.0061	278.699	338.696	47.6188	128.663	136.041	73.8382	2.77972	39.498	0.309769	0.10007	4.14229	10.1935	0.310957	1.39375	114.799	6.63867	47.1651	1.31221	1.92194	0.74623	2.68731	0.466168	3.08116	0.660662	18.9006	1.93558	0.294427	1.82605	0.283433		2.26844	0.0721106	1.68734	0.0470763
G20210330-2	Groundmass glass	3.80583	40.6585	262.438	300.308	43.6405	108.415	124.31	68.2423	3.49263	48.7049	0.418503	0.128873	5.05501	12.0112	0.359909	1.65006	116.271	7.83263	50.3101	1.37926	2.1604	0.796007	2.69615	0.479076	3.09784	0.67778	18.5484	1.93486	0.29936	1.88918	0.294642		2.67577	0.0850588	1.63978	0.0457494
G20210405-1	Groundmass glass	4.50823	47.55	311.445	389.754	50.2938	133.302			4.56719	60.3471	0.541252	0.172794	6.35635	15.0184	0.466926	2.07754	145.495	9.4545	61.3728	1.73486	2.55495	0.9607	3.18669	0.577066	3.74562	0.811878	21.9806	2.31999	0.344828	2.26384	0.341952		2.80778	0.0892553	1.65455	0.0461614
G20210412-1	Groundmass glass	4.3264	45.718	302.101	462.215	48.6213	137.804			5.82827	76.5776	0.705347	0.225683	7.98731	18.2446	0.54905	2.45549	161.849	10.929	68.8717	1.91288	2.72106	1.00172	3.29657	0.563467	3.68561	0.775023	21.1031	2.23533	0.332212	2.12505	0.325631		3.75865	0.119482	1.73436	0.0483883
G20210416-3	Groundmass glass	3.98482	44.6279	288.352	392.972	47.73	129.8	127.1	74.76	4.86478	67.7888	0.60376	0.183358	7.01274	16.4215	0.48574	2.17038	150.115	9.84535	62.3742	1.69966	2.56447	0.935191	3.0483	0.53118	3.40897	0.731424	20.3011	2.10399	0.320025	2	0.301951		3.50637	0.111462	1.70448	0.0475546
G20210416-4	Groundmass glass	3.79825	42.7787	249.306	395.51	46.94	134.75	113.33	72.29	5.40797	73.7953	0.644692	0.202667	7.53234	17.415	0.524989	2.27847	154.906	10.2405	58.1647	1.57316	2.60863	0.952815	3.05903	0.52233	3.38629	0.700221	20.0244	2.07375	0.305291	1.9406	0.298981		3.88145	0.123386	1.74497	0.0486842
G20210424-5	Groundmass glass	4.31527	44.2995	296.575	389.311	47.23	127.56	120.43	74.33	5.98995	79.7703	0.732188	0.220819	8.25581	19.2479	0.554385	2.51039	162.416	11.1259	69.9419	2.00747	2.79306	1.01392	3.26716	0.549419	3.4988	0.74236	20.6157	2.13685	0.318248	2.03846	0.305136		4.05002	0.128744	1.71639	0.0478869
G20210424-5 (dup)	Groundmass glass	4.34887	44.8791	303.969	401.261	47.7152	122.187			6.39638	82.8091	0.767015	0.24118	8.67195	19.5977	0.583688	2.63317	167.939	11.4827	70.9294	1.912	2.83634	1.02994	3.35278	0.575548	3.7309	0.784638	20.9993	2.23832	0.329437	2.13486	0.327894		4.06208	0.129128	1.74761	0.0487579
G20210424-6	Groundmass glass	4.1669	43.2696	290.912	421.48	47.26	134.14	125.28	74.52	5.12829	68.0534	0.600877	0.189406	7.08054	16.6525	0.486336	2.1767	149.303	9.98432	63.7007	1.77606	2.54002	0.942915	3.05908	0.521212	3.37123	0.716223	20.1627	2.09312	0.313367	1.98597	0.301985		3.56529	0.113335	1.69752	0.0473605
G20210428-1	Groundmass glass	3.83593	42.0948	282.032	371.759	46.1937	135.321			6.12797	80.7512	0.746752	0.230461	8.40875	18.8283	0.591465	2.4941	162.672	11.1061	67.3838	1.84488	2.70599	0.94923	3.11912	0.539635	3.47544	0.733615	19.5804	2.06713	0.308167	1.99248	0.302747		4.22024	0.134155	1.74428	0.0486649
G20210428-2	Groundmass glass	4.19273	42.3884	281.651	436.594	46.26	132.8	118.08	80.01	5.58859	73.3444	0.646266	0.199068	7.57689	17.3093	0.521365	2.29656	152.922	10.3699	63.6675	1.80062	2.59995	0.941262	2.97055	0.528447	3.30637	0.707289	19.502	2.01641	0.306042	1.94907	0.282913		3.88744	0.123576	1.69638	0.0473286
G20210428-2 (dup)	Groundmass glass	4.3215	45.2403	302.949	505.312	48.5542	138.327			5.823	75.9883	0.699671	0.217558	7.91705	18.1392	0.548475	2.4283	162.86	10.7751	67.4694	1.81214	2.71409	0.975693	3.20128	0.55647	3.61347	0.756274	20.8292	2.17299	0.321024	2.06156	0.315721		3.84032	0.122078	1.75279	0.0489023
G20210501-1	Groundmass glass	4.00893	43.311	285.358	577.976	49.1052	143.734	117.433	76.3603	5.98773	77.6381	0.694828	0.213212	7.97561	18.3157	0.553015	2.46201	159.396	10.8844	66.5675	1.76659	2.7332	0.992046	3.28428	0.562171	3.48673	0.747355	20.2856	2.1176	0.31532	1.98941	0.30659		4.00903	0.127441	1.75264	0.0488982
G20210506-1	Groundmass glass	3.79569	41.7519	283.978	1092.17	49.1497	149.202	116.769	80.7738	5.41166	72.9374	0.637942	0.20287	7.63281	17.2592	0.732719	2.29905	154.15	10.2744	64.1324	1.68849	2.64372	0.969594	3.16079	0.527145	3.45422	0.70784	19.7208	2.05586	0.305508	1.94907	0.294882		3.91613	0.124488	1.77224	0.049445
	Secondary Standard Information
		Li	Sc	V	Cr	Co	Ni	Cu	Zn	Rb	Ba	Th	U	La	Ce	Pb	Pr	Sr	Nd	Zr	Hf	Sm	Eu	Gd	Tb	Dy	Ho	Y	Er	Tm	Yb	Lu
	W-2	ppm	ppm	ppm	ppm	ppm	ppm	ppm	ppm	ppm	ppm	ppm	ppm	ppm	ppm	ppm	ppm	ppm	ppm	ppm	ppm	ppm	ppm	ppm	ppm	ppm	ppm	ppm	ppm	ppm	ppm	ppm
	W-2	9.15307	35.7991	268.185	90.4205	43.692	70.3663	105.189	75.3691	20.1059	176.363	2.1552	0.493087	10.616	23.3227	7.69859	2.96619	202.292	12.7588	93.2305	2.48086	3.16664	1.08947	3.5941	0.610348	3.77875	0.771393	21.8567	2.1929	0.320872	2.03345	0.298058
	W-2 #4	9.28325	36.8604	253.456	91.8963	45.8096	74.3146	110.092	77.0812	20.2207	177.29	2.2616	0.518047	10.8141	24.0231	7.83205	3.03387	204.021	13.1941	93.9154	2.55249	3.25936	1.12496	3.69428	0.627718	3.87142	0.789015	22.0193	2.26721	0.328876	2.08695	0.307072
	W-2 #2	9.16722	36.0819	260.743	90.578	44.4534	71.9153	110.132	74.6675	19.9199	176.423	2.16965	0.496154	10.7601	23.8213	7.69964	3.00053	201.012	12.9532	93.4217	2.51619	3.25188	1.10925	3.63842	0.606361	3.81105	0.775101	21.5725	2.22248	0.327791	2.04094	0.295264
	W-2 #6	8.97064	35.0802	242.349	87.5951	43.6377	70.6636	109.59	73.3051	19.8879	176.836	2.11937	0.474744	10.7365	23.795	7.69082	3.01808	201.831	13.0096	92.6344	2.48523	3.19748	1.10849	3.63307	0.607248	3.8286	0.773829	21.5458	2.19921	0.321014	2.02802	0.289278
	W-2 #1	9.03915	36.7026	266.948	90.628	44.0483	71.3081	106.334	74.7634	20.0598	177.835	2.1565	0.488024	10.7363	23.8167	7.61127	2.96843	203.405	12.8307	93.1174	2.52123	3.21317	1.07007	3.63662	0.60821	3.80025	0.779668	21.8173	2.22859	0.32102	2.03412	0.297421
	W-2 #5	9.10021	36.1269	259.552	90.458	44.0331	72.98	113.42	77.936	20.1278	181.139	2.14145	0.506154	10.9557	24.0817	7.89252	3.04179	203.207	13.0348	92.9271	2.51124	3.20844	1.09584	3.68412	0.605693	3.87263	0.780318	21.6801	2.26131	0.315781	2.04245	0.299762
	W-2 #3	9.08176	35.9618	262.781	90.4142	43.9729	72.2762	106.007	74.7865	20.2056	177.368	2.17347	0.507042	10.6194	23.7996	7.68249	2.96324	199.792	12.887	95.2233	2.53547	3.24353	1.10034	3.62245	0.60202	3.81228	0.79022	21.7412	2.19902	0.319503	2.03527	0.298278
	W-2 Mean (N=7)	9.11361	36.0875	259.145	90.2843	44.2353	71.9749	108.681	75.4155	20.0753	177.608	2.16818	0.497608	10.7483	23.8086	7.72963	2.99888	202.223	12.9526	93.4957	2.51467	3.22007	1.09977	3.6433	0.609657	3.825	0.779935	21.7475	2.22439	0.322122	2.04303	0.297876
	W-2 GeoRem (preferred)	9.21	35.86	265.8	92	44.37	72	105.9	77.7	20.23	172.8	2.179	0.5048	10.63	23.21	7.83	3.018	195.4	13.09	93.3	2.444	3.3	1.091	3.713	0.627	3.806	0.7908	21.82	2.208	0.3315	2.054	0.309
	2 SD (abs)	0.200649	1.18064	17.7577	2.59488	1.48842	2.74836	5.90136	3.15847	0.259915	3.28954	0.0900348	0.0284834	0.233639	0.487948	0.194294	0.0668461	2.95867	0.288717	1.72139	0.0511886	0.0666058	0.0346783	0.0697341	0.0167227	0.070918	0.0146531	0.333207	0.060481	0.00926766	0.0399218	0.0106232
	2 RSD (%)	2.20164	3.27161	6.85241	2.87412	3.36478	3.8185	5.43	4.1881	1.2947	1.85214	4.15256	5.72406	2.17373	2.04946	2.51363	2.22904	1.46307	2.22903	1.84115	2.0356	2.06846	3.15322	1.91404	2.74297	1.85407	1.87876	1.53216	2.719	2.87706	1.95405	3.56632
	Measured/Accepted	0.989535	1.00635	0.974962	0.981351	0.996964	0.999651	1.02626	0.970599	0.992355	1.02782	0.995032	0.985752	1.01113	1.02579	0.987181	0.993663	1.03492	0.989503	1.0021	1.02892	0.97578	1.00804	0.981227	0.972339	1.00499	0.98626	0.99668	1.00742	0.971711	0.994659	0.964001
	BIR-1
	BIR-1	3.20997	43.5624	323.783	416.26	53.158	178.213	125.37	75.3311	0.218566	13.013	0.0302006	0.0103912	0.598958	1.87559	3.25846	0.371848	107.705	2.40963	14.9739	0.584224	0.511624	1.09468	1.75553	0.359179	2.51025	0.57109	15.7165	1.67936	0.259103	1.64404	0.249962
	BIR-1 (GeoRem Preferred)	3.203	43.21	320.6	392.9	52.22	168.9	120.7	70.4	0.21	6.75	0.0328	0.01051	0.627	1.92	3.037	0.3723	108.6	2.397	14.8	0.5822	0.5201	1.113	1.809	0.3623	2.544	0.5718	15.6	1.68	0.2558	1.631	0.2484
	Measured/Accepted	1.00217	1.00816	1.00993	1.05945	1.01796	1.05514	1.03869	1.07004	1.04079	1.92786	0.920751	0.988695	0.955277	0.976869	1.07292	0.998785	0.991762	1.00527	1.01175	1.00348	0.983704	0.983543	0.970443	0.991386	0.986733	0.998758	1.00747	0.999616	1.01291	1.008	1.00629
	BHVO-2
	BHVO-2	4.64307	29.1569	310.76	317.79	49.746	135.827	144.881	108.836	9.52816	133.53	1.16384	0.40042	15.4287	38.2105	1.58385	5.43119	390.11	25.1337	175.772	4.21133	2.0768	6.0947	6.28197	0.95066	5.28718	0.95171	26.5403	2.45135	0.339771	1.97391	0.272605
	BHVO-2 (GeoRem Preferred)	4.5	31.83	318.2	287.2	44.89	119.8	129.3	103.9	9.261	130.9	1.224	0.412	15.2	37.53	1.653	5.339	394.1	24.27	171.2	4.47	2.043	6.023	6.207	0.9392	5.28	0.9887	25.91	2.511	0.3349	1.994	0.2754
	Measured/Accepted	1.03179	0.916018	0.976617	1.10651	1.10818	1.13378	1.1205	1.04751	1.02885	1.02009	0.950847	0.971893	1.01505	1.01813	0.958165	1.01727	0.989876	1.03559	1.0267	0.942131	1.01655	1.0119	1.01208	1.0122	1.00136	0.962587	1.02433	0.976244	1.01454	0.989924	0.989851

## Sheet: 4-Radiogenic Isotopes
Supplementary Table 4: Whole rock and groundmass glass radiogenic isotope compositions
Sample Name	Analyzed Phase	87Sr/86Sr	2 SE (Abs)		143Nd/144Nd	2 SE (Abs)		206Pb/204Pb	2 SE (Abs)		207Pb/204Pb	2 SE (Abs)		208Pb/204Pb	2 SE (Abs)		207Pb/206Pb	2 SE (Abs)		208Pb/206Pb	2 SE (Abs)
G20210321-2	Groundmass Glass	0.703109	5.1498e-06		0.51301	3.30007e-06
G20210323-1	Groundmass Glass	0.703108	7.51769e-06		0.513017	3.24504e-06		18.73	0.00107081		15.51	0.00107805		38.3749	0.00257042		0.827853	2.56124e-05		2.04913	6.96903e-05
G20210323-1	Whole Rock							18.7328	0.00119049		15.5098	0.00104247		38.3756	0.00242947		0.8277	2.9366e-05		2.0489	6.33303e-05
G20210330-2	Whole Rock	0.703125	6.69854e-06		0.512991	3.04039e-06		18.7567	0.00132327		15.4951	0.00110589		38.3568	0.00299405		0.825881	2.13874e-05		2.04524	0.000113354
G20210404-1	Groundmass Glass	0.703157	5.07625e-06		0.512972	4.1536e-06
G20210405-1	Whole Rock	0.703139	6.16237e-06		0.512984	3.36962e-06		18.7607	0.00194632		15.4919	0.00111815		38.3543	0.00254588		0.82553	4.58699e-05		2.04467	0.000103379
G20210412-1	Whole Rock	0.703183	5.96379e-06		0.512949	4.45998e-06		18.8229	0.00137696		15.515	0.00116974		38.4404	0.00308673		0.824031	4.51473e-05		2.04249	6.49953e-05
G20210412-1 (dup)	Whole Rock							18.8204	0.00156016		15.5123	0.00129582		38.4336	0.0028702		0.824001	1.97387e-05		2.04241	4.73874e-05
G20210424-5	Whole Rock							18.8389	0.00158165		15.5207	0.00152615		38.4647	0.00384452		0.823636	3.02094e-05		2.04205	0.000117486
G20210424-5 (dup)	Whole Rock							18.8321	0.00150332		15.5113	0.00137231		38.4354	0.00338974		0.823437	2.46513e-05		2.04123	7.96334e-05
G20210424-6	Groundmass Glass	0.70317	6.15427e-06		0.51296	3.86965e-06
SO-1**	Whole Rock							18.7508	0.00100186		15.502	0.000964953		38.356	0.00245635		0.826509	2.08532e-05		2.04584	7.4281e-05
Standard Replicates		87Sr/86Sr	2 SD (Abs)		143Nd/144Nd	2 SD (Abs)		206Pb/204Pb	2 SD (Abs)		207Pb/204Pb	2 SD (Abs)		208Pb/204Pb	2 SD (Abs)		207Pb/206Pb	2 SD (Abs)		208Pb/206Pb	2 SD (Abs)
Mean SRM 981 (N=51)								16.9403	0.00349575		15.4991	0.00335733		36.7322	0.0116167		0.914924	8.93624e-05		2.16834	0.00035835
SRM-981 (Baker et al., 2004))								16.9416			15.4998			36.7249			0.91489			2.16775
Mean AGV-2 (N=2)								18.8695	0.00112788		15.6197	0.0012067		38.5505	0.0141695		0.827663	0.00024506		2.04315	0.000131403
AGV-2 (Todd et al., 2015)								18.8683	0.00344461		15.618	0.000586556		38.5453	0.00257533		0.82774	0.000177368		2.04288	0.000268599
BCR-2 (N=1)								18.7455	0.0011*		15.6285	0.0010*		38.7076	0.0025*		0.833488	0.00002*		2.06518	0.00006*
BCR-2 (Todd et al., 2015)								18.7501	0.0089691		15.625	0.00104471		38.7294	0.013869		0.8333	0.000369221		2.06557	0.000332784
Mean JB-3 (N=2)								18.2953	0.00174713		15.5384	0.0018031		38.2538	0.00579011		0.849074	1.74472e-05		2.09119	0.000116829
JB-3 (GeoRem, Pb-ID-double spike)								18.2954	0.0042		15.538	0.0044		38.2516	0.0111		0.84925	0.00011		2.09076	0.00032
Mean SRM 987 (N=16)		0.710231	6.1668e-06
SRM 987		0.710245
Mean JNdi-1 (N=12)					0.512098	4.23447e-06
JNdi-1					0.5121
AGV-1 (N=5 for Sr, N=4 for Nd)		0.70398	5e-06		0.512772	1e-05
AGV-1 (Weis et al. 2006)		0.703989	1.7e-05		0.512791	1.3e-05
Reported 87Sr/86Sr ratios are normalized to NIST SRM 987 = 0.710245
Reported 143Nd/144Nd ratios are normalized to JNdi-1 = 0.5121
*BCR-2 was analyzed only one time and therefore the in-run 2SD standard error is here given as the uncertainty
**Sample SO-1 is from Yngri Stampar unit, an historical unit of the Reykjanes volcanic system (Lat: 63.8455; Long: 22.6814). It was analysed for Pb isotopes at IES-University of Iceland due to the lack of Pb isotope data for the Reykjanes volcanic system in the Peate et al. (2009) paper.

## Sheet: 5-Cpx Major Elem. and PT
Supplementary Table 5: Clinopyroxene major element concentrations and derived crystallization pressures and temperatures
																								EMPA uncertainties
Sample Name	Analysis name	SiO2	TiO2	Al2O3	FeO	MnO	MgO	CaO	Na2O	Cr2O3	NiO	Total	Mg#		P MI*	T MI*	P⍬	1SD	T⍬	1SD	n			EMPA session	Si	Ti	Al	Fe	Mn	Mg	Ca	Na	Cr	Ni
		wt%	wt%	wt%	wt%	wt%	wt%	wt%	wt%	wt%	wt%	wt%			kbar	°C	kbar	kbar	°C	°C				Cpx	%	%	%	%	%	%	%	%	%	%
G20210321-1	G20210321-1-g1-core	52.2	0.3594	3.89	5.11	0.1188	16.46	20.79	0.1737	1.1563	0.01	100.268	85.17		-	-	-	-	-	-	-			S2	0.2	4.86	0.8	0.8	9.4	0.38	0.37	6.85	2.61	126.47
G20210321-1	G20210321-1-g1-coredark	53.93	0.2502	2.45	6.32	0.18	19.63	16.66	0.1646	0.5343	0.0449	100.164	84.7		-	-	1.9	0.3	1211	5	74			S2	0.2	6.42	1.03	0.71	7.02	0.35	0.41	7.1	4.2	28.41
G20210321-1	G20210321-1-g1-rim	51.64	0.5224	4.23	5.81	0.1508	16.43	20.08	0.1901	0.9829	0.0267	100.063	83.45		-	-	-	-	-	-	-			S2	0.2	3.7	0.77	0.74	7.91	0.38	0.37	6.19	2.86	48.17
G20210321-1	G20210321-1-g3a-core	53.16	0.2715	3.17	5.26	0.1517	17.62	19.79	0.2344	0.6285	0.0456	100.332	85.66		-	-	3.7	0.3	1214	6	75			S2	0.2	6.08	0.89	0.78	7.89	0.37	0.38	5.43	3.78	28.36
G20210321-1	G20210321-1-g3a-rim	51.68	0.4873	4.28	6.48	0.1638	16.83	19.24	0.1697	0.6391	0.0302	100	82.24		-	-	-	-	-	-	-			S2	0.2	3.79	0.76	0.7	7.5	0.38	0.38	6.91	3.76	42.19
G20210321-1	G20210321-1-g3a-cpxmicrolite	51.55	0.5991	4.56	6.73	0.18	17.14	18.54	0.1802	0.5243	0.0294	100.033	81.95		-	-	-	-	-	-	-			S2	0.2	3.31	0.74	0.68	7.04	0.37	0.39	6.67	4.27	43.38
G20210321-1	G20210321-1-g3b-core	53.54	0.2138	3.08	5.26	0.1256	18.24	19.32	0.215	0.5655	0.0589	100.619	86.08		-	-	3.3	0.4	1214	6	73			S2	0.2	7.34	0.91	0.78	9.17	0.36	0.38	5.53	3.99	22.23
G20210321-1	G20210321-1-g3b-rim	51.86	0.4233	4.13	5.93	0.1463	16.67	19.9	0.1996	0.8602	0.0144	100.134	83.36		-	-	-	-	-	-	-			S2	0.2	4.3	0.77	0.73	8.04	0.38	0.37	6.21	3.11	87.74
G20210321-1	G20210321-1-g4-core	52.4	0.3337	3.31	5.73	0.1964	17.56	19.29	0.1716	0.7236	0.0382	99.7535	84.53		-	-	1.5	0.3	1192	5	95			S2	0.2	5.12	0.87	0.74	6.51	0.36	0.38	6.95	3.49	33.21
G20210321-1	G20210321-1-g4-coredarker	53.89	0.296	2.55	5.93	0.1652	18.88	18.18	0.1452	0.5434	0.0282	100.608	85.02		-	-	0.8	0.3	1192	5	71			S2	0.2	5.56	1	0.73	7.43	0.35	0.39	7.7	4.17	44.85
G20210321-1	G20210321-1-g4-rim	52.39	0.3773	4.17	5.43	0.1475	16.77	20.17	0.2142	0.9526	0.0405	100.662	84.63		-	-	-	-	-	-	-			S2	0.2	4.66	0.77	0.76	7.96	0.37	0.37	5.68	2.87	31.7
G20210321-1	G20210321AC1_px1_incl_corea	52.09	0.1906	3.92	4.2	0.1361	17.54	20.18	0.2104	1.1467	0.0316	99.6454	88.16		-	-	-	-	-	-	-			S4	0.2	8.12	0.81	0.89	8.44	0.37	0.37	5.78	2.65	40.72
G20210321-1	G20210321AC1_px1_incl_coreb	52.17	0.1425	3.88	4.51	0.1233	17.46	20.04	0.2036	1.0937	0.0407	99.6638	87.35		-	-	-	-	-	-	-			S4	0.2	10.72	0.81	0.85	9.2	0.37	0.37	6.09	2.73	31.17
G20210321-1	G20210321AC1_px1_incl_rimb	52.88	0.3226	2.17	6.58	0.2075	17.8	18.86	0.152	0.1675	0.0386	99.1782	82.83		-	-	0.2	0.2	1176	6	25			S4	0.2	5.29	1.11	0.7	6.18	0.37	0.39	7.74	9.9	33.06
G20210321-1	G20210321AC1_px1_incl_rima	53.07	0.1848	3.05	4.39	0.1452	18.3	19.64	0.1812	0.5404	0.0368	99.5384	88.14		-	-	3.3	0.7	1208	7	36			S4	0.2	8.49	0.93	0.87	7.88	0.36	0.38	6.28	4.14	34.49
G20210321-1	G20210321AC1_px2_incl_core	52.08	0.1335	3.74	4.5	0.1202	17.41	19.93	0.182	1.0171	0.0611	99.1739	87.34		-	-	-	-	-	-	-			S4	0.2	11.64	0.83	0.85	9.19	0.37	0.38	6.62	2.89	21.44
G20210321-1	G20210321AC1_area2_core_px1	51.54	0.1864	4.47	4.74	0.1297	16.84	20.05	0.2142	1.3446	0.0706	99.5855	86.37		-	-	-	-	-	-	-			S4	0.21	8.27	0.76	0.83	8.82	0.38	0.38	5.86	2.38	18.63
G20210321-1	G20210321AC1_area2_core_px2	51.65	0.2486	4.01	4.86	0.1454	17.25	19.74	0.2159	1.1684	0.0155	99.3038	86.35		-	-	-	-	-	-	-			S4	0.21	6.71	0.8	0.82	7.85	0.37	0.38	5.78	2.63	82.7
G20210321-1	G20210321AC1_area2_core_px3	52.05	0.1641	4	4.87	0.1495	17.3	19.6	0.2127	1.2083	0.0415	99.5961	86.36		-	-	-	-	-	-	-			S4	0.2	9.24	0.8	0.82	7.92	0.37	0.38	5.87	2.55	31.3
G20210321-1	G20210321AC1_area4_core_px1	52.11	0.1922	3.55	4.51	0.0969	17.53	19.96	0.1757	0.834	0.0538	99.0126	87.39		-	-	-	-	-	-	-			S4	0.2	8.22	0.85	0.85	11.23	0.37	0.38	6.7	3.17	24.03
G20210321-1	G20210321AC1_area4_core_px2	52.5	0.2044	3.54	4.53	0.142	17.7	19.96	0.195	0.72	0.0505	99.5419	87.45		-	-	-	-	-	-	-			S4	0.2	7.64	0.86	0.86	8.2	0.37	0.38	6.33	3.58	25.59
G20210321-1	G20210321AC1_area4_core_px3	52.37	0.1833	3.7	4.61	0.1188	17.44	19.96	0.1751	0.955	0.0377	99.5499	87.09		-	-	-	-	-	-	-			S4	0.2	8.69	0.84	0.85	9.41	0.37	0.38	6.91	2.96	33.63
G20210321-1	0321gr12_core_br	51.49	0.3901	3.68	5.4	0.1593	17.35	20.06	0.2565	0.8071	0.0185	99.6115	85.1354											S5	0.2	4.62	0.83	0.77	6.9	0.37	0.37	5.15	2.58	68.85
G20210321-1	0321gr12_core_d	52.12	0.1957	3.66	4.37	0.122	18.15	19.91	0.1835	1.0046	0.0375	99.7533	88.1005											S5	0.2	8.12	0.84	0.87	8.56	0.36	0.37	6.76	2.22	34.43
G20210321-1	0321gr12_core_rim	52.36	0.2808	3.19	5.29	0.1252	17.87	19.84	0.1854	0.9204	0.0412	100.103	85.7585											S5	0.2	6.1	0.9	0.78	8.5	0.37	0.38	6.73	2.34	31.32
G20210321-2	G20210321-2-g1-darkcore	52.43	0.1697	3.96	4.51	0.1339	17.4	19.82	0.202	1.3387	0.0415	100.006	87.31		-	-	-	-	-	-	-			S2	0.2	9.13	0.79	0.84	8.54	0.37	0.37	5.95	2.39	30.89
G20210321-2	G20210321-2-g1-widerim	52.85	0.2612	3.36	4.82	0.1211	17.58	19.7	0.2053	0.8589	0.0162	99.7727	86.67		-	-	-	-	-	-	-			S2	0.2	6.1	0.86	0.81	9.35	0.36	0.37	5.94	3.13	77.11
G20210321-2	G20210321-2-g2-core	52.15	0.2531	3.72	5.57	0.17	17.03	19.21	0.2532	1.2073	0.0268	99.5904	84.5		-	-	4.5	0.3	1221	3	35			S2	0.2	6.46	0.81	0.75	7.13	0.37	0.38	5.23	2.54	48.05
G20210321-2	G20210321-2-g2-darkrim	52.1	0.3259	4.12	5.33	0.1058	17.06	19.86	0.2023	0.9453	0.0242	100.073	85.09		-	-	-	-	-	-	-			S2	0.2	5.25	0.77	0.77	10.5	0.37	0.37	6.16	2.92	52.69
G20210321-2	G20210321-2-g3-core	52.66	0.2689	3.46	5.29	0.1333	17.58	19.52	0.2013	0.6673	0.0375	99.8183	85.56		-	-	-	-	-	-	-			S2	0.2	5.95	0.85	0.77	8.61	0.36	0.38	6.03	3.62	34.51
G20210321-2	G20210321-2-g3-rim	52.4	0.4675	3.33	6.73	0.1768	17.53	18.71	0.1201	0.3898	0.0283	99.8825	82.28		-	-	-	-	-	-	-			S2	0.2	3.95	0.87	0.68	6.96	0.37	0.38	9.19	5.31	44.29
G20210321-2	G20210321-2-g4-core	53.06	0.1302	2.94	4.27	0.1182	18.21	19.98	0.2086	1.0257	0.0436	99.9863	88.37		-	-	3.8	0.4	1216	11	58			S2	0.2	11.44	0.92	0.87	9.5	0.36	0.37	5.79	2.78	29.53
G20210321-2	G20210321-2-g4-close-to-crspinel	53.09	0.1592	3.54	4.37	0.1147	18.01	20.02	0.1881	1.4584	0.0308	100.981	88.02		-	-	3.3	0.9	1212	12	54			S2	0.2	9.52	0.84	0.86	9.68	0.36	0.37	6.25	2.27	41.33
G20210321-2	G20210321-2-g4-close-to-rimandoliv	52.51	0.1958	3.77	4.39	0.1101	17.9	20.01	0.1964	0.9939	0.0284	100.105	87.91		-	-	-	-	-	-	-			S2	0.2	8.04	0.81	0.86	9.92	0.36	0.37	6.16	2.88	45.41
G20210321-2	G20210321-2-g5-core1	52.56	0.3021	3.43	5.24	0.146	17.28	20.1	0.2227	0.7068	0.0275	100.015	85.46		-	-	3.3	0.3	1206	6	60			S2	0.2	5.55	0.85	0.78	8.01	0.37	0.37	5.6	3.48	45.7
G20210321-2	G20210321-2-g5-core2	52.55	0.2645	3.39	5.17	0.1215	17.33	20	0.1911	0.6778	0.0527	99.7476	85.66		-	-	2.5		1200		1			S2	0.2	6.19	0.86	0.79	9.36	0.37	0.37	6.43	3.63	24.38
G20210321-2	G20210321-2-g6-core	52.69	0.3142	3.87	5.46	0.1325	17.49	19.28	0.2133	0.7265	0.0362	100.213	85.1		-	-	-	-	-	-	-			S2	0.2	5.31	0.8	0.76	8.75	0.36	0.38	5.84	3.46	35.28
G20210321-2	G20210321-2-g6-nearMI	53.04	0.2833	3.34	5.38	0.1564	17.88	19.63	0.181	0.6218	0.04	100.552	85.56		2.3	1198	2.2	0.4	1199	5	56			S2	0.2	5.82	0.87	0.77	7.63	0.36	0.38	6.59	3.84	32.49
G20210321-2	G20210321-2-g7-darkcore	52.59	0.3217	3.36	5.33	0.1316	17.31	20.03	0.1907	0.5018	0.0065	99.7723	85.27		-	-	2.4	-	1199	-	1			S2	0.2	5.26	0.86	0.77	8.58	0.37	0.37	6.29	4.39	192.71
G20210321-2	G20210321-2-g7-lightwiderim	53.18	0.239	3.06	4.92	0.1292	17.82	19.65	0.2054	0.7035	0.0328	99.9399	86.59		-	-	3	0.4	1207	6	41			S2	0.2	6.71	0.91	0.81	8.98	0.36	0.38	5.89	3.51	39
G20210321-2	G20210321-2-g8-darkcore	53.12	0.2771	3.03	5.47	0.1527	17.71	19.73	0.1845	0.3587	0.041	100.074	85.23		-	-	2.1	0.2	1195	4	36			S2	0.2	5.92	0.91	0.76	7.89	0.36	0.37	6.71	5.38	31.41
G20210321-2	G20210321-2-g8-lightcore	52.38	0.3788	3.71	5.35	0.1228	17.05	19.99	0.2038	0.7539	0.0545	99.9938	85.03		-	-	-	-	-	-	-			S2	0.2	4.58	0.82	0.77	9.13	0.37	0.37	6.08	3.34	23.55
G20210321-2	G20210321-2-g8-widerim	52.32	0.3216	4.23	4.9	0.1309	16.99	20.03	0.2303	1.0981	0.0316	100.282	86.07		-	-	-	-	-	-	-			S2	0.2	5.35	0.76	0.81	8.64	0.37	0.37	5.5	2.69	40.47
G20210321-2	G20210321-2-g8-widerimdifferentsector	52.65	0.2589	3.61	4.78	0.1316	17.45	20.03	0.204	0.9348	0.0285	100.078	86.68		-	-	-	-	-	-	-			S2	0.2	6.36	0.83	0.82	8.54	0.37	0.37	5.98	2.94	44.62
G20210321-2	G20210321-2-g9-core	52.86	0.2525	3.43	5.1	0.1604	17.2	20.38	0.1926	0.5041	0.0447	100.124	85.74		-	-	-	-	-	-	-			S2	0.2	6.35	0.85	0.79	7.3	0.37	0.37	6.26	4.38	28.09
G20210321-2	G20210321-2-g9-darkcore	53.24	0.176	3.39	4.48	0.1239	17.89	20.38	0.1727	0.5669	0.0461	100.466	87.68		-	-	-	-	-	-	-			S2	0.2	8.85	0.86	0.85	9.16	0.36	0.37	6.58	4.08	28.12
G20210321-2	G20210321-2-g9-closerim	51.93	0.3887	4.26	5.63	0.1266	16.65	20.46	0.1969	0.8179	0.037	100.497	84.06		-	-	-	-	-	-	-			S2	0.2	4.57	0.76	0.75	8.95	0.38	0.37	6.06	3.18	34.61
G20210321-2	G20210321-2-g9-farrim	52.14	0.3076	3.94	4.74	0.1035	17.14	20.23	0.2234	1.0476	0.0421	99.9142	86.57		-	-	-	-	-	-	-			S2	0.2	5.42	0.79	0.82	10.65	0.37	0.37	5.53	2.76	30.45
G20210321-2	G20210321-2-g10-core2	52.83	0.272	3.42	5.26	0.161	17.45	20.07	0.1924	0.7092	0.0378	100.402	85.54		-	-	2.5	0.2	1201	5	8			S2	0.2	6.08	0.85	0.78	7.47	0.37	0.37	6.39	3.48	34.01
G20210321-2	G20210321-2-g10-core1	52.27	0.328	3.46	5.33	0.1286	17.13	20.08	0.2239	0.7509	0.0189	99.7203	85.14		-	-	3.1	0.4	1204	6	75			S2	0.2	5.15	0.85	0.77	8.88	0.37	0.37	5.51	3.34	66.51
G20210321-2	G20210321-2-g11-core	52.32	0.2885	3.76	5.42	0.1502	17.34	19.71	0.2091	0.6817	0.0229	99.9024	85.08		-	-	-	-	-	-	-			S2	0.2	5.68	0.81	0.76	7.63	0.37	0.37	5.89	3.54	55.51
G20210321-2	G20210321-2-g11-nearMI	52.87	0.2536	3.38	5.27	0.1656	17.61	19.91	0.2179	0.6942	0.0269	100.398	85.63		3.4	1216	3.2	0.4	1209	6	76			S2	0.2	6.47	0.86	0.78	7.19	0.36	0.37	5.78	3.47	46.75
G20210321-2	G20210321-2-g11-rim	51.94	0.5114	4.35	5.89	0.1495	17.18	19.23	0.1718	0.7456	0.0086	100.177	83.87		-	-	-	-	-	-	-			S2	0.2	3.67	0.75	0.73	7.96	0.37	0.38	6.75	3.41	144.95
G20210321-2	G20210321-2-g12-core	53.18	0.1193	2.99	4.09	0.1025	18.12	20.01	0.172	0.9864	0.044	99.8142	88.76		2.1	1233	2.8	0.7	1203	9	54			S2	0.2	11.92	0.92	0.89	10.65	0.36	0.37	6.79	2.86	29.13
G20210321-2	G20210321-2-g12-corelight	52.4	0.1896	4.45	4.37	0.1402	17.2	20.25	0.2098	1.48	0.0222	100.712	87.53		-	-	-	-	-	-	-			S2	0.2	8.25	0.74	0.86	8.27	0.37	0.37	5.86	2.24	56.33
G20210321-2	G20210321-2-g12-rim?	53.08	0.2542	3.22	4.93	0.1637	17.77	19.79	0.2122	0.8608	0.0345	100.315	86.53		-	-	3.1	0.4	1209	6	65			S2	0.2	6.47	0.88	0.81	7.19	0.36	0.37	5.8	3.1	36.83
G20210321-2	G20210321-2-g13-core	53.1	0.1953	2.69	5.18	0.1467	17.85	19.61	0.2113	0.5353	0.0322	99.5508	86		3.4	1212	3	0.4	1208	6	69			S2	0.2	8.19	0.97	0.78	8.05	0.36	0.38	5.88	4.16	40.31
G20210321-2	G20210321-2-g13-lightzone	52.04	0.2811	3.78	5.33	0.1171	17.41	19.68	0.2056	0.731	0.034	99.6088	85.34		3.4	1213	3.3	0.2	1212	5	4			S2	0.2	5.82	0.81	0.77	9.73	0.37	0.37	5.97	3.44	37.75
G20210321-2	G20210321-2-g15-core	52.51	0.255	3.52	5.69	0.1725	18.14	18.69	0.1907	0.6549	0.0204	99.8435	85.04		2.8	1208	2.5	0.4	1207	5	78			S2	0.2	6.38	0.85	0.75	7.05	0.36	0.38	6.52	3.67	61.65
G20210321-2	G20210321-2-g15-small-round-portion	53	0.2615	3.22	5.31	0.1488	17.8	19.8	0.2227	0.5543	0.0237	100.341	85.66		3.4	1206	3.3	0.4	1212	6	74			S2	0.2	6.29	0.88	0.77	7.88	0.36	0.37	5.67	4.07	53.72
G20210321-3	G20210321-3-g1-darkcore	52.63	0.2394	3.93	4.21	0.1006	17.49	20.28	0.2236	1.1279	0.0273	100.259	88.1		3.6	1242		-		-	-			S2	0.2	6.68	0.79	0.88	10.96	0.37	0.37	5.67	2.65	46.6
G20210321-3	G20210321-3-g1-lightcore	52.86	0.2818	3.96	5.07	0.1252	17.3	20.31	0.2371	1.1844	0.031	101.359	85.88		-	-	4.1	0.3	1219	7	2			S2	0.2	5.89	0.79	0.79	9.16	0.37	0.37	5.45	2.58	41.68
G20210321-3	G20210321-3-g1-widerim	52.51	0.2506	3.74	5.36	0.1549	17.44	19.7	0.2042	0.7575	0.0314	100.149	85.29		-	-	-	-	-	-	-			S2	0.2	6.52	0.82	0.77	7.77	0.37	0.37	5.92	3.28	40.31
G20210321-3	G20210321-3-g2-core	53.63	0.1923	2.6	5.33	0.1517	18.15	19.09	0.1847	0.5077	0.0196	99.856	85.86		-	-	2.3	0.4	1203	6	74			S2	0.2	8.16	0.99	0.77	7.96	0.36	0.38	6.47	4.39	64.19
G20210321-3	G20210321-3-g3-core	52.52	0.2895	3.53	5.32	0.1331	17.66	19.63	0.2142	0.7208	0.0242	100.042	85.54		-	-	3.2	0.4	1211	6	74			S2	0.2	5.7	0.84	0.77	8.7	0.36	0.38	5.88	3.45	52.42
G20210321-3	G20210321-3-g3-closertorim	52.69	0.2797	3.41	5.35	0.1323	17.64	19.77	0.2215	0.6527	0.0226	100.169	85.46		-	-	3.3	0.3	1211	6	73			S2	0.2	5.94	0.86	0.77	8.79	0.36	0.37	5.63	3.67	56.05
G20210321-3	G20210321-3-g4-core	51.82	0.2264	3.97	4.89	0.1314	17.28	19.92	0.2138	1.2588	0.0455	99.7559	86.3		-	-	3.4	0.4	1209	5	48			S2	0.2	6.94	0.79	0.81	8.69	0.37	0.37	5.75	2.52	28.05
G20210321-3	G20210321-3-g4-core2	52.67	0.2954	3.45	5.06	0.1583	17.62	20.07	0.1986	0.6953	0.0486	100.266	86.13		-	-	2.6	0.4	1202	6	69			S2	0.2	5.68	0.85	0.79	7.57	0.36	0.37	6.15	3.51	26.36
G20210321-3	G20210321-3-g4-rim	51.37	0.3726	4.59	5.17	0.143	17.23	19.53	0.2046	0.9603	0.0349	99.6054	85.59		-	-	-	-	-	-	-			S2	0.2	4.68	0.73	0.78	8.32	0.37	0.38	5.97	2.89	36.75
G20210321-3	G20210321-3-g5-core	52.53	0.19	3.78	4.2	0.0946	17.56	20.35	0.1913	1.0697	0.0314	99.997	88.17		-	-	-	-	-	-	-			S2	0.2	8.25	0.81	0.88	11.29	0.36	0.37	6.2	2.73	40.9
G20210321-3	G20210321-3-g5-core-closer-to-rim	52.41	0.2505	3.57	5.16	0.1142	17.46	20.2	0.1975	0.7656	0.0347	100.162	85.78		-	-	2.6	0.4	1200	6	68			S2	0.2	6.61	0.83	0.79	9.95	0.37	0.37	6.03	3.31	36.84
G20210321-3	G20210321-3-g5-rim	52.76	0.2669	3.58	4.8	0.1293	17.62	19.81	0.1901	0.807	0.0522	100.016	86.74		-	-	-	-	-	-	-			S2	0.2	6.17	0.84	0.82	8.92	0.36	0.37	6.34	3.22	24.34
G20210321-3	G20210321-3-g6-core	52.69	0.2359	3.32	5.28	0.1405	17.56	19.6	0.1968	0.6864	0.0426	99.7522	85.57		-	-	2.8	0.2	1206	5	8			S2	0.2	6.88	0.87	0.78	8.34	0.37	0.38	6.23	3.61	30.27
G20210321-3	G20210321-3-g6-rim	52.86	0.3595	2.93	5.95	0.1618	17.35	19.53	0.1501	0.6168	0.0359	99.9441	83.87		-	-	0.6	0.2	1180	4	64			S2	0.2	4.77	0.93	0.73	7.49	0.37	0.38	7.4	3.78	35.18
G20210321-3	G20210321-3-g7-core	53.37	0.216	2.79	5.23	0.1431	18.06	19.56	0.206	0.5531	0.0453	100.174	86.02		-	-	2.9	0.4	1208	6	71			S2	0.2	7.29	0.96	0.78	8.23	0.36	0.38	6.01	4.05	28.74
G20210321-3	G20210321-3-g7-rim	53.35	0.237	3.06	5.3	0.1237	17.74	20.01	0.1915	0.5974	0.0368	100.646	85.65		-	-	2.3	0.4	1199	6	75			S2	0.2	6.75	0.91	0.78	9.37	0.36	0.37	6.39	3.93	34.68
G20210321-3	G20210321-3-g8-darkcore	52.95	0.233	2.78	5.22	0.1445	17.78	19.53	0.192	0.5403	0.0422	99.412	85.86		-	-	2.4	0.4	1202	6	76			S2	0.2	6.94	0.95	0.78	7.95	0.36	0.38	6.29	4.08	30.51
G20210321-3	G20210321-3-g8-lightcore	52.73	0.3008	3.66	5.55	0.1552	17.7	19.71	0.2024	0.6541	0.0302	100.693	85.04		3.3	1200	2.9	0.2	1205	5	34			S2	0.2	5.57	0.83	0.76	7.67	0.36	0.38	6.06	3.65	42.39
G20210321-3	G20210321-3-g8-rim	53.71	0.2099	2.61	5.42	0.1529	18.51	19.17	0.2012	0.5074	0.0369	100.528	85.89		2.8	1194	2.7	0.5	1213	7	36			S2	0.2	7.58	0.99	0.77	7.79	0.36	0.38	6.08	4.4	34.9
G20210321-3	G20210321-3-g9-core	52.74	0.2977	3.49	4.44	0.118	17.92	20.14	0.1789	0.5738	0.0405	99.9389	87.8		2	1225	-	-	-	-	-			S2	0.2	5.49	0.84	0.85	9.45	0.36	0.37	6.5	3.96	31.83
G20210321-3	G20210321-3-g9-rim	51.41	0.4586	4.48	6.16	0.15	16.61	19.92	0.1946	0.5637	0.0054	99.9523	82.78		-	-	-	-	-	-	-			S2	0.2	4.04	0.74	0.72	7.98	0.38	0.37	6.2	4.03	229.87
G20210321-3	G20210321-3-g10-core	51.97	0.1738	4.11	4.21	0.1153	17.22	20.09	0.1895	1.3753	0.033	99.4869	87.94		3.2	1212	-	-	-	-	-			S2	0.2	8.88	0.77	0.88	9.6	0.37	0.37	6.3	2.34	38.35
G20210321-3	G20210321-3-g10-nearMI	52.55	0.1882	3.8	4.38	0.114	17.61	20.19	0.1804	0.9391	0.019	99.9707	87.76		2.8	1208	-	-	-	-	-			S2	0.2	8.06	0.81	0.86	9.8	0.36	0.37	6.59	2.94	66.43
G20210321-3	G20210321-3-g10-rim	52.56	0.4457	3.7	5.83	0.1253	16.99	20.15	0.1677	0.7159	0.0015	100.686	83.86		-	-	-	-	-	-	-			S2	0.2	4.06	0.82	0.73	9.26	0.37	0.37	7.07	3.47	848.88
G20210321-3	G20210321-3-g11-rim	51.85	0.2513	4.05	4.3	0.1181	17.34	20.27	0.1862	1.1859	0.0304	99.5819	87.79		-	-	-	-	-	-	-			S2	0.2	6.47	0.78	0.86	9.5	0.37	0.37	6.55	2.59	42.12
G20210321-3	G20210321-3-g11-core	52.69	0.2595	3.46	5.61	0.1502	17.99	19.09	0.2047	0.6566	0.0529	100.164	85.11		-	-	2.9	0.4	1209	5	70			S2	0.2	6.25	0.85	0.75	7.92	0.36	0.38	5.97	3.61	24.07
G20210321-3	G20210321-3-g13-core	52.56	0.251	3.82	5.1	0.1292	17.28	19.84	0.2211	1.0959	0.0308	100.328	85.8		3.1	1219	-	-	-	-	-			S2	0.2	6.42	0.8	0.79	9.04	0.37	0.37	5.61	2.68	41.11
G20210321-3	G20210321-3-g13-rim	52.47	0.2727	3.75	5.4	0.1618	17.35	19.68	0.2045	0.7111	0.02	100.02	85.14		-	-	-	-	-	-	-			S2	0.2	5.98	0.81	0.77	7.32	0.37	0.37	5.89	3.49	63.45
G20210321-3	G20210321-3-g14-core	52.61	0.1734	3.57	4.65	0.1416	17.61	20.02	0.1727	0.7799	0.022	99.7496	87.1		-	-	-	-	-	-	-			S2	0.2	8.85	0.83	0.83	8.03	0.36	0.37	6.69	3.29	57.17
G20210321-3	G20210321-3-g14-widerim	53	0.2528	3.07	5.38	0.1521	17.89	19.32	0.2129	0.6333	0.0309	99.942	85.57		-	-	3.2	0.4	1210	7	84			S2	0.2	6.36	0.9	0.77	7.73	0.36	0.38	6	3.76	41.3
G20210321-3	G20210321-3-g15-core	53.02	0.2548	3.07	5.42	0.1551	17.96	19.35	0.2229	0.6469	0.0114	100.111	85.52		-	-	3.4	0.3	1213	7	76			S2	0.2	6.22	0.9	0.76	7.5	0.36	0.38	5.59	3.66	110.46
G20210321-3	G20210321-3-g15-rim	52.23	0.3403	3.34	5.77	0.1634	17.75	19.2	0.1544	0.7167	0.0359	99.7007	84.58		-	-	0.9	0.3	1187	4	90			S2	0.2	4.92	0.86	0.74	7.39	0.36	0.38	7.28	3.46	35.75
G20210321-3	G20210321-3-g16-core	53.28	0.2341	2.69	5.21	0.1406	18	19.73	0.2081	0.5144	0.0396	100.047	86.03		-	-	2.9	0.4	1204	7	68			S2	0.2	6.9	0.97	0.78	8.23	0.36	0.37	5.75	4.26	31.88
G20210321-3	G20210321-3-g16-rim	51.95	0.483	4.35	6.01	0.1668	16.78	19.55	0.192	0.6671	0.0394	100.188	83.27		-	-	-	-	-	-	-			S2	0.2	3.89	0.75	0.72	7.19	0.37	0.38	6.22	3.65	32.2
G20210321-3	G20210321-3-g17-core	53.14	0.2041	3.41	4.81	0.1597	18.18	19.7	0.1806	0.6597	0.0264	100.471	87.08		-	-	5.2	-	1226	-	1			S2	0.2	7.7	0.86	0.82	7.48	0.36	0.37	6.51	3.66	48.44
G20210321-3	G20210321-3-g17-core2	52.98	0.2027	3.37	4.65	0.1186	17.82	20.11	0.1702	0.583	0.0288	100.033	87.23		-	-	-	-	-	-	-			S2	0.2	7.74	0.86	0.83	9.47	0.36	0.37	7	3.95	43.5
G20210321-3	G20210321-3-g17-rim	51.8	0.3613	4.11	5.64	0.1399	17.57	19.13	0.2172	0.7345	0.0314	99.7343	84.74		-	-	-	-	-	-	-			S2	0.2	4.74	0.77	0.75	8.33	0.36	0.38	5.77	3.42	40.42
G20210321-3	G20210321-3-g18-core	52.7	0.1748	3.45	4.48	0.1009	17.93	20.13	0.1976	0.7588	0.0409	99.963	87.71		3.2	1220	3.4	0.5	1206	7	29			S2	0.2	9	0.85	0.85	10.76	0.36	0.37	5.96	3.32	30.91
G20210321-3	G20210321-3-g18-rim	52.77	0.2605	3.35	5.49	0.1466	18.14	18.92	0.2017	0.7933	0.0251	100.097	85.49		-	-	3	0.3	1211	7	79			S2	0.2	6.32	0.86	0.76	8.18	0.36	0.38	6.08	3.26	49.83
G20210321-3	G20210321-3-g19-core	52.77	0.2688	3.49	5.42	0.1381	17.75	19.36	0.1988	0.6399	0.0192	100.055	85.38		2.9	1208	-	-	-	-	-			S2	0.2	6.12	0.85	0.76	8.27	0.36	0.38	6.13	3.74	65.73
G20210321-3	G20210321-3-g19-rim	53	0.2934	3.55	5.57	0.1512	17.93	19.51	0.2086	0.6944	0.0102	100.918	85.16		3.2	1212	2.9	0.3	1207	5	71			S2	0.2	5.61	0.84	0.75	7.83	0.36	0.38	5.97	3.55	122.07
G20210321-3	G20210321-3-g20-core	53.27	0.1818	2.68	5.21	0.1618	17.98	19.66	0.1911	0.5595	0.0361	99.9303	86.02		-	-	2.4	0.4	1198	6	79			S2	0.2	8.73	0.98	0.78	7.32	0.36	0.37	6.28	4.14	35.06
G20210321-3	G20210321-3-g20-rim	52.2	0.4628	3.68	6.13	0.1592	17.25	19.26	0.1479	0.4923	0.0172	99.7994	83.38		-	-	-	-	-	-	-			S2	0.2	3.97	0.82	0.71	7.6	0.37	0.38	7.65	4.44	73.03
G20210321-3	G20210321-3-g22-core	52.26	0.3011	3.42	5.51	0.1653	17.7	19	0.2189	0.681	0.0293	99.2856	85.13		3.3	1210	3.4	0.3	1212	5	78			S2	0.2	5.4	0.86	0.76	7.19	0.36	0.38	5.62	3.61	43.48
G20210321-3	G20210321-3-g22-rim	53.19	0.2289	2.67	5.3	0.1436	18.06	19.64	0.1938	0.5629	0.0273	100.016	85.86		-	-	2.4	0.4	1200	7	60			S2	0.2	6.98	0.97	0.77	8.13	0.36	0.37	6.24	4.07	46
G20210321-3	G20210321-3-g23-core	53.24	0.2185	2.71	5.42	0.1451	18.21	18.58	0.2092	0.5111	0.0263	99.2702	85.69		3.4	1230	3.3	0.4	1214	7	72			S2	0.2	7.15	0.97	0.77	8.18	0.36	0.39	5.74	4.29	47.96
G20210321-3	G20210321-3-g23-rim	52.79	0.2471	3.19	5.36	0.127	17.63	19.78	0.2118	0.5781	0.0493	99.9633	85.43		3.2	1221	3	0.3	1205	6	76			S2	0.2	6.51	0.89	0.77	8.99	0.36	0.37	5.7	4	26.14
G20210321-3	G20210321-3-g24-core	51.77	0.2141	4.04	4.52	0.1283	17.18	20.01	0.2105	1.363	0.0476	99.4835	87.14		-	-	-	-	-	-	-			S2	0.2	7.4	0.78	0.84	8.92	0.37	0.37	5.91	2.35	26.53
G20210321-3	G20210321-3-g24-rim	52.58	0.2173	2.96	5.33	0.1443	17.73	19.5	0.199	0.5803	0.0062	99.2471	85.57		-	-	2.7	0.4	1203	6	81			S2	0.2	7.17	0.92	0.77	7.99	0.36	0.38	6.09	4.02	201.46
G20210321-3	G20210321-3-g25-core	52.42	0.2372	3.04	5.37	0.1587	17.93	19.28	0.221	0.5627	0.0364	99.256	85.62		-	-	3.4	0.3	1213	7	59			S2	0.2	6.8	0.9	0.76	7.65	0.36	0.38	5.44	4	34.73
G20210321-3	G20210321-3-g25-rim	51.78	0.3842	3.96	5.49	0.152	17.23	19.58	0.1968	0.9338	0.0544	99.7612	84.84		-	-	2.8	0.2	1203	2	22			S2	0.2	4.51	0.79	0.76	7.76	0.37	0.37	6.08	2.97	23.5
G20210321-3	G20210321-3-g26-core	52.61	0.2647	3.26	5.07	0.121	17.66	19.77	0.2076	0.7249	0.0318	99.72	86.13		-	-	3	0.4	1204	6	78			S2	0.2	6.19	0.88	0.79	9.47	0.36	0.37	5.99	3.49	40.03
G20210321-3	G20210321-3-g26-rim	52.87	0.2152	3.36	5.21	0.1506	17.94	19.68	0.2049	0.6689	0.0253	100.325	85.99		-	-	2.9	0.4	1206	6	78			S2	0.2	7.59	0.87	0.78	7.86	0.36	0.37	5.84	3.73	50.3
G20210321-3	G20210321-3-g27-core	53.04	0.2281	2.86	5.31	0.1476	17.92	19.54	0.2186	0.534	0.035	99.8333	85.75		3.5	1229	3.2	0.3	1209	6	72			S2	0.2	6.82	0.94	0.77	7.96	0.36	0.38	5.72	4.2	36.17
G20210321-3	G20210321-3-g27-rim	51.89	0.385	3.82	5.61	0.1638	17.34	19.48	0.1939	0.8492	0.0228	99.7547	84.64		-	-	2.3	0.3	1199	4	90			S2	0.2	4.6	0.8	0.75	7.28	0.37	0.38	6.23	3.13	54.41
G20210321-3	G20210321-3-g29-core	52.13	0.3084	3.94	5.56	0.1489	17.62	19.25	0.2161	0.7237	0.0163	99.9134	84.96		-	-	-	-	-	-	-			S2	0.2	5.38	0.79	0.75	7.71	0.36	0.38	5.79	3.43	76.62
G20210321-3	G20210321-3-g29-core2	53.27	0.223	2.54	5.33	0.1601	18.16	19.32	0.1952	0.5181	0.0487	99.7651	85.86		-	-	2.5	0.4	1203	7	57			S2	0.2	6.94	1.01	0.77	7.37	0.36	0.38	6.24	4.2	26.08
G20210321-3	G20210321-3-g29-rim	51.37	0.5407	4.4	6.39	0.165	16.75	19.38	0.1579	0.4782	0.0219	99.6537	82.37		-	-	-	-	-	-	-			S2	0.2	3.6	0.75	0.7	7.38	0.38	0.38	7.54	4.6	57.98
G20210321-3	G20210321-3-g29-close-to-rim	52.67	0.2693	3.46	5.69	0.1591	18.05	18.73	0.2109	0.5931	0.0475	99.8799	84.97		-	-	3.1	0.4	1212	4	79			S2	0.2	6.07	0.86	0.75	7.65	0.36	0.39	5.66	3.96	27.22
G20210321-3	G20210321-3-g30-core	52.11	0.2633	3.49	5.14	0.1459	17.31	19.94	0.2315	0.6742	0.0472	99.3521	85.72		-	-	3.7	0.3	1209	6	67			S2	0.2	6.29	0.85	0.79	8.07	0.37	0.37	5.4	3.69	27.35
G20210321-3	G20210321-3-g30-rim	53.03	0.2522	2.52	5.5	0.1673	18.61	18.65	0.1558	0.6817	0.042	99.609	85.78		-	-	1.4	0.6	1196	9	57			S2	0.2	6.5	1.01	0.76	7.3	0.36	0.39	7.15	3.62	30.36
G20210321-4	G20210321-4-g1-lightcore	51.76	0.207	4.21	4.52	0.1084	17.03	20.18	0.1998	1.3794	0.0582	99.6528	87.04		-	-	-	-	-	-	-			S2	0.2	7.57	0.76	0.84	10.11	0.37	0.37	6.03	2.35	21.87
G20210321-4	G20210321-4-g1-darkcore	52.68	0.2103	3.98	4.24	0.0894	17.55	20.09	0.2054	1.1615	0.0347	100.241	88.06		-	-	-	-	-	-	-			S2	0.2	7.48	0.79	0.87	12	0.36	0.37	5.89	2.6	37.19
G20210321-4	G20210321-4-g2-lightcore	52.79	0.2162	3.55	4.89	0.1282	17.63	19.94	0.2084	0.8101	0.046	100.209	86.54		-	-	-	-	-	-	-			S2	0.2	7.28	0.84	0.81	8.78	0.36	0.37	5.9	3.19	27.71
G20210321-4	G20210321-4-g2-darkcore	52.82	0.2018	3.61	4.9	0.1046	17.61	19.82	0.1835	0.9153	0.0391	100.204	86.5		-	-	-	-	-	-	-			S2	0.2	7.66	0.83	0.81	10.46	0.36	0.37	6.55	3	32.57
G20210321-4	G20210321-4-g2-nearMI	52.63	0.195	3.76	4.4	0.1297	17.59	19.93	0.1796	0.9919	0.0628	99.869	87.69		-	-	-	-	-	-	-			S2	0.2	8.11	0.81	0.85	8.63	0.36	0.37	6.64	2.87	20.56
G20210321-4	G20210321-4-g2-near-rim-but-not-brightrim	52.75	0.1931	3.86	4.62	0.1244	17.34	20.15	0.1875	0.9736	0.0359	100.234	87		-	-	-	-	-	-	-			S2	0.2	7.99	0.8	0.84	9.17	0.37	0.37	6.49	2.93	35.49
G20210321-4	G20210321-4-g3-core	52.73	0.2614	3.44	5.47	0.1565	17.72	19.29	0.1844	0.6316	0.0549	99.9388	85.24		-	-	-	-	-	-	-			S2	0.2	6.29	0.86	0.76	7.53	0.36	0.38	6.46	3.75	23.48
G20210321-4	G20210321-4-g3-thinrim	53.7	0.2757	2.3	6.02	0.1847	18.29	19.05	0.1299	0.6087	0.0377	100.597	84.41		-	-	0	0.2	1177	3	19			S2	0.2	5.99	1.06	0.72	6.8	0.36	0.38	8.47	3.85	33.86
G20210321-4	G20210321-4-g4-core	52.42	0.2778	3.74	5.47	0.129	17.46	19.6	0.2086	0.6536	0.0447	100.004	85.05		-	-	-	-	-	-	-			S2	0.2	5.89	0.81	0.76	8.97	0.37	0.38	5.93	3.68	28.6
G20210321-4	G20210321-4-g4-close-to-plaginclu	53.49	0.264	3.22	5.29	0.1616	17.65	19.99	0.1902	0.5766	0.0365	100.869	85.61		-	-	-	-	-	-	-			S2	0.2	6.11	0.88	0.78	7.42	0.36	0.37	6.28	3.98	35.1
G20210321-4	G20210321-4-g4-rim	51.67	0.4332	4.08	5.64	0.1652	16.83	20.08	0.1839	0.781	0.0246	99.8879	84.18		-	-	-	-	-	-	-			S2	0.2	4.17	0.78	0.75	7.18	0.37	0.37	6.67	3.33	51.04
G20210324-1	G20210324_001cpxglomero(MI)brightntMI	51.88	0.5138	4.42	6.2	0.1472	17.2	19.26	0.185	0.417	0.0254	100.248	83.18		-	-	-	-	-	-	-			S1	0.2	3.73	0.75	0.72	7.86	0.37	0.38	6.46	4.95	51.02
G20210324-1	G20210324_001cpxglomero(MI)darkcore	53.55	0.2604	1.92	6.71	0.1797	20.31	15.87	0.1198	0.3695	0.0412	99.3306	84.36		0	1184	0	0.2	1194	5	62			S1	0.2	6.27	1.19	0.69	6.89	0.34	0.42	9.02	5.35	30.78
G20210324-1	G20210324_001cpxglomero(MI)darkcore	53.65	0.2282	2.22	6.85	0.1842	20.29	15.85	0.1369	0.4449	0.0364	99.8906	84.08		0.8	1194	0.8	0.2	1204	5	90			S1	0.2	7.01	1.1	0.68	6.8	0.34	0.42	8.1	4.72	35.02
G20210324-1	G20210324_001cpxglomero2core	51.43	0.5717	4.64	5.92	0.1401	16.21	20.66	0.1954	0.3328	0.0444	100.144	83		-	-	-	-	-	-	-			S1	0.21	3.37	0.73	0.73	8.43	0.38	0.37	6.31	5.96	29.11
G20210324-1	G20210324_001cpxglomero2rim	52.94	0.3299	2.88	5.57	0.1255	17.2	20.4	0.2	0.4452	0.0044	100.095	84.63		-	-	2	0.3	1189	5	92			S1	0.2	5.21	0.94	0.76	9.19	0.37	0.37	6.32	4.68	287.46
G20210324-1	G20210324_001cpxglomero3darkcore	53.78	0.2253	1.94	6.16	0.2099	19.65	17.32	0.144	0.4131	0.0114	99.8537	85.04		-	-	0.8	0.3	1199	11	9			S1	0.2	7.22	1.18	0.72	6.11	0.34	0.4	7.82	5.03	110.21
G20210324-1	G20210324_001cpxglomero3brightcore	51.31	0.5692	4.69	5.77	0.1341	16.53	19.89	0.1985	0.7195	0.0304	99.8417	83.62		-	-	-	-	-	-	-			S1	0.21	3.47	0.73	0.74	8.73	0.38	0.37	6.3	3.48	42.29
G20210324-1	G20210324_001cpxplagglom_brightcore	51.67	0.4162	4.61	5.91	0.1783	17.37	18.94	0.2079	0.7299	0.0136	100.046	83.97		-	-	-	-	-	-	-			S1	0.21	4.32	0.73	0.73	6.91	0.37	0.38	6.04	3.51	93.54
G20210324-1	G20210324_001cpxplagglom_darkcore	53.78	0.197	2.33	6.56	0.1752	20.33	15.88	0.145	0.5003	0.0368	99.9343	84.67		-	-	1.3	0.3	1209	5	71			S1	0.2	8	1.07	0.69	7.11	0.34	0.42	8.27	4.42	34.7
G20210324-1	G20210324_001cpxplagglom_rim	52.18	0.5008	3.67	6.34	0.1828	17.12	19.15	0.1526	0.4913	0.0196	99.8071	82.8		-	-	-	-	-	-	-			S1	0.2	3.75	0.83	0.71	6.9	0.37	0.38	7.68	4.52	64.58
G20210324-1	G20210324_001cpx4dark	51.43	0.4007	3.96	5.38	0.1336	16.39	20.41	0.2336	1.1206	0.0246	99.4831	84.45		-	-	3.2	0.3	1200	4	83			S1	0.21	4.47	0.79	0.77	8.6	0.38	0.37	5.6	2.64	51.18
G20210324-1	G20210324_001cpx4bright	52.58	0.2327	2.09	5.26	0.146	18.09	18.4	0.1862	0.5642	0.0016	97.5507	85.98		-	-	2.4	0.5	1211	7	32			S1	0.2	6.75	1.13	0.78	8.1	0.36	0.39	6.46	4.11	752.32
G20210324-1	G20210324_001cpx5dark	53.68	0.2612	2.08	6.04	0.1916	19.19	17.82	0.1421	0.5812	0.0434	100.029	84.99		-	-	-	-	-	-	-			S1	0.2	6.25	1.14	0.73	6.66	0.35	0.39	7.88	3.97	29.63
G20210324-1	G20210324_001cpx5dark	51.03	0.5216	4.91	5.85	0.1676	16.77	19.4	0.2142	0.8271	0.0253	99.7158	83.63		-	-	-	-	-	-	-			S1	0.21	3.65	0.71	0.74	7.17	0.37	0.38	5.84	3.19	50.29
G20210324-1	c0324gr1_core	52.59	0.2423	3.31	5.22	0.1279	18.03	19.75	0.2127	0.6534	0.0422	100.178	86.0279											S5	0.2	6.75	0.88	0.79	8.28	0.37	0.38	6.09	2.94	30.1
G20210324-1	c0324gr1_core	52.61	0.2528	3.33	5.11	0.1269	18.1	19.95	0.2091	0.5897	0.0481	100.327	86.3277											S5	0.2	6.39	0.88	0.8	8.39	0.37	0.37	5.94	3.14	26.93
G20210324-1	c0324gr1_rim	52.43	0.2788	3.2	5.26	0.1441	18.11	19.61	0.2293	0.5658	0.0284	99.8564	85.9893											S5	0.2	6.15	0.9	0.79	7.53	0.37	0.38	5.81	3.22	45.1
G20210324-1	c0324gr1b_core	52.23	0.2702	3.31	5.53	0.1224	17.76	19.61	0.2099	0.6017	0.0478	99.692	85.13											S5	0.2	6.29	0.88	0.77	8.75	0.37	0.38	5.98	3.1	27.41
G20210324-1	c0324gr1b_rim	52.47	0.3436	3.57	5.53	0.1327	17.32	19.88	0.2206	0.6897	0.0464	100.203	84.8096											S5	0.2	5	0.85	0.77	8.09	0.37	0.37	5.75	2.81	28.02
G20210324-1	c0324gr2_core	52.24	0.352	3.44	5.6	0.14	17.3	19.91	0.2429	0.5654	0.0129	99.8032	84.6318											S5	0.2	4.92	0.87	0.76	7.76	0.38	0.37	5.27	3.24	97.26
G20210324-1	c0324gr2_core	52.4	0.2463	3.25	5.45	0.1363	17.84	19.87	0.1846	0.5064	0.033	99.9166	85.3697											S5	0.2	6.62	0.9	0.77	7.83	0.37	0.38	6.65	3.52	38.9
G20210324-1	c0324gr2_rim	52.28	0.1886	3.49	4.68	0.1013	17.99	20.03	0.213	0.7999	0.0396	99.8124	87.2649											S5	0.2	8.4	0.86	0.84	10.09	0.37	0.37	5.9	2.58	32.27
G20210416-3	G20210416-3cpx1-1	52.4	0.2763	3.59	5.13	0.1509	17.57	19.73	0.2223	0.712	0.038	99.8195	85.93		-	-	3.7	0.4	1210	5	40			S3	0.2	5.99	0.84	0.79	7.68	0.37	0.38	5.83	3.47	33.79
G20210416-3	G20210416-3cpx1-2	52.34	0.3028	3.56	5.2	0.1275	17.55	19.72	0.2228	0.7195	0.0398	99.7824	85.75		-	-	3.5	0.3	1210	6	72			S3	0.2	5.51	0.85	0.79	9.02	0.37	0.38	5.77	3.53	32.76
G20210416-3	G20210416-3cpx1-3	52.83	0.2551	3.05	5.09	0.1327	17.85	19.72	0.1859	0.6103	0.0337	99.7577	86.21		-	-	2.2	0.4	1197	6	78			S3	0.2	6.43	0.92	0.8	8.67	0.37	0.38	6.65	3.9	37.45
G20210416-3	G20210416-3cpx2-1sd	52.8	0.2186	2.86	5.12	0.1591	18	19.51	0.2108	0.546	0.0155	99.44	86.24		-	-	3.1	0.4	1207	7	67			S3	0.2	7.35	0.96	0.79	7.54	0.37	0.38	6.01	4.16	81.94
G20210416-3	G20210416-3cpx2-2sd	52.89	0.2172	2.8	5.12	0.1235	18.18	19.45	0.2047	0.5173	0.0458	99.5485	86.36		-	-	2.9	0.4	1206	7	56			S3	0.2	7.3	0.97	0.79	9.2	0.37	0.38	6.06	4.33	27.9
G20210416-3	G20210416-3cpx2-3sd	52.91	0.1838	2.9	5.17	0.1342	18.16	19.59	0.1868	0.539	0.0204	99.7942	86.23		-	-	2.3	0.4	1199	7	65			S3	0.2	8.51	0.95	0.79	8.77	0.37	0.38	6.74	4.2	62
G20210416-3	G20210416-3cpx2-4sb	52.05	0.2771	3.69	5.24	0.1275	17.59	19.59	0.206	0.7047	0.0287	99.504	85.68		-	-	3.2	0.3	1207	4	48			S3	0.2	5.92	0.84	0.78	8.99	0.37	0.38	6.27	3.52	44.18
G20210416-3	G20210416-3cpx2-5sb	52.48	0.2926	3.63	5.29	0.1397	17.63	19.48	0.194	0.7258	0.066	99.9281	85.59		-	-	-	-	-	-	-			S3	0.2	5.66	0.84	0.78	8.29	0.37	0.38	6.61	3.5	19.64
G20210416-3	G20210416-3cpx2-6sb	52.3	0.2873	3.65	5.32	0.1529	17.65	19.53	0.2103	0.6869	0.0404	99.8278	85.54		-	-	3.2	0.2	1208	3	47			S3	0.2	5.83	0.84	0.78	7.83	0.37	0.38	6.03	3.6	31.73
G20210416-3	G20210416-3cpx3-1	52.6	0.2623	3.42	5.22	0.1372	17.75	19.82	0.2289	0.6126	0.0368	100.088	85.84		-	-	3.5	0.3	1211	6	89			S3	0.2	6.13	0.87	0.78	8.41	0.37	0.38	5.73	3.89	35.46
G20210416-3	G20210416-3cpx3-2	52.29	0.2615	3.47	5.15	0.1413	17.66	19.71	0.2161	0.6502	0.0198	99.5689	85.94		-	-	3.3	0.4	1208	6	79			S3	0.2	6.2	0.86	0.79	8.3	0.37	0.38	5.82	3.75	65.1
G20210416-3	G20210416-3cpx3-3	52.55	0.241	3.49	5.19	0.1398	17.53	19.73	0.1833	0.6475	0.0149	99.7165	85.76		-	-	-	-	-	-	-			S3	0.2	6.8	0.86	0.79	8.38	0.37	0.38	6.7	3.86	84.82
G20210416-3	G20210416-3cpx4-r1	52.34	0.2949	3.59	4.83	0.1628	17.56	19.94	0.2301	0.8333	0.0332	99.8143	86.63		-	-	3.7	0.4	1210	7	54			S3	0.2	5.62	0.85	0.82	7.34	0.37	0.37	5.54	3.26	38.78
G20210416-3	G20210416-3cpx4-r2	52.38	0.2703	3.67	4.89	0.1464	17.39	19.87	0.2155	0.8546	0.0493	99.7361	86.38		-	-	-	-	-	-	-			S3	0.2	6.09	0.84	0.81	8.02	0.37	0.37	5.97	3.19	26.38
G20210416-3	G20210416-3cpx4-m4	52.65	0.1926	3.58	4.29	0.1405	17.95	20.03	0.2009	0.8818	0.0074	99.9232	88.18		-	-	4.2	0.7	1214	7	18			S3	0.2	8.29	0.85	0.87	8.1	0.37	0.37	6.09	3.07	169.74
G20210416-3	G20210416-3cpx4-m5	52.55	0.2037	3.61	4.32	0.1054	17.93	19.89	0.2043	0.8518	0.0117	99.6769	88.09		-	-	-	-	-	-	-			S3	0.2	7.59	0.84	0.87	10.44	0.37	0.37	6.09	3.18	108.11
G20210416-3	G20210416-3cpx4-m6	52.55	0.2186	3.66	4.57	0.0971	17.83	19.96	0.1947	0.8308	0.0378	99.949	87.43		-	-	-	-	-	-	-			S3	0.2	7.19	0.84	0.84	11.29	0.37	0.37	6.23	3.21	34.26
G20210416-3	G20210416-3cpx4-m7	52.24	0.3227	3.7	5.18	0.123	17.49	19.7	0.2136	0.7943	0.0236	99.7872	85.75		-	-	3.4	0.4	1208	4	39			S3	0.2	5.25	0.83	0.79	9.4	0.37	0.38	6.01	3.33	53.53
G20210416-3	G20210416-3cpx4-m8	52.28	0.3815	3.69	5.54	0.1652	17.31	19.59	0.2347	0.7317	0.0225	99.9456	84.78		-	-	3.5	0.4	1211	4	92			S3	0.2	4.51	0.83	0.76	7.27	0.38	0.38	5.59	3.54	55.98
G20210416-3	G20210416-3cpx4-c9	51.89	0.3712	3.74	5.5	0.1311	17.15	19.85	0.2363	0.7518	0.0371	99.6575	84.75		-	-	3.5	0.4	1209	5	103			S3	0.2	4.74	0.83	0.76	8.69	0.38	0.38	5.55	3.41	34.3
G20210416-3	G20210416-3cpx4-c10	51.96	0.4046	3.74	5.6	0.1397	17.09	20.01	0.2309	0.7305	0.062	99.9677	84.47		-	-	3.2	0.3	1205	5	104			S3	0.2	4.45	0.83	0.76	8.25	0.38	0.37	5.75	3.53	20.92
G20210416-3	G20210416-3cpx5-t1	52.77	0.2339	3.48	4.71	0.1231	17.85	19.86	0.2091	0.7237	0.0514	100.011	87.11		-	-	3.7	-	1212	-	1			S3	0.2	6.9	0.86	0.83	9.34	0.37	0.38	6.08	3.58	24.76
G20210416-3	G20210416-3cpx5-t2	52.23	0.2759	3.72	4.78	0.148	17.53	19.91	0.2017	0.9087	0.0459	99.7502	86.73		-	-	-	-	-	-	-			S3	0.2	6.04	0.83	0.82	7.82	0.37	0.37	6.26	3.04	28.36
G20210416-3	G20210416-3cpx5-t3	52.93	0.1646	3.16	5.03	0.1801	18	19.75	0.1906	0.4585	0.0376	99.9014	86.45		-	-	2.7	0.4	1200	7	32			S3	0.2	9.37	0.91	0.8	6.65	0.37	0.38	6.6	4.64	34.33
G20210416-3	G20210416-3cpx5-t4	52.24	0.2523	3.72	5.1	0.1103	17.57	19.72	0.2056	0.7391	0.034	99.6913	86		-	-	-	-	-	-	-			S3	0.2	6.57	0.83	0.79	10.18	0.37	0.38	6.19	3.46	37.72
G20210416-3	G20210416-3cpx5-t5	52.94	0.2174	3.33	4.98	0.1262	17.77	19.89	0.2181	0.4596	0.0544	99.9857	86.42		-	-	-	-	-	-	-			S3	0.2	7.39	0.88	0.81	9.05	0.37	0.37	5.71	4.71	23.87
G20210416-3	G20210416-3cpx5-t6	52.34	0.2472	3.63	4.93	0.1236	17.52	20	0.2034	0.6869	0.0228	99.7039	86.37		-	-	-	-	-	-	-			S3	0.2	6.6	0.84	0.81	9.35	0.37	0.37	6.21	3.63	56.52
G20210416-3	G20210416-3cpx6-1	52.89	0.1854	3.43	4.38	0.1374	18.66	19.54	0.186	0.6409	0.0415	100.091	88.37		-	-	3.4	0.7	1216	11	58			S3	0.2	8.31	0.86	0.86	8.16	0.36	0.38	6.57	3.76	30.73
G20210416-3	G20210416-3cpx6-2	52.58	0.1739	3.67	4.63	0.1318	18.26	19.36	0.193	0.8727	0.0428	99.9142	87.55		-	-	3.8	0.8	1216	7	19			S3	0.2	8.8	0.84	0.84	8.75	0.36	0.38	6.28	3.12	30.55
G20210416-3	G20210416-3cpx6-3	52.42	0.1749	3.71	4.55	0.1251	18.08	19.5	0.1884	0.9281	0.0597	99.7362	87.63		-	-	4.3	1.2	1215	16	3			S3	0.2	8.85	0.83	0.85	9.03	0.37	0.38	6.56	2.98	22.01
G20210416-3	G20210416-3cpx7-1sb	52.34	0.2905	3.71	5.37	0.1489	18.02	18.81	0.2295	0.701	0.0296	99.6495	85.68		-	-	4.1	0.3	1222	6	54			S3	0.2	5.64	0.83	0.77	7.83	0.37	0.39	5.63	3.58	42.85
G20210416-3	G20210416-3cpx7-1sd	53.07	0.2081	2.98	5.08	0.1516	18.11	19.52	0.2166	0.619	0.0389	99.9942	86.41		-	-	3.3	0.4	1210	7	67			S3	0.2	7.67	0.94	0.8	7.67	0.37	0.38	5.83	3.85	32.56
G20210416-3	G20210416-3cpx7-2sd	52.91	0.2458	2.91	5.19	0.1159	18.16	19.37	0.2275	0.6018	0.0299	99.7609	86.18		-	-	3.6	0.4	1214	7	58			S3	0.2	6.41	0.95	0.79	9.65	0.37	0.38	5.61	3.9	42.75
G20210416-3	G20210416-3cpx7-3	52.26	0.2899	3.72	5.42	0.1393	18.11	18.86	0.231	0.7433	0.0194	99.7929	85.63		-	-	4	0.4	1223	6	90			S3	0.2	5.61	0.83	0.77	8.39	0.37	0.38	5.46	3.44	66.19
G20210416-3	G20210416-3cpx8-1sb	51.81	0.3118	3.95	5.36	0.1387	17.59	19.28	0.245	0.8328	0.0366	99.5549	85.4		-	-	4.3	0.3	1222	6	76			S3	0.2	5.4	0.8	0.77	8.46	0.37	0.38	5.36	3.2	34.96
G20210416-3	G20210416-3cpx8-2sb	51.9	0.3118	3.97	5.26	0.1571	17.39	19.6	0.2383	0.8456	0.0431	99.7159	85.5		-	-	4.1	0.2	1216	3	34			S3	0.2	5.44	0.8	0.78	7.6	0.37	0.38	5.45	3.19	29.76
G20210416-3	G20210416-3cpx8-3sd	52.64	0.2603	3.22	5.22	0.1408	17.91	19.54	0.2272	0.6925	0.0351	99.8859	85.95		-	-	3.6	0.4	1213	6	82			S3	0.2	6.34	0.9	0.79	8.33	0.37	0.38	5.59	3.67	35.94
G20210416-3	G20210416-3cpx8-4sd	52.53	0.2327	3.12	5.28	0.1438	17.87	19.51	0.2217	0.6334	0.0533	99.5949	85.78		-	-	3.4	0.3	1211	6	77			S3	0.2	7.03	0.91	0.78	8.2	0.37	0.38	5.86	3.81	24.4
G20210416-3	G20210416-3cpx8-5c	52.65	0.2892	3.28	4.71	0.147	18.11	19.73	0.1497	0.4505	0.0471	99.5635	87.27		-	-	2.7	1.3	1198	13	8			S3	0.2	5.7	0.89	0.83	7.79	0.37	0.38	7.85	4.81	27.1
G20210416-3	G20210416-3cpx8-6c	52.48	0.1434	3.45	4.72	0.1236	18.22	19.6	0.1762	0.6743	0.0299	99.6174	87.31		-	-	2.7	0.8	1206	12	42			S3	0.2	10.65	0.86	0.83	9.28	0.36	0.38	7.03	3.68	41.79
G20210416-3	G20210416-3cpx8-7r	52.57	0.2868	3.36	5.5	0.1525	17.62	19.75	0.2236	0.6029	0.0213	100.087	85.1		-	-	3.2	0.3	1208	5	88			S3	0.2	5.69	0.88	0.76	7.94	0.37	0.38	5.79	3.93	59.27
G20210416-3	G20210416-3cpx9-1c	52.24	0.2356	3.59	5.34	0.1154	17.82	19.14	0.1999	0.6905	0.0335	99.4049	85.61		-	-	3.1	0.4	1209	4	36			S3	0.2	6.97	0.85	0.77	9.82	0.37	0.38	6.31	3.64	38.25
G20210416-3	G20210416-3cpx9-2m	52.91	0.2547	3.24	5.17	0.1357	17.83	19.8	0.1964	0.6414	0.0448	100.223	86.01		2.4	1182	2.6	0.4	1201	6	80			S3	0.2	6.51	0.89	0.79	8.42	0.37	0.38	6.38	3.79	28.64
G20210416-3	G20210416-3cpx9-3sd	53.13	0.2233	2.96	5.11	0.1312	18.06	19.49	0.2099	0.5229	0.0131	99.8504	86.3		2.7	1188	3.1	0.4	1207	7	71			S3	0.2	7.21	0.94	0.79	8.84	0.37	0.38	5.92	4.28	97.43
G20210416-3	G20210416-3cpx9-MI1	52.72	0.2628	3.38	5.22	0.1408	17.66	19.73	0.2069	0.6485	0.0461	100.015	85.78		2.9	1190	3.1	0.3	1205	4	49			S3	0.2	6.25	0.87	0.78	8.26	0.37	0.38	6.01	3.74	28.3
G20210416-3	G20210416-3cpx9-MI2	52.27	0.2557	3.69	5.53	0.1473	17.91	18.79	0.2346	0.6238	0.0426	99.494	85.24		3.9	1200	4.1	0.2	1222	4	47			S3	0.2	6.31	0.83	0.76	7.79	0.37	0.39	5.52	3.86	30.01
G20210416-3	G20210416-3cpx10-1sd	52.52	0.2708	3.42	5.33	0.1291	17.69	19.8	0.2081	0.6305	0.0478	100.046	85.54		-	-	2.9	0.3	1205	6	90			S3	0.2	6.2	0.87	0.78	8.99	0.37	0.38	6.25	3.82	26.79
G20210416-3	G20210416-3cpx10-2sb	52.03	0.3177	3.59	5.24	0.1402	17.39	19.59	0.2229	0.778	0.0435	99.3423	85.54		-	-	3.5	0.3	1210	6	74			S3	0.2	5.34	0.85	0.78	8.39	0.37	0.38	5.93	3.33	29.21
G20210416-3	G20210416-3cpx10-3	52.02	0.3359	3.97	5.35	0.1529	17.57	19.37	0.2218	0.8095	0.0402	99.8403	85.41		-	-	3.8	0.2	1216	2	7			S3	0.2	5.02	0.8	0.77	7.85	0.37	0.38	5.78	3.24	31.75
G20210416-3	G20210416-3cpx10-4sd	53.43	0.1997	2.86	4.96	0.1475	18.61	19.2	0.2056	0.6107	0.0284	100.252	87		-	-	3.1	0.5	1211	9	60			S3	0.2	7.8	0.96	0.81	7.97	0.36	0.38	6.11	3.89	44.75
G20210416-3	G20210416-3cpx11-1sb	52.37	0.2317	3.55	5.55	0.1311	18.2	18.4	0.2241	0.622	0.0393	99.3182	85.39		-	-	3.9	0.3	1223	6	65			S3	0.2	6.98	0.85	0.76	8.74	0.37	0.39	5.69	3.86	32.67
G20210416-3	G20210416-3cpx11-2sd	53.06	0.2288	2.76	5.17	0.1312	18.41	19.25	0.1931	0.5156	0.019	99.7377	86.39		-	-	2.5	0.4	1205	7	52			S3	0.2	6.97	0.98	0.79	8.89	0.36	0.38	6.44	4.38	66.76
G20210416-3	G20210416-3cpx11-3m	53.29	0.2103	2.92	5.1	0.1331	18.31	19.26	0.1998	0.5452	0.041	100.009	86.49		-	-	2.8	0.4	1207	7	66			S3	0.2	7.5	0.94	0.79	8.7	0.36	0.38	6.16	4.21	32.01
G20210416-3	G20210416-3cpx11-4r	53.22	0.2066	2.75	5.13	0.1535	18.36	19.32	0.2194	0.5013	0.0317	99.8925	86.45		-	-	3.3	0.3	1212	7	50			S3	0.2	7.54	0.98	0.79	7.8	0.36	0.38	5.83	4.47	40.24
G20210416-3	G20210416-3cpx12-1	52.53	0.2401	3.2	5.08	0.1322	17.84	19.67	0.2174	0.5983	0.0223	99.5303	86.23		-	-	3.3	0.4	1209	6	78			S3	0.2	6.77	0.9	0.8	8.39	0.37	0.38	5.82	3.95	56.46
G20210416-3	G20210416-3cpx12-2	52.72	0.247	3.14	5.09	0.123	17.79	19.72	0.2279	0.6286	0.052	99.7385	86.17		-	-	3.5	0.3	1211	6	77			S3	0.2	6.54	0.91	0.8	9.37	0.37	0.38	5.51	3.83	24.55
G20210416-3	G20210416-3cpx12-3	52.68	0.2611	3.25	5.17	0.1444	17.8	19.6	0.2089	0.5996	0.0144	99.7284	85.99		-	-	3.1	0.4	1207	6	81			S3	0.2	6.22	0.89	0.79	8.06	0.37	0.38	6.1	3.93	86.67
G20210416-3	G20210416-3cpx13-1b	52.15	0.2717	3.59	5.17	0.1463	17.52	19.59	0.2105	0.7084	0.0407	99.3976	85.8		-	-	3.3	0.4	1207	4	39			S3	0.2	6.1	0.85	0.79	7.99	0.37	0.38	6.04	3.52	31.52
G20210416-3	G20210416-3cpx13-2d	52.43	0.2046	3.64	4.81	0.1352	17.8	19.73	0.2238	0.8287	0.0209	99.8232	86.84		-	-	3.9	0.4	1212	6	27			S3	0.2	7.7	0.84	0.82	8.57	0.37	0.38	5.69	3.22	61.32
G20210416-3	G20210416-3cpx13-3d	53.41	0.2178	2.64	5.17	0.1195	18.25	19.23	0.2089	0.5163	0.0093	99.7718	86.29		-	-	3	0.4	1209	7	60			S3	0.2	7.2	1	0.79	9.66	0.36	0.38	6.1	4.31	136.78
G20210416-3	G20210416-3cpx14-1c	52.93	0.2063	2.75	5.09	0.1541	18.16	19.47	0.2125	0.5205	0.0226	99.516	86.41		-	-	3	0.4	1208	7	52			S3	0.2	7.76	0.98	0.8	7.65	0.37	0.38	5.9	4.28	56.7
G20210416-3	G20210416-3cpx14-2r	52.47	0.2549	3.44	5.2	0.1103	17.59	19.6	0.2194	0.6404	0.0379	99.5629	85.78		-	-	3.5	0.4	1210	4	39			S3	0.2	6.49	0.87	0.79	10.03	0.37	0.38	5.84	3.82	33.93
G20210416-3	G20210416-3cpx15-1	52.53	0.2474	3.19	5.16	0.1357	17.69	19.88	0.2261	0.6039	0.0395	99.7026	85.94		-	-	3.4	0.3	1209	6	82			S3	0.2	6.62	0.9	0.79	8.57	0.37	0.37	5.61	3.89	32.43
G20210416-3	G20210416-3cpx15-2	52.47	0.2394	3.17	5.11	0.1611	17.54	19.59	0.204	0.6062	0.0378	99.1285	85.95		-	-	3	0.3	1203	6	47			S3	0.2	6.76	0.9	0.79	7.36	0.37	0.38	6.22	3.88	33.75
G20210416-3	G20210416-3cpx15-3	52.8	0.2446	3.21	5.06	0.1378	17.8	19.75	0.2001	0.5987	0.0482	99.8494	86.25		-	-	2.8	0.4	1202	6	60			S3	0.2	6.6	0.9	0.8	8.45	0.37	0.38	6.2	4.02	27.12
G20210416-3	G20210416-3cpx16-1	51.93	0.1772	4.16	3.96	0.1256	17.68	19.94	0.2045	1.3107	0.0457	99.5337	88.84		-	-	-	-	-	-	-			S3	0.2	8.65	0.78	0.91	8.88	0.37	0.37	6.01	2.45	28.24
G20210416-3	G20210416-3cpx16-2	52.07	0.1813	4.06	4.06	0.0976	17.75	20.07	0.1911	1.3016	0.0395	99.8211	88.63		-	-	-	-	-	-	-			S3	0.2	8.65	0.79	0.9	10.95	0.37	0.37	6.6	2.47	32.8
G20210416-3	G20210416-3cpx16-3	52.12	0.1866	4.04	4	0.0982	17.68	19.91	0.2214	1.2526	0.0313	99.5401	88.74		-	-	-	-	-	-	-			S3	0.2	8.41	0.79	0.91	10.98	0.37	0.37	5.71	2.51	41.22
G20210416-3	G20210416-3cpx17-1sb	51.81	0.2749	3.86	5.25	0.1489	17.43	19.54	0.2116	0.801	0.0141	99.3405	85.55		-	-	3.4	0.1	1211	2	3			S3	0.2	6.08	0.81	0.78	8	0.37	0.38	5.91	3.26	89.64
G20210416-3	G20210416-3cpx17-2sb	51.95	0.2544	3.87	5.29	0.125	17.46	19.56	0.2308	0.7355	0.0492	99.5249	85.47		-	-	-	-	-	-	-			S3	0.2	6.59	0.81	0.78	9.1	0.37	0.38	5.65	3.49	25.88
G20210416-3	G20210416-3cpx17-3sb	52.23	0.307	3.87	5.31	0.1158	17.62	19.51	0.2192	0.7453	0.0318	99.9591	85.54		-	-	-	-	-	-	-			S3	0.2	5.4	0.81	0.78	9.78	0.37	0.38	5.85	3.43	40.52
G20210416-3	G20210416-3cpx17-4sd	52.81	0.259	3.23	5.15	0.1438	17.91	19.58	0.2235	0.6526	0.0333	99.9922	86.11		-	-	3.5	0.4	1212	6	83			S3	0.2	6.26	0.9	0.79	8.13	0.37	0.38	5.45	3.73	38.17
G20210416-3	G20210416-3cpx17-5sd	52.82	0.249	3.23	5.11	0.1362	17.91	19.54	0.2359	0.6925	0.0077	99.9313	86.2		-	-	3.8	0.3	1216	6	77			S3	0.2	6.43	0.89	0.79	8.46	0.37	0.38	5.41	3.6	164.15
G20210416-3	G20210416-3cpx17-6sd	52.96	0.2352	3.01	5.06	0.1312	17.97	19.72	0.2039	0.6075	0.0055	99.9033	86.36		-	-	2.8	0.4	1204	7	71			S3	0.2	6.84	0.93	0.8	8.85	0.37	0.38	6.26	3.87	230.65
G20210416-3	G20210416-3cpx18-MI	52.17	0.2344	3.97	5.04	0.1255	17.71	19.44	0.2083	0.8145	0.0354	99.7481	86.24		-	-	-	-	-	-	-			S3	0.2	6.87	0.8	0.8	8.96	0.37	0.38	5.95	3.26	36.73
G20210416-3	G20210416-3cpx18-t1	52.31	0.2423	3.92	5.02	0.1392	17.66	19.37	0.2207	0.8178	0.0335	99.7335	86.25		-	-	-	-	-	-	-			S3	0.2	6.57	0.81	0.8	8.14	0.37	0.38	5.84	3.19	38.48
G20210416-3	G20210416-3cpx18-t2	52.16	0.2156	3.86	4.98	0.125	17.54	19.68	0.2103	0.766	0.0331	99.57	86.26		-	-	-	-	-	-	-			S3	0.2	7.34	0.81	0.8	8.92	0.37	0.38	6.12	3.42	38.72
G20210416-3	G20210416-3cpx18-t3	52.18	0.224	3.77	5.01	0.1311	17.62	19.75	0.2105	0.7195	0.026	99.6411	86.25		-	-	-	-	-	-	-			S3	0.2	7.16	0.82	0.8	8.6	0.37	0.38	6.02	3.49	48.46
G20210416-3	G20210416-3cpx18-t4	52.47	0.2397	3.48	5.06	0.1281	17.63	19.64	0.2066	0.53	0.0366	99.421	86.13		-	-	-	-	-	-	-			S3	0.2	6.79	0.86	0.8	8.93	0.37	0.38	6.12	4.21	35.05
G20210416-3	G20210416-3cpx18-t5	52.34	0.229	3.51	5.06	0.1403	17.99	19.72	0.2228	0.6515	0.0405	99.9041	86.37		3.5	1195	-	-	-	-	-			S3	0.2	6.85	0.86	0.8	8.4	0.37	0.38	5.77	3.72	31.69
G20210416-3	G20210416-3cpx18-t6	52.52	0.2177	3.5	4.91	0.1108	17.52	19.81	0.2374	0.6664	0.0323	99.5246	86.42		-	-	-	-	-	-	-			S3	0.2	7.31	0.86	0.81	10.05	0.37	0.38	5.47	3.63	39.95
G20210416-3	G20210416-3cpx18-t7	52.3	0.267	3.73	4.83	0.1352	17.38	20	0.207	0.8275	0.0262	99.7029	86.51		-	-	-	-	-	-	-			S3	0.2	6.11	0.83	0.82	8.55	0.37	0.37	6.24	3.24	48.51
G20210416-3	G20210416-3cpx18-t8	51.8	0.31	4.14	4.76	0.1271	17.17	20.21	0.2415	1.0513	0.0304	99.8403	86.54		-	-	-	-	-	-	-			S3	0.2	5.5	0.78	0.83	8.76	0.38	0.37	5.43	2.79	42.07
G20210416-3	G20210416-3cpx18-t9	51.85	0.311	4.08	4.81	0.1199	17.13	20.06	0.2265	1.052	0.024	99.6634	86.39		-	-	-	-	-	-	-			S3	0.2	5.43	0.79	0.82	9.34	0.38	0.37	5.64	2.77	53.22
G20210416-3	G20210416-3cpx18-t10r	51.87	0.2486	4.22	3.97	0.0855	17.38	20.6	0.1767	1.2716	0.0228	99.8452	88.64		-	-	-	-	-	-	-			S3	0.2	6.47	0.78	0.91	12.23	0.37	0.37	6.86	2.48	56.43
G20210416-3	G20210416-3cpx19-1r	52.02	0.3178	3.75	5.29	0.1326	17.51	19.41	0.2239	0.6792	0.0324	99.3659	85.51		-	-	-	-	-	-	-			S3	0.2	5.2	0.83	0.78	8.82	0.37	0.38	5.73	3.59	39.51
G20210416-3	G20210416-3cpx19-2sb	52.37	0.2921	3.73	5.27	0.1347	17.52	19.48	0.1958	0.7016	0.0171	99.7113	85.56		-	-	-	-	-	-	-			S3	0.2	5.59	0.83	0.78	8.59	0.37	0.38	6.32	3.56	73.89
G20210416-3	G20210416-3cpx19-3sb	52.23	0.2666	3.54	5.19	0.1418	17.63	19.74	0.2077	0.6835	0.0407	99.6703	85.83		-	-	3	0.3	1206	6	80			S3	0.2	6.12	0.85	0.79	8.17	0.37	0.38	6.04	3.55	31.34
G20210416-3	G20210416-3cpx19-4sd	53	0.2299	2.75	5.11	0.1347	18.11	19.34	0.2097	0.4881	0.044	99.4164	86.34		-	-	3.1	0.4	1208	7	59			S3	0.2	7.04	0.98	0.79	8.47	0.37	0.38	5.99	4.58	29.23
G20210416-3	G20210416-3cpx19-5sd	52.97	0.1981	2.7	4.96	0.121	18.15	19.46	0.2089	0.4868	0.0259	99.2807	86.71		-	-	3.1	0.4	1208	7	59			S3	0.2	8.03	0.99	0.81	9.51	0.37	0.38	6.19	4.56	48.78
G20210416-3	G20210416-3cpx20-1	52.04	0.258	3.67	5.23	0.1357	17.55	19.49	0.2053	0.6629	0.0434	99.2853	85.68		-	-	-	-	-	-	-			S3	0.2	6.45	0.84	0.78	8.52	0.37	0.38	6.14	3.69	29.78
G20210416-3	G20210416-3cpx20-2	52.14	0.2834	3.67	5.24	0.1194	17.6	19.35	0.2135	0.6914	0.0194	99.3271	85.69		-	-	-	-	-	-	-			S3	0.2	5.78	0.84	0.78	9.39	0.37	0.38	6	3.61	66.53
G20210416-3	G20210416-3cpx20-3	52.05	0.2644	3.69	5.33	0.1341	17.49	19.43	0.2415	0.668	0.0342	99.3322	85.4		-	-	4.2	0.2	1218	3	46			S3	0.2	6.18	0.83	0.77	8.56	0.37	0.38	5.31	3.65	37.19
G20210416-3	G20210416-3cpx21-1	52.78	0.1629	3.56	4.19	0.1186	18.02	19.77	0.1769	0.7758	0.0462	99.6004	88.46		-	-	-	-	-	-	-			S3	0.2	9.21	0.85	0.88	9.56	0.37	0.38	6.82	3.38	27.89
G20210416-3	G20210416-3cpx21-2	52.19	0.2146	3.81	4.26	0.1124	17.9	19.68	0.1873	0.7987	0.05	99.203	88.22		-	-	-	-	-	-	-			S3	0.2	7.39	0.82	0.88	9.87	0.37	0.38	6.57	3.3	25.84
G20210416-3	G20210416-3cpx21-3	52.52	0.1673	3.57	4.22	0.1038	18.07	19.83	0.1868	0.7884	0.0236	99.4799	88.42		-	-	-	-	-	-	-			S3	0.2	9.2	0.85	0.88	10.66	0.37	0.38	6.56	3.33	54.38
G20210416-3	G20210416-3cpx22-1sb	52.3	0.255	3.79	5.46	0.1428	17.83	19.09	0.2059	0.6765	0.0247	99.7749	85.34		-	-	-	-	-	-	-			S3	0.2	6.45	0.82	0.77	8.38	0.37	0.38	6.32	3.69	50.88
G20210416-3	G20210416-3cpx22-2sb	52.19	0.294	3.56	5.48	0.1829	18.09	18.74	0.2042	0.6629	0.0282	99.4322	85.48		-	-	3.2	0.3	1214	6	87			S3	0.2	5.58	0.85	0.76	6.73	0.37	0.39	6.19	3.7	45.43
G20210416-3	G20210416-3cpx22-3sd	52.79	0.2152	2.95	5.23	0.1596	18.07	19.25	0.2005	0.5434	0.0438	99.4525	86.03		-	-	2.9	0.4	1206	6	76			S3	0.2	7.47	0.94	0.78	7.52	0.37	0.38	6.37	4.25	28.95
G20210416-3	G20210416-3cpx22-4sd	52.88	0.2642	3.07	5.23	0.12	18.04	19.45	0.2139	0.5716	0.0396	99.8793	86.01		-	-	3.2	0.4	1209	6	79			S3	0.2	6.04	0.92	0.78	9.51	0.37	0.38	5.87	4.01	32.35
G20210416-3	G20210416-3cpx23-1	52.24	0.293	3.67	5.25	0.1388	17.61	19.64	0.2079	0.744	0.062	99.8557	85.67		-	-	3.2	0.3	1207	6	53			S3	0.2	5.79	0.84	0.78	8.39	0.37	0.38	6.28	3.42	20.99
G20210416-3	G20210416-3cpx23-2	52.72	0.2501	2.87	5.13	0.1312	18.2	19.5	0.2144	0.5704	0.0456	99.6317	86.35		-	-	3.1	0.3	1209	7	51			S3	0.2	6.45	0.96	0.79	8.77	0.37	0.38	5.93	4.01	28.36
G20210416-3	G20210416-3cpx23-3	53.2	0.2176	2.86	5.16	0.1338	18.05	19.44	0.1808	0.525	0.0193	99.7865	86.18		-	-	2.1	0.4	1198	6	72			S3	0.2	7.42	0.95	0.79	8.69	0.37	0.38	6.88	4.3	66.18
G20210416-3	G20210416-3cpx24-1r	52.29	0.1991	3.59	5.37	0.1403	17.48	19.54	0.2084	0.7698	0	99.5876	85.3		-	-	-	-	-	-	-			S3	0.2	7.83	0.85	0.77	8.39	0.37	0.38	6.25	3.35	100
G20210416-3	G20210416-3cpx24-2r	52.21	0.1736	3.46	5.33	0.1561	17.37	19.38	0.2179	0.717	0.0397	99.0543	85.32		-	-	-	-	-	-	-			S3	0.2	8.75	0.86	0.78	7.47	0.37	0.38	5.86	3.51	32.81
G20210416-3	G20210416-3cpx24-3r	52.19	0.2133	3.5	5.35	0.1301	17.36	19.59	0.2045	0.7718	0.0446	99.3543	85.26		-	-	3	0.1	1205	2	8			S3	0.2	7.37	0.86	0.78	8.91	0.37	0.38	6.22	3.35	29.12
G20210416-3	G20210416-3cpx24-4c	51.99	0.3513	3.49	5.51	0.1388	17.09	19.83	0.2249	0.6418	0.02	99.2868	84.69		-	-	3.1	0.3	1204	5	105			S3	0.2	4.96	0.86	0.76	8.38	0.38	0.37	5.82	3.79	64.01
G20210416-3	G20210416-3cpx24-5c	52.1	0.3476	3.49	5.54	0.1495	17.1	19.8	0.2139	0.6438	0.0345	99.4193	84.62		-	-	2.8	0.3	1201	4	91			S3	0.2	5	0.86	0.76	7.98	0.38	0.38	6.06	3.81	36.82
G20210416-3	G20210416-3cpx24-5c	51.9	0.371	3.68	5.38	0.1195	17	19.87	0.2292	0.7685	0.0232	99.3414	84.93		-	-	3.6	0.2	1208	4	43			S3	0.2	4.74	0.83	0.77	9.4	0.38	0.37	5.65	3.33	54.38
G20210416-3	G20210416-3cpx24-6sd	52.13	0.198	3.66	4.39	0.1003	17.96	19.88	0.1948	0.9045	0.0419	99.4595	87.94		-	-	3.6	0.8	1214	11	44			S3	0.2	7.7	0.83	0.86	10.91	0.37	0.38	6.46	3.07	30.68
G20210416-3	G20210416-3cpx25-1	52.38	0.2391	3.47	5.26	0.1368	17.66	19.38	0.2099	0.6551	0.0375	99.4284	85.69		-	-	3.4	0.4	1209	5	29			S3	0.2	6.91	0.86	0.78	8.4	0.37	0.38	6.1	3.72	33.94
G20210416-3	G20210416-3cpx25-2	52.16	0.2561	3.51	5.22	0.1323	17.68	19.53	0.1989	0.6494	0.0455	99.3822	85.79		-	-	2.9	0.3	1205	6	62			S3	0.2	6.43	0.85	0.79	8.8	0.37	0.38	6.32	3.65	28.4
G20210416-3	G20210416-3cpx25-3	52.57	0.243	3.51	5.28	0.1282	17.68	19.43	0.2023	0.6299	0.0478	99.7212	85.65		-	-	-	-	-	-	-			S3	0.2	6.69	0.86	0.78	8.98	0.37	0.38	6.13	3.79	26.69
G20210416-3	G20210416-3cpx26-1sb	52.51	0.1916	3.56	4.6	0.1191	17.81	19.73	0.1973	0.8555	0.0068	99.5803	87.35		-	-	-	-	-	-	-			S3	0.2	8.27	0.85	0.84	9.39	0.37	0.38	6.41	3.12	189.39
G20210416-3	G20210416-3cpx26-2sb	52.43	0.1964	3.53	4.71	0.141	17.88	19.87	0.1962	0.793	0.0249	99.7715	87.13		-	-	3.1	0.6	1206	11	36			S3	0.2	7.97	0.85	0.83	8.18	0.37	0.38	6.4	3.3	51.17
G20210416-3	G20210416-3cpx26-3sb	52.47	0.2285	3.6	4.58	0.1415	17.83	19.72	0.1878	0.8072	0.0608	99.6258	87.41		-	-	-	-	-	-	-			S3	0.2	6.82	0.84	0.84	8.19	0.37	0.38	6.56	3.27	21.2
G20210416-3	G20210416-3cpx26-4sd	52.57	0.2236	3.61	4.54	0.1212	17.85	19.8	0.1992	0.8109	0.0335	99.7584	87.52		-	-	-	-	-	-	-			S3	0.2	7.05	0.84	0.85	9.42	0.37	0.38	6.33	3.26	37.99
G20210416-3	G20210416-3cpx26-5sd	52.83	0.1968	3.53	4.59	0.1482	17.73	20.03	0.1983	0.5814	0.025	99.8597	87.32		-	-	-	-	-	-	-			S3	0.2	7.97	0.85	0.84	7.92	0.37	0.37	6.21	4.1	50.5
G20210416-3	G20210416-3cpx26-6sd	52.67	0.1796	3.51	4.48	0.134	17.8	19.89	0.1997	0.7212	0.0215	99.606	87.63		-	-	-	-	-	-	-			S3	0.2	8.81	0.85	0.85	8.47	0.37	0.38	6.04	3.49	59.97
G20210416-3	G20210416-3cpx27-1	53.3	0.2224	2.87	5.23	0.165	18.02	19.61	0.1878	0.5199	0.0411	100.166	86		-	-	2.3	0.4	1198	6	85			S3	0.2	7.13	0.96	0.78	7.28	0.37	0.38	6.76	4.35	31.02
G20210416-3	G20210416-3cpx27-2	52.99	0.2195	2.87	5.09	0.1273	17.99	19.59	0.1858	0.5192	0.025	99.6068	86.3		-	-	2.2	0.4	1198	6	72			S3	0.2	7.31	0.95	0.8	9.06	0.37	0.38	6.72	4.32	51.07
G20210416-3	G20210416-3cpx27-3	52.86	0.2144	2.83	5.14	0.138	17.91	19.46	0.2192	0.5286	0.0209	99.3211	86.13		-	-	3.3	0.3	1209	6	71			S3	0.2	7.37	0.96	0.79	8.64	0.37	0.38	5.89	4.23	61.82
G20210416-3	G20210416-3cpx28-t1	51.88	0.305	4.09	4.8	0.1089	17.1	20.32	0.2334	1.0533	0.0448	99.9354	86.4		-	-	-	-	-	-	-			S3	0.2	5.48	0.79	0.82	10.28	0.38	0.37	5.6	2.79	28.76
G20210416-3	G20210416-3cpx28-t2	51.93	0.2633	3.87	4.89	0.1364	17.2	20.12	0.2275	0.8828	0.0336	99.5536	86.25		-	-	-	-	-	-	-			S3	0.2	6.22	0.81	0.81	8.53	0.38	0.37	5.44	3.13	38.11
G20210416-3	G20210416-3cpx28-t3	52.87	0.1744	3.3	4.99	0.1039	17.87	19.81	0.2245	0.4629	0.0324	99.8381	86.46		-	-	4	0.7	1213	7	6			S3	0.2	8.86	0.88	0.8	10.47	0.37	0.38	5.7	4.66	38.92
G20210416-3	G20210416-3cpx28-t4	52.21	0.2557	3.8	5.02	0.1613	17.26	19.88	0.224	0.8179	0.0534	99.6823	85.97		-	-	-	-	-	-	-			S3	0.2	6.37	0.82	0.8	7.34	0.38	0.38	5.82	3.22	24.13
G20210416-3	G20210416-3cpx28-t5	52.28	0.238	3.59	4.98	0.1293	17.37	19.88	0.2203	0.6295	0.032	99.3491	86.15		-	-	-	-	-	-	-			S3	0.2	6.71	0.85	0.8	8.79	0.37	0.38	5.84	3.86	40.22
G20210416-3	G20210416-3cpx28-t6	52.12	0.2673	3.79	4.95	0.1345	17.52	19.97	0.1965	0.7291	0.0327	99.7101	86.32		-	-	-	-	-	-	-			S3	0.2	6.14	0.82	0.81	8.61	0.37	0.37	6.55	3.51	39.09
G20210416-3	G20210416-3cpx28-t7	52.58	0.1888	3.34	4.88	0.1395	17.66	19.8	0.2058	0.6775	0.0655	99.5371	86.58		-	-	3.5	-	1207	-	1			S3	0.2	8.33	0.88	0.82	8.31	0.37	0.38	6.18	3.68	19.75
G20210416-3	G20210416-3cpx28-t8	52.46	0.2314	3.49	5.05	0.1415	17.66	19.89	0.231	0.6826	0.0501	99.8866	86.18		-	-	3.7	0.3	1211	6	69			S3	0.2	6.95	0.86	0.8	8.27	0.37	0.37	5.53	3.6	26.05
G20210416-3	G20210416-3cpx28-t9	52.67	0.2383	3.47	4.88	0.1314	17.7	19.84	0.1946	0.619	0.0305	99.7738	86.61		-	-	-	-	-	-	-			S3	0.2	6.64	0.86	0.81	8.65	0.37	0.38	6.49	3.83	41.35
G20210416-3	G20210416-3cpx28-11r	52.35	0.1825	3.59	4.46	0.1212	17.91	20.11	0.2091	0.8408	0.0234	99.797	87.74		-	-	3.5	0.6	1213	13	58			S3	0.2	8.53	0.84	0.86	9.17	0.37	0.37	5.97	3.13	53.79
G20210416-3	G20210416-3cpx29-1	51.91	0.3019	3.68	5.35	0.1521	17.57	19.45	0.2086	0.6944	0.0309	99.3479	85.41		-	-	3.1	0.3	1208	6	74			S3	0.2	5.48	0.83	0.78	7.8	0.37	0.38	6.1	3.65	41.33
G20210416-3	G20210416-3cpx29-2	51.98	0.2691	3.77	5.36	0.1374	17.6	19.44	0.1918	0.7331	0.0436	99.525	85.41		-	-	2.7	0.2	1204	2	9			S3	0.2	6.05	0.82	0.77	8.41	0.37	0.38	6.5	3.42	29.48
G20210416-3	G20210416-3cpx29-3	52.08	0.2492	3.77	5.37	0.146	17.54	19.37	0.1926	0.6918	0.043	99.4526	85.34		-	-	-	-	-	-	-			S3	0.2	6.64	0.82	0.77	7.94	0.37	0.38	6.29	3.59	30.37
G20210416-3	G20210416-3cpx29-4r	52.69	0.2315	3.18	5.23	0.1481	17.69	19.5	0.2133	0.5992	0.0096	99.4917	85.78		-	-	3.2	0.3	1208	6	72			S3	0.2	7.02	0.9	0.78	8.04	0.37	0.38	5.92	4	132.61
G20210416-3	G20210416-3cpx30-1sb	52.11	0.2888	3.8	5.23	0.145	17.51	19.4	0.2298	0.7175	0.018	99.4491	85.65		-	-	-	-	-	-	-			S3	0.2	5.76	0.82	0.79	7.95	0.37	0.38	5.77	3.59	71.09
G20210416-3	G20210416-3cpx30-2sb	51.99	0.2743	3.82	5.22	0.1404	17.44	19.37	0.1892	0.7525	0.0156	99.212	85.63		-	-	-	-	-	-	-			S3	0.2	6.04	0.82	0.79	8.46	0.37	0.38	6.46	3.46	82.15
G20210416-3	G20210416-3cpx30-3sb	52.18	0.2825	3.79	5.29	0.1461	17.45	19.45	0.2186	0.7778	0.0207	99.6057	85.47		-	-	-	-	-	-	-			S3	0.2	6.01	0.82	0.78	8.15	0.37	0.38	5.82	3.32	61.42
G20210416-3	G20210416-3cpx30-4sd	52.99	0.1994	2.9	5.12	0.1345	17.88	19.58	0.2016	0.5825	0.0249	99.6129	86.16		-	-	2.8	0.4	1203	6	78			S3	0.2	7.99	0.95	0.79	8.55	0.37	0.38	6.35	4.03	51.18
G20210416-3	G20210416-3cpx30-5sd	52.72	0.2329	3.15	5.08	0.138	17.87	19.52	0.2102	0.6207	0.0211	99.5629	86.25		-	-	3.1	0.4	1207	6	75			S3	0.2	6.91	0.91	0.8	8.45	0.37	0.38	6.03	3.84	59.97
G20210416-3	G20210416-3cpx30-6sd	52.92	0.2222	3.14	5.17	0.1594	17.77	19.54	0.2083	0.6045	0.0384	99.7728	85.97		-	-	3.2	0.3	1206	6	49			S3	0.2	7.18	0.91	0.79	7.45	0.37	0.38	6.09	3.88	33.52
G20210416-3	G20210416-3cpx31-MI	51.69	0.3547	4.16	4.25	0.0953	16.75	20.76	0.2006	1.2842	0.0571	99.6019	87.54		-	-	-	-	-	-	-			S3	0.2	4.92	0.78	0.87	11.28	0.38	0.37	6.35	2.48	22.7
G20210416-3	G20210416-3cpx31-t1	52.59	0.2685	3.47	4.94	0.1472	17.35	20.07	0.1939	0.5228	0.0274	99.5798	86.23		-	-	-	-	-	-	-			S3	0.2	6.18	0.86	0.81	8.05	0.37	0.37	6.6	4.29	46.56
G20210416-3	G20210416-3cpx31-t2	52.48	0.2528	3.4	4.91	0.0968	17.54	19.95	0.194	0.5302	0.0419	99.3957	86.43		-	-	-	-	-	-	-			S3	0.2	6.46	0.87	0.81	11.53	0.37	0.37	6.46	4.29	30.46
G20210416-3	G20210416-3cpx31-t3	52.42	0.1897	3.32	4.7	0.1325	17.86	19.8	0.1895	0.6012	0.0383	99.2512	87.14		-	-	3	0.6	1204	11	28			S3	0.2	8.07	0.88	0.83	8.82	0.37	0.38	6.62	3.93	33.6
G20210416-3	G20210416-3cpx31-t4	52.63	0.284	3.4	4.68	0.1416	17.79	20.13	0.2046	0.5318	0.0426	99.8346	87.14		-	-	3.3	0.4	1205	10	28			S3	0.2	5.86	0.87	0.83	7.99	0.37	0.37	6	4.2	30.31
G20210416-3	G20210416-3cpx31-t5	52.36	0.2933	3.5	4.97	0.1381	17.47	20.08	0.1831	0.5296	0.0295	99.5536	86.24		-	-	-	-	-	-	-			S3	0.2	5.67	0.86	0.81	8.33	0.37	0.37	6.69	4.24	43.52
G20210416-3	G20210416-3cpx31-t6	52.05	0.3541	3.81	4.96	0.1115	17	20.24	0.2195	0.6938	0.0318	99.4707	85.94		-	-	-	-	-	-	-			S3	0.2	4.95	0.82	0.81	10.02	0.38	0.37	5.97	3.63	40.5
G20210416-3	G20210416-3cpx32-1	51.89	0.2584	4.1	4.95	0.1354	17.25	19.73	0.1928	0.8108	0.054	99.3714	86.14		-	-	-	-	-	-	-			S3	0.2	6.38	0.79	0.81	8.44	0.38	0.38	6.43	3.3	23.88
G20210416-3	G20210416-3cpx32-2	51.91	0.262	4.08	4.93	0.112	17.35	19.64	0.2139	0.8204	0.0274	99.3457	86.25		-	-	-	-	-	-	-			S3	0.2	6.13	0.79	0.81	10.24	0.37	0.38	5.82	3.24	47.33
G20210416-3	G20210416-3cpx32-3	52.49	0.221	3.49	4.95	0.1029	17.64	20.03	0.2029	0.6537	0.0385	99.819	86.4		-	-	3.2	0.5	1202	5	13			S3	0.2	7.17	0.86	0.81	10.73	0.37	0.37	6.21	3.76	33.52
G20210416-3	G20210416-3cpx33-MI	52.59	0.2666	3.1	5.28	0.1344	17.91	19.08	0.2174	0.6878	0.0242	99.2904	85.81		3	1194	3.4	0.4	1213	6	89			S3	0.2	6.01	0.92	0.78	8.54	0.37	0.38	5.95	3.58	52.72
G20210416-3	G20210416-3cpx33-1sd	52.53	0.1554	3.5	4.42	0.1289	18.01	19.52	0.182	0.8864	0.0383	99.371	87.9		-	-	-	-	-	-	-			S3	0.2	9.79	0.85	0.86	8.94	0.37	0.38	6.73	3.06	33.46
G20210416-3	G20210416-3cpx33-2sb	51.78	0.3002	4.23	4.76	0.1161	17.34	19.62	0.2057	0.9607	0.0448	99.3575	86.66		-	-	-	-	-	-	-			S3	0.2	5.5	0.78	0.82	9.68	0.37	0.38	6.24	2.92	29.02
G20210416-3	G20210416-3cpx33-3	52.82	0.2226	3.04	5.43	0.1711	18.06	18.78	0.2186	0.6757	0.0202	99.4382	85.57		3.2	1197	3.5	0.4	1216	6	87			S3	0.2	7.19	0.93	0.77	7.16	0.37	0.39	5.76	3.65	63.54
G20210416-3	G20210416-3cpx34-1	52.63	0.2167	2.91	5.14	0.1222	17.95	19.58	0.2216	0.6402	0.0326	99.4433	86.16		-	-	3.3	0.4	1210	6	59			S3	0.2	7.41	0.94	0.79	9.2	0.37	0.38	5.71	3.71	39.19
G20210416-3	G20210416-3cpx34-2sb	52.29	0.2879	3.55	5.21	0.142	17.44	19.79	0.221	0.7184	0.0427	99.692	85.65		-	-	3.5	0.3	1209	6	56			S3	0.2	5.74	0.85	0.78	8.24	0.37	0.38	5.9	3.55	30.24
G20210416-3	G20210416-3cpx34-3	52.66	0.2613	3.04	5.06	0.1462	18.02	19.54	0.2134	0.6505	0.0353	99.6267	86.39		-	-	3.2	0.4	1208	6	66			S3	0.2	6.21	0.93	0.8	8.01	0.37	0.38	5.8	3.73	37.11
G20210416-3	G20210416-3cpx35-1	52.39	0.2596	3.17	5.17	0.1044	17.77	19.84	0.1958	0.6602	0.0192	99.5792	85.97		-	-	2.5	0.4	1200	6	82			S3	0.2	6.24	0.9	0.79	10.69	0.37	0.38	6.24	3.71	67.05
G20210416-3	G20210416-3cpx35-2	52.52	0.265	3.19	5.09	0.138	17.68	19.85	0.2228	0.6102	0.0336	99.5996	86.1		-	-	3.4	0.3	1208	6	82			S3	0.2	6.11	0.9	0.8	8.57	0.37	0.38	5.84	3.89	38.01
G20210416-3	G20210416-3cpx35-3	52.59	0.2442	3.21	5.13	0.1243	17.49	19.77	0.1936	0.6119	0.0275	99.3915	85.87		-	-	2.7	0.2	1199	2	7			S3	0.2	6.67	0.9	0.79	9.18	0.37	0.38	6.53	3.9	46.12
G20210416-3	G20210416-3cpx36-1	52.48	0.249	3.05	5.12	0.164	17.57	19.57	0.1763	0.6188	0.0342	99.0323	85.95		-	-	2.1	0.3	1193	6	55			S3	0.2	6.47	0.92	0.79	7.39	0.37	0.38	6.96	3.88	37.99
G20210416-3	G20210416-3cpx36-2	52.54	0.2355	3.09	5.18	0.1411	17.77	19.5	0.2189	0.6068	0.0151	99.2974	85.95		-	-	3.3	0.4	1210	6	82			S3	0.2	6.87	0.92	0.79	8.37	0.37	0.38	5.72	3.95	84.22
G20210416-3	G20210416-3cpx36-3	52.69	0.2369	3.02	5.12	0.1487	17.75	19.5	0.1975	0.6338	0.0434	99.3403	86.07		-	-	2.7	0.4	1202	6	82			S3	0.2	6.77	0.93	0.79	7.83	0.37	0.38	6.27	3.8	29.16
G20210416-3	G20210416-3cpx37-1sb	52.56	0.2796	3.98	5.22	0.1446	17.37	19.42	0.2224	0.7819	0.0374	100.016	85.58		-	-	-	-	-	-	-			S3	0.2	5.91	0.8	0.79	8.19	0.37	0.38	5.74	3.36	34.37
G20210416-3	G20210416-3cpx37-2sd	52.76	0.2449	3	5.13	0.1206	17.76	19.55	0.2246	0.5849	0.0378	99.4128	86.06		-	-	3.5	0.3	1210	6	82			S3	0.2	6.68	0.93	0.79	9.36	0.37	0.38	5.8	4.04	33.7
G20210416-3	G20210416-3cpx38-MI	52.26	0.232	3.64	4.97	0.1395	17.79	19.24	0.215	0.7607	0.0596	99.3068	86.45		-	-	-	-	-	-	-			S3	0.2	6.88	0.84	0.81	8.35	0.37	0.38	6.02	3.38	21.81
G20210416-3	G20210416-3cpx38-1	52.05	0.2478	3.61	5.46	0.1476	17.82	18.74	0.2079	0.7372	0.0288	99.0493	85.33		-	-	3.4	0.2	1214	3	50			S3	0.2	6.64	0.85	0.77	8.03	0.37	0.39	6.14	3.44	43.74
G20210416-3	G20210416-3cpx38-2	52.14	0.2844	3.58	5.26	0.138	18.05	18.85	0.1951	0.7103	0.0134	99.2212	85.95		-	-	3	0.3	1210	6	66			S3	0.2	5.91	0.85	0.78	8.5	0.37	0.39	6.47	3.53	95.48
G20210416-3	G20210416-3cpx38-3	52.1	0.2603	3.57	5.49	0.1491	17.93	18.77	0.186	0.7122	0.0211	99.1887	85.34		-	-	2.6	0.3	1207	5	57			S3	0.2	6.28	0.85	0.76	7.89	0.37	0.39	6.74	3.56	60.15
G20210416-3	G20210416-3cpx39-1sb	52.29	0.2744	3.66	5.22	0.1141	17.57	19.65	0.2134	0.7028	0.0164	99.7111	85.72		-	-	3.5	0.2	1210	2	7			S3	0.2	6.11	0.84	0.79	10.1	0.37	0.38	5.93	3.55	77.63
G20210416-3	G20210416-3cpx39-2sd	52.54	0.2274	3.01	5.12	0.1446	17.71	19.67	0.1848	0.5828	0.0363	99.2259	86.05		-	-	2.2	0.4	1196	6	83			S3	0.2	7.01	0.93	0.79	8.02	0.37	0.38	6.79	4.04	34.91
G20210416-3	G20210416-3cpx40-t1	52.19	0.223	3.61	4.53	0.1269	17.72	19.93	0.2209	0.865	0.0595	99.4753	87.46		-	-	3.9	0.5	1216	12	50			S3	0.2	7.12	0.84	0.85	9.06	0.37	0.37	5.73	3.13	22.07
G20210416-3	G20210416-3cpx40-t2	51.52	0.2448	4.11	4.95	0.1445	16.95	19.73	0.2217	1.2229	0.037	99.1309	85.93		-	-	-	-	-	-				S3	0.2	6.65	0.79	0.81	8.17	0.38	0.38	5.83	2.56	34.68
G20210416-3	G20210416-3cpx40-t3	52.15	0.2683	3.44	5.06	0.1304	17.73	19.56	0.2208	0.65	0.0532	99.2627	86.2		-	-	3.5	0.4	1211	6	-			S3	0.2	6.09	0.86	0.8	8.98	0.37	0.38	5.97	3.71	24.04
G20210416-3	G20210416-3cpx40-t4	51.49	0.2723	4.19	5.1	0.1414	16.87	19.71	0.2664	1.3324	0.0638	99.4363	85.5		-	-	4.9	0.2	1224	2	9			S3	0.2	6.03	0.78	0.8	8.29	0.38	0.38	5.01	2.42	20.45
G20210416-3	G20210416-3cpx40-t5	52.18	0.3037	3.62	5.12	0.1145	17.49	19.55	0.2175	0.9361	0.0564	99.5882	85.9		-	-	3.5	0.3	1210	6	64			S3	0.2	5.53	0.84	0.79	9.74	0.37	0.38	5.93	2.99	23.15
G20210416-3	G20210416-3cpx40-t6	51.51	0.3053	4.13	4.93	0.144	16.98	19.61	0.2312	1.2612	0.0386	99.1403	86		-	-	-	-	-	-	-			S3	0.2	5.38	0.79	0.81	8.07	0.38	0.38	5.64	2.5	33.11
G20210416-3	G20210416-3cpx41-1	52.09	0.2421	3.2	5	0.134	17.51	19.86	0.2205	0.6218	0.0202	98.8986	86.19		-	-	3.3	0.3	1206	6	76			S3	0.2	6.68	0.9	0.81	8.65	0.37	0.38	5.81	3.9	62.62
G20210416-3	G20210416-3cpx41-2	52.47	0.2444	3.2	5.13	0.1569	17.79	19.88	0.2159	0.6393	0.0263	99.7528	86.08		-	-	3.2	0.4	1206	6	83			S3	0.2	6.64	0.9	0.79	7.46	0.37	0.38	5.89	3.77	48.44
G20210416-3	G20210416-3cpx41-3	52.68	0.2557	3.13	5.11	0.1594	17.64	19.65	0.2105	0.5783	0.0466	99.4605	86.02		-	-	3.1	0.3	1205	6	71			S3	0.2	6.36	0.91	0.79	7.47	0.37	0.38	6.06	4	27.57
G20210416-3	G20210416-3cpx42-1	52.22	0.2955	3.55	5.12	0.1507	17.45	19.68	0.218	0.7283	0.0491	99.4616	85.87		-	-	3.5	0.3	1208	4	46			S3	0.2	5.6	0.85	0.8	7.99	0.37	0.38	5.84	3.49	26.43
G20210416-3	G20210416-3cpx42-2	52.68	0.2543	2.97	5.1	0.1329	17.66	19.6	0.2029	0.5736	0.0569	99.2306	86.06		-	-	2.8	0.4	1203	6	80			S3	0.2	6.37	0.94	0.79	8.62	0.37	0.38	6.19	4.07	22.74
G20210416-3	G20210416-3cpx42-3	52.54	0.2498	3.01	5.01	0.1248	17.69	19.61	0.1933	0.6381	0.0234	99.0894	86.29		-	-	2.5	0.4	1200	6	73			S3	0.2	6.44	0.93	0.8	9.04	0.37	0.38	6.59	3.82	54.04
G20210416-3	G20210416-3cpx43-MI	52.29	0.2301	3.35	5.25	0.1558	17.77	19.19	0.1953	0.6227	0.0433	99.0972	85.78		2.7	1185	2.9	0.3	1206	5	51			S3	0.2	7.08	0.88	0.78	7.56	0.37	0.38	6.34	3.83	29.56
G20210416-3	G20210416-3cpx43-1sb	51.85	0.2938	3.75	5.18	0.1314	17.34	19.52	0.2196	0.7362	0.0468	99.0678	85.65		-	-	-	-	-	-	-			S3	0.2	5.62	0.83	0.79	8.62	0.37	0.38	5.84	3.46	27.74
G20210416-3	G20210416-3cpx43-2sb	51.92	0.3016	3.78	5.29	0.1532	17.44	19.18	0.2375	0.7123	0.0329	99.0475	85.46		-	-	-	-	-	-	-			S3	0.2	5.6	0.82	0.78	7.65	0.37	0.38	5.57	3.52	38.09
G20210416-3	G20210416-3cpx43-3sd	52.7	0.2246	2.93	5.19	0.1529	18.03	19.29	0.202	0.5413	0.0355	99.2963	86.1		2.8	1186	2.9	0.4	1206	6	73			S3	0.2	7.26	0.94	0.79	7.84	0.37	0.38	6.18	4.21	36.06
G20210416-3	G20210416-3cpx43-4sd	52.71	0.2042	2.86	5.19	0.1254	18.14	19.36	0.2018	0.4868	0.0404	99.3186	86.17		2.8	1185	2.8	0.4	1206	7	55			S3	0.2	7.67	0.96	0.79	9.12	0.37	0.38	6.07	4.59	31.59
G20210416-3	G20210416-3cpx44-MI	52.34	0.2765	3.17	5.24	0.137	17.64	19.64	0.1978	0.5943	0.0501	99.2857	85.72		2.2	1184	2.6	0.4	1202	6	87			S3	0.2	5.98	0.91	0.78	8.62	0.37	0.38	6.46	4.01	25.78
G20210416-3	G20210416-3cpx44-1	52.2	0.2596	3.45	5.09	0.1436	17.4	19.9	0.1987	0.5997	0.0267	99.2683	85.9		-	-	2.8	0.1	1201	3	2			S3	0.2	6.38	0.86	0.79	8.29	0.37	0.38	6.4	3.93	47.83
G20210416-3	G20210416-3cpx44-2	52.16	0.2749	3.4	5.15	0.1136	17.42	19.85	0.1869	0.6471	0.0291	99.2316	85.78		-	-	2.4	0.3	1196	4	48			S3	0.2	6	0.87	0.79	9.98	0.37	0.38	6.57	3.72	43.21
G20210416-3	G20210416-3cpx44-3	52.38	0.2895	3.4	5.26	0.1503	17.61	19.47	0.2077	0.4692	0.0238	99.2605	85.65		-	-	-	-	-	-	-			S3	0.2	5.79	0.87	0.78	7.79	0.37	0.38	6.02	4.76	53.42
G20210416-3	G20210416-3cpx45-1	52.68	0.2235	3.22	4.72	0.1336	17.82	20.2	0.1723	0.3347	0.0322	99.5363	87.07		-	-	-	-	-	-	-			S3	0.2	7.13	0.9	0.83	8.54	0.37	0.37	7.16	5.8	40.25
G20210416-3	G20210416-3cpx45-2	52.77	0.2195	3.23	4.78	0.1265	17.82	20.15	0.1754	0.3325	0.0345	99.6384	86.92		-	-	-	-	-	-	-			S3	0.2	7.44	0.9	0.82	9.07	0.37	0.37	6.82	5.86	37.19
G20210416-3	G20210416-3cpx45-3	52.43	0.1831	3.5	4.46	0.1045	18	19.89	0.1978	0.7631	0.02	99.5485	87.8		-	-	3.5	0.6	1213	12	42			S3	0.2	8.44	0.85	0.86	10.42	0.37	0.38	6.15	3.37	63.76
G20210416-3	0416gr11_core_d	52.51	0.206	3.42	4.35	0.1048	18.27	20.12	0.1474	0.7344	0.0437	99.9063	88.2171											S5	0.2	7.77	0.87	0.87	9.79	0.36	0.37	8.01	2.72	29.54
G20210416-3	0416gr11_core_b	51.9	0.2152	3.98	4.29	0.1014	17.65	20.21	0.2021	1.3015	0.0267	99.8769	88.0009											S5	0.2	7.54	0.8	0.88	10.18	0.37	0.37	6.3	1.91	47.8
*: P MI and T MI are calculated pressures and temperatures from host clinopyroxene-PEP corrected melt inclusion pairs
⍬: P and T are pressure and temperature derived by matching putative equilibrium liquid compositions with clinopyroxene compositions, 1SD indicates one standard deviation of the pressure or temperature results based on all pyroxene-melt pairs that fulfilled chemical equilibrium criteria (see the text), n indicates the number of pairs that fulfilled equilibrium criteria.
	Primary Standards and Count Times For Clinopyroxene
	Element	Si	Ti	Al	Fe	Mn	Mg	Ca	Na	Cr
	Standard	Augite Kakanui (NMNH 122142)	Hornblende Kakanui (NMNH 143965)	Pyrope (NMNH 143968)	Hypersthene (USNM 746)	Ilmenite (NMNH 96189)	Hypersthene (USNM 746)	Diopside (NMNH 117733)	Omphacite (NMNH 110607)	Chromite (NMNH 117075)
	Peak counting time (s)	30	30	30	30	30	30	30	30	30
	Background counting time (s)	15	30	15	15	30	15	15	15	15
	Secondary standard - NMNH 164905 (Augite)
	Accepted	50.48	0.51	8.03	4.81	0.12	17.32	17.3	0.84	0.85		100.26
	Average (n=38)	50.6534	0.474132	7.52132	4.77158	0.123232	17.1676	17.0597	0.811924	0.886566	0.0496684	99.5192
	Stdev wt% (n=38)	0.154754	0.0210516	0.128189	0.0614957	0.00969303	0.137045	0.117976	0.0216715	0.0224884	0.0122531
	RSD % (n=38)	0.305516	4.44003	1.70435	1.28879	7.8657	0.798273	0.691547	2.66915	2.53657	24.6698
	Measured/Accepted	1.00344	0.92967	0.936652	0.992012	1.02693	0.991203	0.986112	0.966576	1.04302		0.992611
	Analysis Name	SiO2	TiO2	Al2O3	FeO	MnO	MgO	CaO	Na2O	Cr2O3	NiO	Total												EMPA session	Si	Ti	Al	Fe	Mn	Mg	Ca	Na	Cr	Ni
		wt%	wt%	wt%	wt%	wt%	wt%	wt%	wt%	wt%	wt%	wt%													%	%	%	%	%	%	%	%	%	%
	CrAugite pt1	50.55	0.4774	7.52	4.87	0.1122	17.02	16.92	0.8079	0.8659	0.0381	99.1815												S1	0.21	3.85	0.57	0.81	9.72	0.37	0.4	2.53	3.08	33.71
	CrAugite pt2	50.96	0.526	7.51	4.88	0.1264	17.1	17.1	0.8364	0.8473	0.0545	99.9406												S1	0.21	3.6	0.57	0.81	8.96	0.37	0.4	2.43	3.15	23.76
	CrAugite pt3	50.78	0.5021	7.61	4.82	0.1188	17.13	17.07	0.793	0.8662	0.0474	99.7375												S1	0.21	3.66	0.56	0.82	9.64	0.37	0.4	2.56	3.13	26.86
	CrAugite pt4	50.95	0.4662	7.45	4.81	0.1193	16.88	17.1	0.8279	0.8783	0.0383	99.52												S1	0.21	4	0.57	0.82	9.23	0.37	0.4	2.46	3.06	33.88
	CrAugite pt5	50.76	0.485	7.5	4.55	0.1138	17	17.03	0.7686	0.8474	0.0509	99.1057												S1	0.21	3.86	0.57	0.85	9.91	0.37	0.4	2.6	3.11	25.85
	CrAugite pt1	50.92	0.5029	7.54	4.8	0.1098	17.06	17.2	0.8254	0.897	0.0539	99.909												S2	0.21	3.68	0.57	0.82	10.13	0.37	0.4	2.5	3.03	23.98
	CrAugite pt2	50.81	0.4731	7.6	4.74	0.125	17.05	17.14	0.8257	0.8877	0.062	99.7135												S2	0.21	3.94	0.56	0.83	9.06	0.37	0.4	2.48	3.05	20.91
	CrAugite pt3	50.73	0.4677	7.53	4.75	0.1293	17	16.98	0.8122	0.8899	0.0282	99.3173												S2	0.21	3.98	0.56	0.82	8.9	0.37	0.4	2.48	2.97	44.72
	Cr Augite pt4	50.71	0.4199	7.4	4.76	0.1264	17.12	16.97	0.833	0.9149	0.0616	99.3158												S2	0.21	4.36	0.57	0.82	8.79	0.37	0.41	2.44	2.97	20.71
	Cr Augite pt5	50.75	0.4565	7.35	4.82	0.1263	17.17	16.95	0.8243	0.8602	0.0578	99.3651												S2	0.21	4.01	0.57	0.82	9.13	0.37	0.41	2.47	3.08	22.36
	Cr Augite pt6	50.74	0.4594	7.36	4.81	0.1127	17.15	17	0.794	0.8987	0.0256	99.3504												S2	0.21	3.96	0.57	0.81	9.81	0.37	0.4	2.52	3.01	49.18
	Cr Augite pt7	50.8	0.4733	7.3	4.82	0.1188	17.17	16.89	0.8055	0.9185	0.0674	99.3635												S2	0.21	3.95	0.58	0.82	9.37	0.37	0.41	2.49	2.99	19.08
	Cr Augite pt8	50.65	0.4581	7.3	4.84	0.1173	17.29	17.02	0.8164	0.9293	0.0349	99.456												S2	0.21	3.99	0.58	0.81	9.53	0.37	0.4	2.46	2.96	36.42
	Cr Augite pt9	50.47	0.4803	7.33	4.69	0.1085	17.15	16.95	0.8283	0.8843	0.0571	98.9485												S2	0.21	3.8	0.57	0.83	10.2	0.37	0.41	2.46	3.07	22.59
	Cr Augite pt10	50.56	0.493	7.31	4.79	0.1358	17.14	16.93	0.7945	0.89	0.0448	99.0881												S2	0.21	3.75	0.57	0.82	8.28	0.37	0.41	2.55	3.04	28.17
	Cr Augite pt11	50.52	0.4433	7.35	4.75	0.1258	17.09	16.88	0.815	0.9286	0.0418	98.9445												S2	0.21	4.07	0.57	0.82	9.03	0.37	0.41	2.5	2.93	30.16
	Cr Augite pt12	50.7	0.4503	7.39	4.74	0.1468	17.2	17.07	0.8311	0.8967	0.0777	99.5026												S2	0.21	4.01	0.57	0.82	7.76	0.37	0.4	2.44	3.08	16.68
	Cr Augite pt13	50.66	0.4677	7.33	4.8	0.1249	17.11	16.87	0.812	0.9131	0.0448	99.1325												S2	0.21	3.89	0.57	0.82	9	0.37	0.41	2.48	3.02	28.9
	CrAugite pt1	50.82	0.4623	7.66	4.75	0.1275	17.37	17.12	0.8252	0.8387	0.0452	100.019												S3	0.21	4	0.57	0.82	9.01	0.37	0.4	2.51	3.21	28.65
	CrAugite pt2	50.76	0.4657	7.58	4.77	0.1173	17.33	17.12	0.7822	0.8581	0.0678	99.8511												S3	0.21	3.95	0.57	0.82	9.54	0.37	0.4	2.63	3.17	19.07
	CrAugite pt3	50.65	0.4887	7.67	4.74	0.1219	17.33	17.14	0.8136	0.8641	0.0469	99.8652												S3	0.21	3.78	0.57	0.83	9.23	0.37	0.4	2.55	3.14	27.09
	CrAugite pt4	50.81	0.4681	7.65	4.79	0.1219	17.41	16.97	0.8349	0.9045	0.0469	100.006												S3	0.21	3.97	0.57	0.82	9.27	0.37	0.41	2.52	3.02	27.48
	CrAugite pt5	50.58	0.4835	7.66	4.73	0.1208	17.32	16.96	0.8078	0.8737	0.0618	99.5976												S3	0.21	3.87	0.57	0.83	9.15	0.37	0.41	2.56	3.09	20.99
	CrAugite pt6	50.79	0.4542	7.64	4.73	0.1351	17.25	16.96	0.855	0.8698	0.0497	99.7338												S3	0.21	4.03	0.57	0.83	8.37	0.37	0.41	2.46	3.09	25.85
	Cr Augite pt4	50.6	0.4786	7.56	4.74	0.1436	17.27	17.04	0.7639	0.8986	0.0427	99.5374												S3	0.21	3.84	0.57	0.82	8.11	0.37	0.41	2.67	3.02	30.39
	Cr Augite pt5	50.34	0.4411	7.72	4.72	0.1263	17.19	17.08	0.8053	0.8788	0.0476	99.3491												S3	0.21	4.15	0.57	0.83	9.02	0.38	0.41	2.56	3.09	26.97
	Cr Augite pt6	50.42	0.4986	7.65	4.72	0.1141	17.09	17.04	0.8002	0.8793	0.0488	99.261												S3	0.21	3.74	0.57	0.83	9.82	0.38	0.41	2.59	3.12	26.23
	Cr Augite pt7	50.61	0.4814	7.6	4.66	0.1299	17.07	17.07	0.8313	0.8867	0.0538	99.3931												S3	0.21	3.81	0.57	0.84	8.83	0.38	0.41	2.54	3.09	23.97
	Cr Augite pt8	50.32	0.4722	7.67	4.78	0.1314	17.24	17.01	0.8223	0.8867	0.0274	99.36												S3	0.21	3.97	0.57	0.82	8.86	0.38	0.41	2.56	3.08	46.06
	CrAugite pt1	50.42	0.5178	7.58	4.73	0.1239	17.13	17.44	0.7861	0.8638	0.0418	99.6334												S4	0.21	3.59	0.57	0.82	8.95	0.37	0.4	2.53	3.08	30.21
	CrAugite pt2	50.54	0.4987	7.59	4.85	0.1299	17.08	17.17	0.8162	0.872	0.039	99.5858												S4	0.21	3.73	0.57	0.81	8.74	0.37	0.4	2.45	3.11	32.91
	CrAugite pt3	50.61	0.4565	7.66	4.77	0.1328	17.06	17.11	0.796	0.9013	0.0502	99.5468												S4	0.21	4.04	0.57	0.82	8.72	0.37	0.4	2.52	2.99	25.35
	CrAugite pt1	50.59	0.4586	7.41	4.85	0.119	16.99	17.11	0.7919	0.8791	0.0662	99.2648												S4	0.21	3.96	0.58	0.82	9.53	0.38	0.41	2.55	3.11	19.95
	CrAugite pt2	50.51	0.481	7.51	4.73	0.0934	17.1	17.02	0.8078	0.9271	0.0746	99.2539												S4	0.21	3.89	0.58	0.84	11.64	0.37	0.41	2.52	2.98	17.51
	CrAugite pt3	50.68	0.4693	7.42	4.81	0.1245	17.03	17.1	0.7611	0.9041	0.0486	99.3476												S4	0.21	3.95	0.58	0.83	9.42	0.38	0.41	2.59	3.01	26.91
	CrAugite pt1	50.64	0.4944	7.68	4.8	0.1201	17.4	17.3	0.8514	0.8888	0.0542	100.229												S5	0.21	3.8	0.57	0.83	8.64	0.37	0.4	2.48	2.39	23.37
	CrAugite pt2	50.65	0.4586	7.6	4.84	0.132	17.45	17.19	0.8342	0.8943	0.0553	100.104												S5	0.21	4.03	0.57	0.82	8.01	0.37	0.4	2.5	2.41	23
	CrAugite pt3	50.47	0.4855	7.62	4.77	0.1195	17.43	17.25	0.8155	0.906	0.0321	99.8986												S5	0.21	3.91	0.57	0.83	8.93	0.37	0.4	2.55	2.39	39.23

## Sheet: 6-Olivine Major Elem.
Supplementary Table 6: Olivine major element concentrations
														EMPA uncertainties
Sample Name	Analysis Name	SiO2	TiO2	Al2O3	FeO	MnO	MgO	CaO	Cr2O3	NiO	Total	Fo		EMPA session	Si	Ti	Al	Fe	Mn	Mg	Ca	Cr	Ni
		wt%	wt%	wt%	wt%	wt%	wt%	wt%	wt%	wt%	wt%			Olivine	%	%	%	%	%	%	%	%	%
G20210321-1	G20210321_1_01_ccore	40.48	0	0.0505	11.55	0.1596	46.65	0.2947	0.0455	0.2465	99.4768	87.8		S2	0.24	100	15.76	0.51	7.46	0.22	3.9	25.74	6.04
G20210321-1	G20210321_1_01_rrim	39.82	0.0266	0.0321	13.92	0.2426	44.54	0.2921	0.0544	0.2121	99.1399	85.1		S2	0.24	42.55	24.06	0.46	5.49	0.23	4.06	21.76	6.86
G20210321-1	G20210321_1_02_core	40.35	0	0.0582	11.63	0.216	46.57	0.2816	0.0391	0.2964	99.4413	87.7		S2	0.24	100	13.63	0.5	5.99	0.22	4.13	31	5.12
G20210321-1	G20210321_1_02_rim	39.89	0.0144	0.0192	13.76	0.2186	44.9	0.2992	0.0497	0.2192	99.3703	85.3		S2	0.24	78.91	39.64	0.46	5.97	0.23	3.91	23.49	6.65
G20210321-1	G20210321_1_3_core	40.27	0.0057	0.0771	11.66	0.1844	46.69	0.3118	0.0419	0.2645	99.5054	87.7		S2	0.24	195.74	10.8	0.5	6.67	0.22	3.75	28.4	5.7
G20210321-1	G20210321_1_3_rim	39.9	0.0023	0.0394	13.77	0.2322	44.84	0.2854	0.0481	0.2102	99.3276	85.3		S2	0.24	479.92	19.8	0.46	5.81	0.23	4.03	24.5	6.95
G20210321-1	G20210321_1_4_core	40.25	0.0063	0.045	12.24	0.217	45.78	0.281	0.0411	0.2276	99.088	87		S2	0.24	175.66	17.36	0.49	6	0.22	4.05	28.55	6.5
G20210321-1	G20210321_1_4_rim	40.34	0.0083	0.03	11.78	0.1752	46.24	0.3028	0.0541	0.2326	99.163	87.5		S2	0.24	131.79	24.69	0.5	7.04	0.22	3.88	21.99	6.33
G20210321-1	G20210321_1_4_rim	39.8	0.0169	0.0338	13.78	0.2308	44.95	0.2908	0.0232	0.2092	99.3347	85.3		S2	0.24	67.82	22.56	0.46	5.8	0.23	3.98	47.7	6.98
G20210321-1	G20210321_1_5_core	40.42	0.0208	0.0648	11.67	0.1832	46.69	0.2715	0.0682	0.2649	99.6534	87.7		S2	0.24	54.52	12.62	0.5	6.66	0.22	4.28	17.71	5.68
G20210321-1	G20210321_1_5_rim	39.67	0.0113	0.0394	14.13	0.218	44.59	0.3245	0.039	0.1974	99.2196	84.9		S2	0.24	99.15	19.36	0.46	6.1	0.23	3.7	29.14	7.31
G20210321-1	G20210321_1_6_core	40.27	0	0.0739	11.67	0.1644	46.6	0.2865	0.058	0.2605	99.3833	87.7		S2	0.24	100	11.17	0.5	7.38	0.22	4.09	20.42	5.77
G20210321-1	G20210321_1_6_rim	39.64	0	0.0507	14.01	0.1954	44.65	0.3052	0.0187	0.1853	99.0553	85		S2	0.24	100	15.46	0.46	6.5	0.23	3.9	59.86	7.69
G20210321-1	G20210321-1_6_rim	39.6	0.0149	0.0523	13.83	0.2298	44.84	0.2967	0.044	0.2391	99.1468	85.2		S2	0.24	73.78	14.8	0.46	5.74	0.23	3.96	26.09	6.28
G20210321-1	G20210321-1_7_core	40.57	0.0213	0.058	10.73	0.1525	47.21	0.2696	0.0462	0.2381	99.2957	88.7		S2	0.24	53.15	13.72	0.53	7.72	0.22	4.27	25.86	6.26
G20210321-1	G20210321-1_7_core	40.48	0.0067	0.069	11.03	0.1534	47.27	0.2876	0.0787	0.2613	99.6367	88.4		S2	0.24	166.17	11.88	0.52	7.71	0.22	4.06	15.79	5.74
G20210321-1	G20210321-1_7_rim	39.61	0.0014	0.0402	13.87	0.2118	45.05	0.2947	0.054	0.1869	99.319	85.3		S2	0.24	808.21	19.33	0.46	6.12	0.23	3.95	21.9	7.7
G20210321-1	G20210321-1_7_rim	40.13	0.0139	0.0425	13.58	0.2065	45.39	0.2966	0.0413	0.2174	99.9182	85.6		S2	0.24	80.89	17.94	0.46	6.3	0.23	3.92	28.93	6.73
G20210321-1	G20210321-1_8_core	39.9	0.0003	0.057	11.68	0.2042	46.6	0.276	0.068	0.2441	99.0296	87.7		S2	0.24	3213.74	13.94	0.5	6.24	0.22	4.11	18.04	6.1
G20210321-1	G20210321-1_8_rim	39.66	0.0076	0.0162	13.78	0.2101	44.6	0.3082	0.0655	0.205	98.8526	85.2		S2	0.24	145.43	46.33	0.46	6.21	0.23	3.87	17.96	7.12
G20210321-1	G20210321-1_9_core	40.2	0.0014	0.0543	12.35	0.2067	46.19	0.2927	0.0503	0.2095	99.5549	87		S2	0.24	802.69	14.73	0.49	6.28	0.22	3.97	23.94	6.9
G20210321-1	G20210321-1_9_rim	39.63	0.0064	0.0399	14.01	0.2226	44.4	0.3126	0.0373	0.1991	98.8579	85		S2	0.24	172.44	19.39	0.46	5.9	0.23	3.87	31.5	7.35
G20210321-1	G20210321-1_10_core	40.37	0.0188	0.0557	11.65	0.1678	46.48	0.2797	0.0523	0.2614	99.3357	87.7		S2	0.24	59.82	14.29	0.5	7.4	0.22	4.14	22.93	5.71
G20210321-1	G20210321-1_10_rim	39.72	0.0037	0.0441	14.1	0.2056	44.76	0.3076	0.0385	0.2008	99.3803	85		S2	0.24	301.85	17.81	0.46	6.29	0.23	3.83	30.3	7.19
G20210321-1	G20210321-1_11_core	40.23	0	0.0564	11.59	0.1785	46.57	0.2732	0.0791	0.2379	99.2151	87.7		S2	0.24	100	14.36	0.51	6.84	0.22	4.24	15.81	6.21
G20210321-1	G20210321-1_11_rim	39.38	0.015	0.0426	14.97	0.2252	43.93	0.4056	0.0365	0.1628	99.1677	84		S2	0.24	75.22	18.45	0.44	5.88	0.23	3.15	31.78	8.61
G20210321-1	G20210321-1_12_core	40.47	0.019	0.063	11.1	0.1785	47.23	0.2904	0.0501	0.27	99.671	88.4		S2	0.24	57.62	12.67	0.52	6.86	0.22	4	24.35	5.62
G20210321-1	G20210321-1_12_rim	39.6	0.0081	0.0399	14.41	0.2527	44.36	0.3417	0.0366	0.1786	99.2276	84.6		S2	0.24	137.36	19.32	0.45	5.32	0.23	3.55	30.88	8
G20210321-1	G20210321-1_13_core	40.05	0.0057	0.0488	12.93	0.2099	45.55	0.293	0.048	0.2107	99.3461	86.3		S2	0.24	195.28	16.22	0.48	6.03	0.23	3.95	24.88	6.88
G20210321-1	G20210321-1_13_rim	39.67	0.0184	0.0353	14.69	0.2403	43.95	0.3128	0.0495	0.1808	99.1471	84.2		S2	0.24	61.68	21.68	0.45	5.61	0.23	3.78	23.59	7.85
G20210321-1	G20210321-1_14_core	40.34	0	0.0526	10.95	0.1841	46.85	0.3047	0.0474	0.2805	99.0093	88.4		S2	0.24	100	15.21	0.52	6.68	0.22	3.82	24.98	5.43
G20210321-1	G20210321-1_14_rim	39.93	0.0126	0.0464	14.01	0.2283	44.31	0.2872	0.0477	0.1802	99.0524	84.9		S2	0.24	90.5	17.14	0.46	5.81	0.23	4.06	25.84	7.92
G20210321-2	G20210321-2_01a_core	39.5	0.0137	0.0409	14.49	0.2068	44.3	0.2979	0.0514	0.2074	99.1081	84.5		S2	0.24	80.97	19.2	0.45	6.24	0.23	3.89	21.94	7.04
G20210321-2	G20210321-2_01a_rim	39.81	0.0093	0.0404	14.99	0.2465	43.79	0.3974	0.0305	0.1855	99.4996	83.9		S2	0.24	121.64	19.25	0.44	5.57	0.23	3.21	37.38	7.69
G20210321-2	G20210321-2_01b_core	39.82	0.0229	0.0366	14.55	0.2221	44.29	0.2809	0.0012	0.2017	99.4254	84.4		S2	0.24	49.65	20.68	0.45	6.08	0.23	4.1	877.48	7.26
G20210321-2	G20210321-2_01b_rim	39.55	0.0025	0.0401	13.77	0.2167	44.68	0.2905	0.039	0.2063	98.7951	85.3		S2	0.24	431.02	19.5	0.46	6.02	0.23	4.05	29.66	7.04
G20210321-2	G20210321-2_02_core	40.65	0	0.0493	11.16	0.1699	47.21	0.2734	0.0814	0.2783	99.8723	88.3		S2	0.24	100	15.81	0.52	7.18	0.22	4.18	15.34	5.44
G20210321-2	G20210321-2_02_rim	39.99	0.0075	0.0469	13.88	0.1981	44.8	0.3284	0.0343	0.2189	99.5041	85.2		S2	0.24	144.72	16.86	0.46	6.41	0.23	3.63	33.3	6.64
G20210321-2	G20210321-2_03_core	40.56	0.0104	0.0412	11.11	0.1623	47.17	0.2828	0.0521	0.2636	99.6524	88.3		S2	0.24	107.64	18.81	0.52	7.45	0.22	4.1	23.17	5.68
G20210321-2	G20210321-2_03_rim	39.96	0.0088	0.0158	14.04	0.2265	45.02	0.2989	0.0184	0.1883	99.7767	85.1		S2	0.24	128.48	46.77	0.46	5.72	0.23	3.91	61.18	7.64
G20210321-2	G20210321-2_04_core	40.24	0.0091	0.0654	12.56	0.197	46.1	0.2949	0.0537	0.2435	99.7636	86.7		S2	0.24	120.13	12.37	0.48	6.39	0.22	4.02	21.75	6.09
G20210321-2	G20210321-2_04_rim	39.76	0.0026	0.0348	13.92	0.2256	45.22	0.2999	0.0331	0.2286	99.7246	85.3		S2	0.24	426.26	22.36	0.46	5.88	0.23	3.88	34.61	6.41
G20210321-2	G20210321-2_05_core	39.73	0	0.0218	14.19	0.2506	44.35	0.2973	0.0319	0.224	99.0956	84.8		S2	0.24	100	35.11	0.46	5.33	0.23	3.94	36.1	6.49
G20210321-2	G20210321-2_05_rim	40.12	0.0174	0.0286	13.32	0.2212	45.43	0.2781	0.0442	0.2257	99.6852	85.9		S2	0.24	64.04	26.07	0.47	5.91	0.23	4.09	25.68	6.47
G20210321-2	G20210321-2_06a_core	39.81	0	0.0494	14.27	0.2094	44.55	0.2956	0.0159	0.2152	99.4155	84.8		S2	0.24	100	15.87	0.45	6.17	0.23	3.89	67.5	6.8
G20210321-2	G20210321-2_06_rim	39.86	0	0.0432	14.28	0.2137	44.09	0.3243	0.033	0.2099	99.0541	84.6		S2	0.24	100	17.49	0.45	6.13	0.23	3.71	35.15	6.87
G20210321-2	G20210321-2_06b_core	39.74	0.0215	0.0288	14.17	0.1778	45.33	0.2767	0.0201	0.2396	100.004	85.1		S2	0.24	52.74	26.47	0.45	7.06	0.23	4.06	52.51	6.18
G20210321-2	G20210321-2_06b_rim	39.57	0.0177	0.0401	13.53	0.2063	44.96	0.2872	0.0053	0.1957	98.8123	85.6		S2	0.24	64.79	19.14	0.47	6.15	0.23	3.98	204.87	7.39
G20210321-2	G20210321-2_07_core	40.55	0	0.0642	11.11	0.1753	46.98	0.3004	0.0473	0.3013	99.5285	88.3		S2	0.24	100	12.67	0.52	6.92	0.22	3.88	25.03	5.07
G20210321-2	G20210321-2_07_rim	39.97	0.0048	0.0495	14.04	0.242	44.66	0.3047	0.0515	0.212	99.5345	85		S2	0.24	233.36	16.16	0.46	5.7	0.23	3.82	23.31	6.83
G20210321-2	G20210321-2_08_core	40.53	0.0178	0.0525	11.46	0.1711	46.67	0.2871	0.0473	0.2715	99.5073	87.9		S2	0.24	63.44	15.05	0.51	7.23	0.22	3.99	25.35	5.55
G20210321-2	G20210321-2_08_rim	39.83	0	0.0385	14.64	0.2161	44.36	0.3115	0.0354	0.2106	99.6421	84.4		S2	0.24	100	19.67	0.45	6.05	0.23	3.83	33.43	6.9
G20210321-2	G20210321-2_09_core	40.64	0.0007	0.0536	10.46	0.1681	47.79	0.2876	0.0445	0.2765	99.721	89.1		S2	0.24	1691.08	14.52	0.53	7.07	0.22	4.02	26.66	5.44
G20210321-2	G20210321-2_09_rim	39.83	0.0072	0.046	13.74	0.2148	45.1	0.2959	0.0443	0.1972	99.4754	85.4		S2	0.24	156.47	16.81	0.46	6.07	0.23	4.03	26.07	7.3
G20210321-2	G20210321-2_10_core	40.06	0.0026	0.0497	12.09	0.1885	46.23	0.2866	0.0636	0.2754	99.2464	87.2		S2	0.24	424.53	16.06	0.49	6.77	0.22	4	19.24	5.49
G20210321-2	G20210321-2_10_rim	40.23	0.0006	0.0426	12.18	0.1856	46.14	0.3012	0.0507	0.2378	99.3685	87.1		S2	0.24	1753.69	18.25	0.49	6.76	0.22	3.89	24.46	6.28
G20210321-2	G20210321-2_11_core	40.55	0	0.0752	10.74	0.1765	47.55	0.2789	0.0868	0.2596	99.717	88.8		S2	0.24	100	11.19	0.53	6.83	0.22	4.1	15.19	5.74
G20210321-2	G20210321-2_11_rim	40.01	0.0236	0.0449	13.8	0.2146	44.53	0.3196	0.0258	0.2218	99.1903	85.2		S2	0.24	47.57	17.44	0.46	6.14	0.23	3.76	43.12	6.57
G20210321-2	G20210321-2_12_core	40.28	0.0043	0.0347	11.99	0.1892	46.16	0.3047	0.0476	0.2555	99.266	87.3		S2	0.24	260.63	22.7	0.5	6.53	0.22	3.81	24.65	5.9
G20210321-2	G20210321-2_12_rim	39.84	0.0212	0.0401	13.91	0.2282	44.71	0.289	0.0335	0.203	99.275	85.1		S2	0.24	52.96	19.42	0.46	5.76	0.23	3.94	33.03	7.11
G20210321-2	G20210321-2_13a_core	40.43	0	0.0865	11.63	0.1876	46.62	0.2831	0.0761	0.264	99.5773	87.7		S2	0.24	100	9.83	0.5	6.72	0.22	4.12	16.16	5.67
G20210321-2	G20210321-2_13a_rim	39.77	0.0115	0.0275	13.97	0.2288	44.65	0.3023	0.04	0.2138	99.2139	85.1		S2	0.24	98.68	27.93	0.46	5.87	0.23	3.9	28.81	6.85
G20210321-2	G20210321_2_13b_core	40.35	0	0.0787	11.54	0.1752	46.69	0.306	0.072	0.2591	99.471	87.8		S2	0.24	100	10.58	0.51	7.07	0.22	3.86	16.82	5.79
G20210321-2	G20210321_2_13b_rim	39.75	0	0.0301	14.24	0.2317	44.25	0.3285	0.0478	0.175	99.0531	84.7		S2	0.24	100	25.18	0.45	5.88	0.23	3.62	24.93	8.07
G20210321-2	0321-2-1A	40.15	0	0.0415	12.76	0.1687	46.49	0.2667	0.0565	0.264	100.197	86.6573		S5	0.24	100	19	0.48	7.22	0.22	4.27	17.74	5.67
G20210321-2	0321-2-2A	40.49	0.0079	0.0597	11.02	0.1957	47.85	0.3129	0.0633	0.246	100.246	88.5586		S5	0.24	138.28	13.23	0.52	6.07	0.22	3.79	16.18	6.03
G20210321-2	0321-2-3A	40.64	0.0297	0.0568	11.28	0.1642	47.74	0.2884	0.0608	0.2657	100.526	88.2965		S5	0.24	37.98	14.06	0.51	7.27	0.22	3.94	16.7	5.61
G20210321-2	0321-2-4A	40.33	0	0.0689	11.27	0.1642	47.43	0.3059	0.0595	0.2531	99.8816	88.2382		S5	0.24	100	11.65	0.51	7.12	0.22	3.77	17.44	5.9
G20210321-2	0321-2-5A	40.59	0.0184	0.0661	11.09	0.1717	47.51	0.2867	0.0628	0.2917	100.087	88.4215		S5	0.24	60.21	12.53	0.52	6.92	0.22	4.01	16.18	5.2
G20210321-2	0321-2-6A	39.88	0.0143	0.0484	13.57	0.1989	45.45	0.287	0.0519	0.2218	99.7223	85.6537		S5	0.24	78.41	16.15	0.47	6.1	0.23	3.97	19.67	6.63
G20210321-2	0321-2-7A	40.38	0	0.0497	11.36	0.1431	47.55	0.2806	0.0793	0.2722	100.115	88.1817		S5	0.24	100	16.02	0.51	8.07	0.22	4.03	13.13	5.46
G20210321-2	0321-2-8A	40.47	0	0.0449	11.06	0.1584	47.66	0.2792	0.073	0.2504	99.9959	88.4814		S5	0.24	100	17.21	0.52	7.44	0.22	4.11	14.26	5.95
G20210321-3	G20210321-3_01_core	40.22	0	0.051	10.87	0.1818	47.12	0.2884	0.0687	0.2406	99.0405	88.5		S3	0.24	100	15.46	0.52	6.81	0.22	3.98	18	6.17
G20210321-3	G20210321-3_01_rim	39.73	0	0.0259	14.05	0.23	44.65	0.2907	0.0383	0.1987	99.2136	85		S3	0.24	100	29.87	0.46	5.71	0.23	4	29.28	7.33
G20210321-3	G20210321-3_02_core	40.13	0.0149	0.0486	11.19	0.1833	47.15	0.2958	0.0833	0.2709	99.3668	88.3		S3	0.24	74.78	16.47	0.52	6.66	0.22	4	14.94	5.64
G20210321-3	G20210321-3_02_rim	39.8	0.0043	0.036	13.41	0.2122	45.11	0.3004	0.0372	0.2394	99.1495	85.7		S3	0.24	260.72	21.4	0.47	6.12	0.23	3.85	30.67	6.14
G20210321-3	G20210321-3_03_core	39.84	0.0018	0.0618	11.04	0.1779	47.37	0.2875	0.0557	0.2771	99.1118	88.4		S3	0.24	620.91	13.33	0.52	6.81	0.22	4.03	22.56	5.53
G20210321-3	G20210321-3_03_rim	39.6	0.0132	0.0349	13.36	0.2168	45.1	0.2921	0.0332	0.2114	98.8616	85.8		S3	0.24	84.81	21.87	0.47	6	0.23	3.97	34.88	6.95
G20210321-3	G20210321-3_03b_core	40	0.0114	0.058	10.72	0.1631	47.39	0.2894	0.054	0.269	98.9549	88.7		S3	0.24	96.1	13.97	0.53	7.48	0.22	4.05	22.82	5.64
G20210321-3	G20210321-3_03b_rim	39.73	0.0283	0.0378	13.84	0.1927	44.92	0.3031	0.0417	0.2161	99.3097	85.3		S3	0.24	39.84	20.57	0.46	6.61	0.23	3.92	27.46	6.75
G20210321-3	G20210321-3_04_core	40.04	0.0047	0.0699	11.36	0.1666	46.98	0.2924	0.0582	0.2654	99.2372	88.1		S3	0.24	242.69	11.83	0.51	7.18	0.22	4.03	21.14	5.67
G20210321-3	G20210321-3_04_rim	39.89	0	0.0354	13.41	0.2177	45.06	0.302	0.0417	0.1979	99.1547	85.7		S3	0.24	100	21.55	0.47	6.02	0.23	3.92	28.45	7.35
G20210321-3	G20210321-3_05_core	39.67	0	0.0485	11.59	0.1833	46.54	0.3038	0.0409	0.228	98.6045	87.7		S3	0.24	100	16.52	0.51	6.84	0.22	3.87	28.51	6.39
G20210321-3	G20210321-3_05_rim	39.75	0	0.0589	13.98	0.2089	45.42	0.3332	0.046	0.217	100.014	85.3		S3	0.24	100	13.92	0.46	6.18	0.23	3.59	25.84	6.68
G20210321-3	G20210321-3_06_core	40.16	0	0.0705	11.45	0.1749	47.16	0.3117	0.0481	0.3056	99.6808	88		S3	0.24	100	11.51	0.51	6.93	0.22	3.81	23.61	5.06
G20210321-3	G20210321-3_06_rim	39.43	0.0192	0.0435	14.31	0.1943	44.36	0.325	0.025	0.1888	98.8958	84.7		S3	0.24	58.92	18.24	0.45	6.69	0.23	3.7	45.89	7.61
G20210321-3	G20210321-3_07_core	40.08	0.0021	0.0391	11.18	0.1926	47.18	0.2757	0.0272	0.2289	99.2056	88.3		S3	0.24	537.51	19.32	0.52	6.44	0.22	4.15	41.04	6.4
G20210321-3	G20210321-3_07_rim	39.64	0	0.034	13.79	0.2021	44.87	0.2951	0.0238	0.2202	99.0752	85.3		S3	0.24	100	22.91	0.46	6.31	0.23	4.04	47.73	6.62
G20210321-3	G20210321-3_08_core	39.91	0.0131	0.0287	13.83	0.1967	44.84	0.2884	0.022	0.2259	99.3548	85.2		S3	0.24	85.67	26.57	0.46	6.51	0.23	4.08	51.23	6.53
G20210321-3	G20210321-3_08_rim	39.62	0.004	0.0353	14.16	0.2156	44.79	0.3268	0.0542	0.2064	99.4123	84.9		S3	0.24	284.27	21.96	0.46	6.12	0.23	3.67	21.29	7.07
G20210321-3	G20210321-3_09_core	40.17	0.0071	0.0448	11.15	0.1631	47.23	0.2951	0.0444	0.2439	99.3484	88.3		S3	0.24	158.05	17.53	0.52	7.38	0.22	3.99	25.69	6.07
G20210321-3	G20210321-3_09_rim	39.65	0.0078	0.04	14.24	0.2137	44.32	0.3258	0.0357	0.2089	99.0419	84.7		S3	0.24	145.36	19.21	0.45	6.13	0.23	3.63	32.23	6.92
G20210321-3	G20210321-3_10a_core	40.19	0.0228	0.0595	11.13	0.1674	47.2	0.3007	0.0279	0.2543	99.3526	88.3		S3	0.24	49.34	13.87	0.52	7.1	0.22	3.94	40.75	5.89
G20210321-3	G20210321-3_10a_rim	39.73	0.014	0.0379	12.96	0.1946	45.59	0.3277	0.0353	0.205	99.0945	86.2		S3	0.24	80.51	20.04	0.48	6.42	0.23	3.66	33.83	7.05
G20210321-3	G20210321-3_10b_core	40.31	0	0.0794	10.48	0.163	47.13	0.3007	0.0894	0.2707	98.8232	88.9		S3	0.24	100	10.44	0.53	7.3	0.22	3.85	14.33	5.57
G20210321-3	G20210321-3_10b_rim	39.95	0.0162	0.03	13.73	0.1849	45.01	0.2952	0.0265	0.2136	99.4564	85.4		S3	0.24	69.27	25.08	0.46	6.79	0.23	3.97	42.53	6.83
G20210321-3	G20210321-3_11_core	40.25	0.016	0.0657	11.6	0.1674	46.72	0.3117	0.0558	0.3052	99.4918	87.8		S3	0.24	70.91	12.23	0.5	7.19	0.22	3.81	20.78	4.97
G20210321-3	G20210321-3_11_rim	39.8	0.0133	0.0519	12.81	0.2073	46.01	0.2839	0.027	0.2422	99.4456	86.5		S3	0.24	85.63	14.82	0.48	6.12	0.22	4.04	41.83	6.11
G20210321-3	G20210321-3_12a_core	40.45	0.0118	0.0528	11.94	0.179	46.72	0.3058	0.0542	0.2348	99.9484	87.5		S3	0.24	92.15	15.08	0.5	6.87	0.22	3.86	21.57	6.26
G20210321-3	G20210321-3_12a_rim	39.91	0.0209	0.0393	14.21	0.2079	44.59	0.3524	0.0497	0.1969	99.5771	84.8		S3	0.24	55.07	19.7	0.45	6.24	0.23	3.47	23.79	7.25
G20210321-3	G20210321-3_12b_core	39.7	0.0029	0.0423	13.97	0.2029	44.65	0.3061	0.0497	0.1813	99.1052	85.1		S3	0.24	392.22	18.64	0.46	6.34	0.23	3.81	23.24	7.96
G20210321-3	G20210321-3_13_core	40.17	0.0017	0.0575	11.22	0.1569	47.46	0.2879	0.0606	0.2589	99.6735	88.3		S3	0.24	647.74	13.58	0.51	7.64	0.22	4.02	19.68	5.79
G20210321-3	G20210321-3_13_rim	40.03	0.0025	0.0414	13.77	0.2038	44.67	0.3293	0.0387	0.1866	99.2723	85.3		S3	0.24	444	18.83	0.46	6.21	0.23	3.74	29.85	7.67
G20210321-3	G20210321-3_14_core	40.25	0	0.0464	11.9	0.1872	46.47	0.3024	0.0236	0.2335	99.4131	87.4		S3	0.24	100	16.45	0.5	6.63	0.22	3.9	48.61	6.31
G20210321-3	G20210321-3_14_rim	39.88	0.0213	0.029	13.72	0.2481	44.94	0.31	0.03	0.2273	99.4057	85.4		S3	0.24	53.37	26.2	0.46	5.44	0.23	3.84	37.24	6.37
G20210321-3	G20210321-3_15_core	40	0	0.039	13.14	0.1959	45.21	0.2943	0.0122	0.2131	99.1045	86		S3	0.24	100	19.93	0.47	6.42	0.23	3.93	91.34	6.78
G20210321-3	G20210321-3_15_rim	39.91	0.0264	0.0405	13.8	0.2082	45.09	0.3361	0.0334	0.1935	99.6381	85.3		S3	0.24	42.5	18.87	0.46	6.08	0.23	3.58	34.73	7.54
G20210321-3	G20210321-3_16a_core	40.35	0.0262	0.0522	11.82	0.1767	46.67	0.2719	0.0245	0.2556	99.6471	87.6		S3	0.24	42.68	15.16	0.5	6.88	0.22	4.22	46.79	5.84
G20210321-3	G20210321-3_16a_rim	40	0.0103	0.0543	13.99	0.2126	44.87	0.2845	0.048	0.2133	99.683	85.1		S3	0.24	110.25	14.41	0.46	6.12	0.23	4	24.19	6.86
G20210321-3	G20210321-3_16b_core	40.55	0.0337	0.0599	11.91	0.1706	46.37	0.2886	0.0346	0.278	99.6954	87.4		S3	0.24	33.66	13.42	0.5	7.07	0.22	3.99	32.09	5.42
G20210321-3	G20210321-3_16b_rim	39.89	0	0.0513	13.93	0.2069	45.03	0.2891	0.0462	0.224	99.6675	85.2		S3	0.24	100	15.23	0.46	6.3	0.23	4.04	25.5	6.52
G20210321-3	G20210321-3_17_core	40.45	0	0.0645	11.55	0.1665	46.94	0.2961	0.0677	0.2833	99.8181	87.9		S3	0.24	100	12.15	0.51	7.26	0.22	3.91	18.16	5.36
G20210321-3	G20210321-3_17_rim	39.9	0.0248	0.0362	13.82	0.2034	44.57	0.3246	0.0583	0.2065	99.1438	85.2		S3	0.24	46.08	21.33	0.46	6.33	0.23	3.7	20.2	6.96
G20210321-3	G20210321-3_18_core	40.02	0.0149	0.0495	12.17	0.1869	46.55	0.2958	0.064	0.2567	99.6078	87.2		S3	0.24	75.64	15.89	0.49	6.68	0.22	3.99	18.52	5.85
G20210321-3	G20210321-3_18_rim	39.61	0.0094	0.0448	14.09	0.2197	44.81	0.3323	0.0685	0.1865	99.3712	85		S3	0.24	121.05	17.53	0.45	5.96	0.23	3.6	17.83	7.73
G20210321-3	G20210321-3_19_core	40.56	0.013	0.0541	11.32	0.1599	47.03	0.2951	0.0777	0.2655	99.7753	88.1		S3	0.24	85.26	14.61	0.51	7.49	0.22	3.96	16.14	5.72
G20210321-3	G20210321-3_19_rim	39.96	0.0093	0.0337	13.91	0.2162	44.78	0.3149	0.0349	0.2102	99.4692	85.2		S3	0.24	119.29	22.75	0.46	6.14	0.23	3.74	32.9	6.94
G20210321-3	G20210321-3_20_core	39.94	0.0015	0.0512	12.96	0.1884	45.77	0.3001	0.0441	0.2094	99.4647	86.3		S3	0.24	727.29	15.33	0.48	6.62	0.22	3.93	26.09	6.96
G20210321-3	G20210321-3_20_rim	39.86	0.0221	0.0239	14.19	0.2117	44.54	0.3194	0.0268	0.174	99.3679	84.8		S3	0.24	51.43	31.73	0.45	6.19	0.23	3.76	41.73	8.16
G20210321-4	G20210321-4_01_core	40.7	0.0128	0.053	11.05	0.1898	46.94	0.3122	0.0582	0.246	99.562	88.3		S3	0.24	86.43	14.81	0.52	6.44	0.22	3.78	20.6	6.02
G20210321-4	G20210321-4_01_rim	40.28	0.0115	0.0491	13.8	0.1911	44.65	0.3276	0.0492	0.23	99.5885	85.2		S3	0.24	98.67	15.65	0.46	6.76	0.23	3.66	23.95	6.32
G20210321-4	G20210321-4_02a_core	40.76	0.0071	0.0573	11.1	0.1708	46.89	0.2941	0.0711	0.2614	99.6118	88.3		S3	0.24	156.22	13.56	0.51	7.14	0.22	3.94	16.8	5.72
G20210321-4	G20210321-4_02a_rim	40.1	0.0028	0.038	13.31	0.2196	44.68	0.3117	0.0415	0.2154	98.919	85.7		S3	0.24	389.4	20.19	0.47	5.96	0.23	3.82	28.16	6.87
G20210321-4	G20210321-4_02b_core	40.47	0	0.077	11.19	0.1757	46.78	0.2928	0.0729	0.2822	99.3406	88.2		S3	0.24	100	10.75	0.51	6.94	0.22	3.92	16.67	5.35
G20210321-4	G20210321-4_02b_rim	40.38	0	0.0425	13.49	0.2296	44.76	0.2939	0.0311	0.1981	99.4252	85.5		S3	0.24	100	18.33	0.47	5.7	0.23	3.99	35.52	7.24
G20210321-4	G20210321-4_03_core	40.74	0	0.0704	11.83	0.1746	46.14	0.2856	0.0674	0.2468	99.5548	87.4		S3	0.24	100	11.69	0.5	7	0.22	3.99	18.13	5.99
G20210321-4	G20210321-4_03_rim	39.92	0.0019	0.0503	14.32	0.2271	44.27	0.3103	0.0587	0.1719	99.3302	84.6		S3	0.24	579.01	15.59	0.45	5.79	0.23	3.79	19.85	8.22
G20210321-4	G20210321-4_04_core	40.46	0.0229	0.0522	10.87	0.1762	46.87	0.2742	0.0651	0.244	99.0346	88.5		S3	0.24	50.01	15.04	0.52	6.8	0.22	4.13	19.1	6.05
G20210321-4	G20210321-4_04_rim	39.56	0.0062	0.0314	14.49	0.2385	44.25	0.359	0.0346	0.1687	99.1384	84.5		S2	0.24	183.25	24.42	0.45	5.57	0.23	3.44	34.15	8.43
G20210321-4	G20210321-4_05_core	40.62	0.0049	0.0553	11.2	0.1782	46.78	0.3087	0.0345	0.2724	99.454	88.2		S2	0.24	231.88	14.61	0.51	6.81	0.22	3.83	32.63	5.55
G20210321-4	G20210321-4_05_rim	39.97	0	0.0255	14.33	0.224	44.56	0.3244	0.0185	0.2103	99.6627	84.7		S2	0.24	100	29.7	0.45	5.86	0.23	3.7	60.61	6.89
G20210321-4	G20210321-4_06_core	40.13	0.0185	0.094	11.47	0.1669	46.87	0.2781	0.0656	0.3132	99.4063	87.9		S2	0.24	60.88	9.04	0.51	7.34	0.22	4.11	19.47	4.87
G20210321-4	G20210321-4_06_rim	39.89	0.0001	0.0471	13.89	0.181	44.8	0.3077	0.0337	0.2253	99.3749	85.2		S2	0.24	10662.9	16.61	0.46	6.93	0.23	3.9	34.02	6.49
G20210321-4	G20210321-4_07_core	40.66	0.0072	0.0577	11.16	0.1665	47.25	0.2947	0.0695	0.2558	99.9214	88.3		S2	0.24	153.57	13.91	0.51	7.34	0.22	3.96	17.44	5.86
G20210321-4	G20210321-4_07_rim	40.02	0.0149	0.0278	13.86	0.2333	45.02	0.2971	0.0618	0.193	99.7279	85.3		S2	0.24	75.94	27.17	0.46	5.59	0.23	3.93	19.24	7.38
G20210321-4	G20210321-4_08_core	40.56	0.0043	0.0575	11.45	0.1703	46.62	0.2912	0.0558	0.2679	99.477	87.9		S2	0.24	263.13	13.53	0.51	7.14	0.22	4.04	21.1	5.75
G20210321-4	G20210321-4_08_rim	40.07	0	0.0492	14.03	0.1872	44.66	0.2921	0.0353	0.2124	99.5362	85		S2	0.24	100	15.74	0.46	6.85	0.23	4.04	32.53	6.86
G20210321-4	G20210321-4_09_core	40.49	0.0216	0.0647	11.11	0.1868	46.87	0.2749	0.0719	0.264	99.3539	88.3		S2	0.24	51.37	12.16	0.52	6.62	0.22	4.17	17.05	5.71
G20210321-4	G20210321-4_10_core	40.37	0.0291	0.0764	10.52	0.1486	46.98	0.3083	0.0694	0.2796	98.7814	88.8		S2	0.24	38.94	10.84	0.53	7.81	0.22	3.81	17.81	5.37
G20210321-4	G20210321-4_10_rim	39.67	0.0078	0.0448	13.79	0.202	44.63	0.322	0.0453	0.2058	98.9177	85.2		S2	0.24	141.59	17.23	0.46	6.39	0.23	3.66	25.16	7.09
G20210321-4	G20210321-4_11_core	40.43	0.0047	0.0493	11.78	0.182	46.44	0.2993	0.0555	0.2655	99.5063	87.5		S2	0.24	234.94	15.75	0.5	6.77	0.22	3.86	21.5	5.65
G20210321-4	G20210321-4_11_rim	39.49	0.0185	0.0456	13.89	0.1969	45.43	0.2994	0.0462	0.1827	99.5993	85.4		S2	0.24	60.24	16.59	0.46	6.48	0.23	3.92	25.44	7.92
G20210323-1	G20210323_1_ol1(MI)core	39.67	0.01	0.04	14.47	0.24	44.94	0.33	0.03	0.2	99.92	84.71		S1	0.24	156.51	20.46	0.45	5.55	0.23	3.6	36.55	7.27
G20210323-1	G20210323_1_ol1(MI)core	39.56	0	0.03	15.08	0.23	44.43	0.3	0.04	0.16	99.83	84.01		S1	0.24	100	24.16	0.44	5.88	0.23	3.94	31.37	8.68
G20210323-1	G20210323_1_ol1(MI)rim	39.32	0.02	0.04	15.22	0.26	44.29	0.33	0.02	0.18	99.67	83.83		S1	0.24	53.85	20.39	0.44	5.33	0.23	3.73	48.95	8.08
G20210323-1	G20210323_1_ol2_glomero(MI)core	39.32	0	0.05	15.47	0.27	43.97	0.33	0.04	0.16	99.62	83.52		S1	0.24	400.71	15.27	0.43	5.18	0.23	3.67	26.6	8.7
G20210323-1	G20210323_1_ol2_glomero(MI)core	39.26	0.01	0.06	15.51	0.23	44.3	0.32	0.05	0.18	99.93	83.58		S1	0.24	97.62	13.45	0.43	5.81	0.23	3.73	21.55	7.85
G20210323-1	G20210323_1_ol2_glomero(MI)rim	39.41	0.03	0.05	14.65	0.24	44.52	0.35	0.05	0.18	99.47	84.42		S1	0.24	38.55	16.85	0.45	5.64	0.23	3.47	25.03	7.86
G20210323-1	G20210323_1_ol3_glomero_core	39.29	0.01	0.06	15.68	0.23	44.02	0.34	0.03	0.16	99.82	83.34		S1	0.24	177.5	13.13	0.43	5.78	0.23	3.59	42.48	8.81
G20210323-1	G20210323_1_ol3_glomero_rim	39.39	0.02	0.06	16.78	0.25	43.11	0.43	0.03	0.16	100.23	82.08		S1	0.24	73.81	13	0.42	5.59	0.23	3.07	40.68	8.63
G20210323-1	G20210323_1_ol4_glomero_core	39.23	0.05	0.05	15.45	0.27	44.43	0.32	0.03	0.18	100	83.67		S1	0.24	23.75	15.89	0.43	5.13	0.23	3.68	37.95	8.09
G20210323-1	G20210323_1_ol5micropheno _core	39.46	0.02	0.06	15.59	0.27	44.08	0.31	0.05	0.19	100.02	83.45		S1	0.24	70.11	14.74	0.43	5.07	0.23	3.82	23.69	7.69
G20210323-1	G20210323_1_ol5micropheno _rim	39.78	0.04	0.04	14.28	0.23	44.88	0.36	0.04	0.2	99.86	84.86		S1	0.24	28.36	18.33	0.45	5.77	0.23	3.44	28.33	7.32
G20210323-1	G20210323_1_ol6glomero_core	39.63	0.02	0.05	14.03	0.23	45.33	0.27	0.04	0.2	99.79	85.2		S1	0.24	61.88	15.22	0.46	5.81	0.23	4.33	31.72	7.32
G20210323-1	G20210323_1_ol7glomero_core	39.45	0.01	0.06	14.53	0.23	45.01	0.33	0.05	0.19	99.87	84.67		S1	0.24	77.1	14.33	0.45	5.81	0.23	3.64	24.72	7.41
G20210323-1	G20210323_1_ol7glomero_core	39.12	0.02	0.04	16.31	0.26	43.61	0.4	0.05	0.18	99.99	82.66		S1	0.25	73.8	18.47	0.42	5.38	0.23	3.21	22.49	7.77
G20210323-1	G20210323_1_ol8glomero_core	39.41	0.02	0.04	15.28	0.24	44.39	0.3	0.04	0.21	99.92	83.81		S1	0.24	61.63	20.96	0.44	5.43	0.23	3.98	30.12	6.9
G20210323-1	G20210323_1_ol8glomero_rim	39.24	0.01	0.06	14.97	0.22	44.54	0.35	0.06	0.18	99.63	84.14		S1	0.25	81.67	13.68	0.44	5.91	0.23	3.51	19.86	8.01
G20210323-1	G20210323_1_ol9glomero_core	39.47	0.01	0.03	14.76	0.22	44.9	0.28	0.04	0.21	99.92	84.42		S1	0.24	87.1	30.47	0.45	6.04	0.23	4.11	27.98	7.05
G20210323-1	G20210323_1_ol9glomero_core	39.24	0.03	0.02	16.38	0.25	43.63	0.34	0.02	0.16	100.07	82.6		S1	0.25	38.06	31.76	0.42	5.47	0.23	3.6	58.13	9.01
G20210323-1	G20210323_1_ol10micropheno_core	39.52	0.02	0.05	14.9	0.23	44.52	0.33	0.06	0.16	99.78	84.19		S1	0.24	62.2	16.67	0.44	5.79	0.23	3.6	21.99	8.92
G20210323-1	G20210323_1_ol10micropheno_rim	38.81	0.02	0.06	17.8	0.26	41.62	0.41	0.05	0.14	99.18	80.65		S1	0.25	48.25	13.81	0.4	5.22	0.24	3.13	23.45	9.79
G20210323-1	G20210323_1_ol11micropheno_core	39.17	0	0.04	15.22	0.23	44.32	0.35	0.07	0.17	99.58	83.8471		S1	0.25	377.71	18.37	0.44	5.85	0.23	3.46	17.27	8.31
G20210323-1	G20210323_1_ol11micropheno_mantle(rim)	39.52	0.03	0.04	14.68	0.25	44.77	0.34	0.01	0.17	99.81	84.4634		S1	0.24	41.03	19.58	0.45	5.53	0.23	3.58	114.6	8.25
G20210323-1	G20210323_1_ol11micropheno_rim	39	0.03	0.05	17.73	0.28	41.88	0.41	0.01	0.16	99.54	80.8086		S1	0.25	41	17.38	0.4	4.99	0.24	3.17	146.48	9.04
G20210323-1	0323-1-1A	40.44	0.0062	0.0416	10.92	0.1329	47.98	0.2983	0.0657	0.2767	100.161	88.6779		S5	0.24	178.23	18.59	0.52	8.8	0.22	3.86	15.51	5.41
G20210323-1	0323-1-2A	40.5	0	0.0505	11.93	0.191	47.08	0.2909	0.0385	0.2321	100.313	87.5541		S5	0.24	100	15.17	0.5	6.4	0.22	3.96	25.38	6.34
G20210323-1	0323-1-3A	40.39	0.0078	0.0338	12.14	0.1849	46.65	0.2834	0.056	0.2516	99.9975	87.261		S5	0.24	140.84	22.82	0.49	6.6	0.22	4.03	17.94	5.74
G20210323-1	0323-1-4A	40.51	0	0.0464	11.49	0.1765	47.06	0.2958	0.0441	0.2492	99.872	87.9533		S5	0.24	100	16.57	0.51	6.86	0.22	3.9	22.56	5.9
G20210323-1	0323-1-5A	39.88	0	0.0285	13.1	0.2013	46.34	0.2899	0.0404	0.184	100.064	86.3122		S5	0.24	100	26.68	0.47	6.16	0.22	3.96	24.02	7.72
G20210323-1	0323-1-6A	40.61	0.0076	0.045	10.86	0.167	47.69	0.3235	0.0539	0.2495	100.007	88.6724		S5	0.24	145.78	17.21	0.52	6.94	0.22	3.7	18.38	5.9
G20210323-1	0323-1-7A	40.57	0	0.0571	11.81	0.1984	47.22	0.3013	0.0575	0.2437	100.458	87.6959		S5	0.24	100	14.05	0.5	6.07	0.22	3.93	17.79	6.05
G20210324-1	c0324gr6_core	40.49	0.0238	0.0713	11.25	0.1685	47.26	0.2905	0.0853	0.2547	99.8941	88.2193		S4	0.24	47.32	11.46	0.52	6.99	0.22	4.02	12.35	5.93
G20210324-1	c0324gr6_core	40.19	0	0.0697	11.25	0.1804	47.69	0.2924	0.0764	0.242	99.9909	88.3131		S4	0.24	100	11.7	0.52	6.79	0.22	3.97	13.54	6.16
G20210324-1	c0324gr6_rim	39.81	0	0.0586	13.36	0.1942	45.99	0.3246	0.0411	0.2263	100.005	85.9872		S4	0.24	100	13.62	0.47	6.34	0.23	3.65	24.21	6.51
G20210330-2	0330-2-1A	40.76	0.001	0.0671	10.36	0.1621	48.21	0.3237	0.0626	0.2808	100.227	89.2418		S5	0.24	1048.96	12.12	0.54	7.19	0.22	3.63	16.19	5.33
G20210330-2	0330-2-2A	40.61	0.0064	0.0597	10.85	0.1765	47.92	0.2912	0.0833	0.2849	100.282	88.7298		S5	0.24	174	13.45	0.52	6.67	0.22	3.93	12.93	5.35
G20210330-2	0330-2-3A	39.95	0.0206	0.0346	13.51	0.2152	45.76	0.283	0.0361	0.214	100.023	85.7911		S5	0.24	54.93	22.46	0.47	5.84	0.23	4.06	27.12	6.81
G20210330-2	0330-2-4A	40.62	0.0199	0.0596	11.35	0.1737	47.35	0.2802	0.0828	0.2971	100.233	88.1469		S5	0.24	55.37	13.49	0.51	6.91	0.22	4.05	12.34	5.08
G20210330-2	0330-2-5A	40.66	0.0191	0.0504	10.43	0.1528	47.85	0.3108	0.061	0.2572	99.7913	89.1044		S5	0.24	58.95	15.89	0.53	7.69	0.22	3.8	16.57	5.7
G20210330-2	0330-2-6A	39.89	0.0158	0.0454	13.98	0.2179	45.31	0.295	0.0268	0.2199	100.001	85.2453		S5	0.24	71.18	16.97	0.46	5.6	0.23	3.9	35.29	6.57
G20210330-2	0330-2-7A	40.52	0	0.0581	10.28	0.1399	48.09	0.3112	0.0818	0.2561	99.7371	89.2922		S5	0.24	100	13.91	0.54	8.49	0.22	3.75	12.81	5.82
G20210330-2	0330-2-8A	40.43	0	0.0511	11.14	0.1514	47.67	0.2985	0.0644	0.2345	100.04	88.4099		S5	0.24	100	15.03	0.52	7.83	0.22	3.92	15.71	6.24
G20210330-2	0330-2-9A	40.46	0.0047	0.0418	11.38	0.1818	46.98	0.3032	0.0546	0.2338	99.6399	88.037		S5	0.24	230.96	18.35	0.51	6.64	0.22	3.88	18.61	6.31
G20210330-2	0330-2-10A	40.49	0.0052	0.0525	11.99	0.1782	46.83	0.2922	0.0703	0.2544	100.163	87.4409		S5	0.24	212.2	15.22	0.5	6.83	0.22	3.96	14.51	5.85
G20210330-2	0330-2-11A	40.86	0.0093	0.0598	9.69	0.1676	48.74	0.3158	0.0679	0.2681	100.178	89.9662		S5	0.24	120.13	13.45	0.56	6.99	0.22	3.68	15.17	5.6
G20210404-1	c0404gr5_core	40.61	0.0246	0.0679	10.85	0.1675	47.16	0.2967	0.0736	0.2682	99.5185	88.569		S4	0.24	45.6	12.06	0.53	7.21	0.22	3.94	14.3	5.61
G20210404-1	c0404gr5_core	40.32	0.0044	0.0634	11.21	0.1674	46.94	0.2903	0.0739	0.2625	99.3319	88.1857		S4	0.24	246.31	12.91	0.52	7.13	0.22	4.02	14.28	5.7
G20210404-1	c0404gr5_rim	39.2	0.0095	0.0417	13.12	0.203	45.75	0.307	0.0587	0.1933	98.8832	86.1419		S4	0.25	118.38	18.45	0.48	6.18	0.23	3.85	17.46	7.42
G20210404-1	c0404gr9_core	40.7	0.0302	0.0692	10.81	0.1633	47.58	0.3	0.0829	0.2734	100.009	88.6955		S4	0.24	36.5	11.95	0.53	7.25	0.22	3.86	12.53	5.49
G20210404-1	c0404gr9_core	40.45	0	0.0453	11.01	0.1783	47.62	0.308	0.0803	0.2606	99.9525	88.5189		S4	0.24	100	17.47	0.52	6.77	0.22	3.79	13.21	5.7
G20210404-1	c0404gr9_rim	40.28	0.0006	0.0349	12.02	0.1924	46.64	0.3084	0.0576	0.2526	99.7865	87.3687		S4	0.24	1721.72	22.13	0.5	6.42	0.22	3.81	17.68	5.94
G20210404-1	c0404gr10_core	40.52	0	0.0543	10.45	0.1535	47.63	0.296	0.0638	0.251	99.4186	89.0409		S4	0.24	100	14.62	0.54	7.65	0.22	4.03	16.32	5.88
G20210404-1	c0404gr13_rim	39.9	0.0143	0.0542	13.48	0.2026	45.52	0.3153	0.0485	0.2311	99.766	85.7541		S4	0.24	78.07	14.95	0.47	5.99	0.23	3.72	20.39	6.39
G20210404-1	c0404gr13_core	40.75	0	0.0636	10.65	0.1406	47.89	0.322	0.0776	0.2439	100.138	88.9084		S4	0.24	100	12.85	0.53	8.27	0.22	3.68	13.52	6
G20210404-1	c0404gr13_core	40.65	0	0.0648	10.62	0.1383	47.94	0.3225	0.0759	0.2253	100.037	88.9464		S4	0.24	100	12.6	0.53	8.64	0.22	3.7	13.83	6.4
G20210404-1	c0404gr14_core	40.21	0.0318	0.066	11.83	0.1786	46.74	0.3028	0.0756	0.2424	99.6772	87.5668		S4	0.24	35.28	12.45	0.51	6.72	0.22	3.85	13.87	6.12
G20210404-1	c0404gr14_rim	40.24	0.0099	0.0327	13.47	0.211	45.29	0.3007	0.0649	0.239	99.8582	85.7012		S4	0.24	113.32	23.86	0.47	5.8	0.23	3.91	15.55	6.24
G20210404-1	c0404gr17_core	40.34	0	0.0524	11.36	0.1732	47.19	0.3026	0.0421	0.2707	99.731	88.1023		S4	0.24	100	15.48	0.52	6.94	0.22	3.87	23.56	5.59
G20210404-1	c0404gr17_rim	39.93	0	0.0281	12.99	0.1978	45.9	0.3094	0.0385	0.2316	99.6254	86.2991		S4	0.24	100	27.2	0.48	6.3	0.23	3.85	25.61	6.4
G20210404-1	c0404gr18_core	40.59	0	0.0637	11	0.1791	47.38	0.2963	0.0673	0.2661	99.8425	88.4768		S4	0.24	100	12.62	0.52	6.58	0.22	3.96	15.4	5.62
G20210404-1	c0404gr18_rim	40.59	0.0174	0.0479	12.3	0.188	45.52	0.3421	0.0451	0.2424	99.2929	86.837		S4	0.24	65.2	16.35	0.5	6.65	0.23	3.52	21.52	6.06
G20210404-1	c0404gr19_core	40.77	0	0.0623	11.31	0.1572	47.45	0.3222	0.0615	0.2748	100.408	88.2057		S4	0.24	100	12.93	0.52	7.48	0.22	3.7	16.89	5.5
G20210404-1	c0404gr19_rim	40.24	0.0061	0.0536	13.1	0.1719	45.02	0.3026	0.0497	0.2302	99.1741	85.9672		S4	0.24	180.79	14.67	0.48	7.09	0.23	3.93	20.54	6.41
G20210405-2	0405gr13_core	40.17	0	0.0433	12.95	0.2012	45.31	0.2842	0.0501	0.2232	99.232	86.1821		S4	0.24	100	17.88	0.48	6.14	0.23	4.04	19.43	6.66
G20210405-2	0405gr13_core	40.2	0.0124	0.0362	13.17	0.1902	45.33	0.2929	0.0475	0.2053	99.4845	85.9856		S4	0.24	89.8	21.86	0.48	6.45	0.23	3.97	20.92	7.17
G20210405-2	0405gr13_rim	40.05	0.0159	0.0463	13.81	0.214	44.8	0.3603	0.047	0.2414	99.5849	85.2568		S4	0.24	72.53	16.84	0.47	5.9	0.23	3.48	21.31	6.08
G20210405-2	0405gr32_core	40.42	0.0201	0.0465	13.67	0.2063	44.7	0.3386	0.0778	0.1909	99.6702	85.3565		S4	0.24	56.11	17.13	0.47	6.06	0.23	3.61	13.7	7.47
G20210405-2	0405gr41_core	40.29	0.0099	0.0699	11.35	0.1631	47.38	0.297	0.07	0.271	99.9009	88.1536		S4	0.24	110.1	11.77	0.52	7.33	0.22	3.94	14.87	5.53
G20210405-2	0405gr41_core	40.5	0	0.0689	11.27	0.1857	47.39	0.3128	0.0883	0.2471	100.063	88.2294		S4	0.24	100	12	0.52	6.48	0.22	3.74	11.82	5.98
G20210405-2	0405gr41_rim	40.56	0	0.0461	13.1	0.2188	44.15	0.2837	0.0491	0.1748	98.5825	85.7301		S4	0.24	100	16.9	0.48	5.68	0.23	4.15	20.54	8.12
G20210405-2	c0405gr2_core	40.33	0.0175	0.0775	11.89	0.177	47.18	0.3053	0.0761	0.2745	100.328	87.6137		S4	0.24	63.07	10.86	0.5	6.83	0.22	3.84	13.87	5.49
G20210405-2	c0405gr2_core	40.22	0.0038	0.073	11.98	0.1761	46.54	0.3148	0.0595	0.2532	99.6204	87.3818		S4	0.24	297.83	11.36	0.5	6.74	0.22	3.75	17.09	5.91
G20210405-2	c0405gr2_rim	40.2	0.0085	0.0488	13.14	0.203	44.63	0.3221	0.0554	0.2136	98.8214	85.8248		S4	0.24	133.09	15.97	0.48	6.08	0.23	3.72	18.21	6.83
G20210405-2	c0405gr4_core	40.24	0	0.0751	11.56	0.1967	46.84	0.3057	0.0649	0.2616	99.544	87.8388		S4	0.24	100	10.91	0.51	6.15	0.22	3.91	15.92	5.8
G20210405-2	c0405gr4_rim	40.08	0.0152	0.0546	13.08	0.2008	45.1	0.3288	0.0585	0.2259	99.1438	86.007		S4	0.24	72.74	14.75	0.48	6.14	0.23	3.66	17.39	6.46
G20210405-2	c0405gr7_core	39.59	0.0156	0.0328	14.89	0.1981	44.43	0.2701	0.0216	0.185	99.6332	84.1748		S4	0.25	72.09	23.41	0.45	6.4	0.23	4.17	45.55	7.83
G20210405-2	c0405gr7_rim	40.06	0	0.0477	12.54	0.1957	46.24	0.3133	0.0574	0.2542	99.7083	86.7954		S4	0.24	100	16.05	0.49	6.3	0.23	3.8	17.35	5.8
G20210405-2	0405-2-1A	40.14	0.0196	0.0789	10.8	0.1434	47.58	0.2982	0.084	0.2503	99.3944	88.7048		S5	0.24	56.94	10.62	0.53	8.28	0.22	3.88	12.48	5.95
G20210405-2	0405-2-2A	40.48	0	0.0597	12.02	0.1914	46.89	0.295	0.1531	0.2798	100.369	87.4275		S5	0.24	100	13.43	0.5	6.34	0.22	4.03	7.55	5.35
G20210405-2	0405-2-3A	40.36	0	0.048	11.69	0.1726	47.26	0.3039	0.0536	0.2475	100.136	87.8147		S5	0.24	100	15.97	0.5	6.95	0.22	3.83	18.15	6.04
G20210405-2	0405-2-4A	40.54	0.0047	0.0586	11.89	0.1903	47.12	0.2797	0.0484	0.243	100.375	87.5998		S5	0.24	233.5	13.75	0.5	6.4	0.22	4.02	20.23	6.07
G20210405-2	0405-2-5A	39.95	0	0.0403	14.24	0.2149	44.66	0.3179	0.0228	0.2049	99.6508	84.827		S5	0.24	100	19.12	0.46	5.74	0.23	3.7	43.02	6.96
G20210405-2	0405-2-6A	40.12	0.0065	0.0333	14.04	0.2306	44.71	0.297	0.0313	0.2234	99.6921	85.0224		S5	0.24	170.13	22.33	0.46	5.56	0.23	3.95	30.12	6.57
G20210405-2	0405-2-7A	40.59	0.0105	0.0462	11.68	0.1585	47.15	0.3085	0.0369	0.2368	100.217	87.7989		S5	0.24	106.08	16.94	0.5	7.58	0.22	3.83	25.85	6.19
G20210405-2	0405-2-8A	40.66	0.0009	0.0501	11.1	0.1679	47.85	0.3033	0.0552	0.2764	100.464	88.4851		S5	0.24	1227.75	15.37	0.52	7	0.22	3.91	17.94	5.39
G20210412-1	0412gr18_core	40.61	0	0.0672	11.56	0.1777	47.12	0.2725	0.0608	0.2267	100.095	87.9024		S4	0.24	100	12.1	0.51	6.81	0.22	4.2	16.79	6.53
G20210412-1	0412gr18_core	40.12	0.0171	0.0471	11.62	0.1949	46.9	0.296	0.0579	0.2561	99.5091	87.7972		S4	0.24	65.24	16.56	0.51	6.24	0.22	3.99	17.62	5.82
G20210412-1	0412gr18_rim	39.59	0	0.0432	13.08	0.1997	45.69	0.3397	0.0637	0.1824	99.1887	86.1626		S4	0.24	100	18.05	0.48	6.17	0.23	3.6	16.14	7.86
G20210412-1	0412gr22_core	40.21	0.0184	0.0364	12.25	0.1887	46.54	0.289	0.0453	0.2308	99.8086	87.134		S4	0.24	59.81	21.19	0.5	6.57	0.22	4.07	21.75	6.37
G20210412-1	0412gr22_core	40.25	0.0062	0.0397	12.49	0.1731	46.36	0.268	0.0331	0.2165	99.8366	86.8707		S4	0.24	178.42	19.89	0.49	6.95	0.22	4.29	29.7	6.71
G20210412-1	0412gr22_rim	39.89	0.0102	0.046	16.51	0.2479	42.46	0.333	0.0071	0.1852	99.6894	82.0931		S4	0.24	111.73	17.04	0.42	5.2	0.24	3.65	130.54	7.71
G20210412-1	0412gr28_core	40.16	0.0022	0.0842	12.28	0.1717	46.6	0.2968	0.0834	0.2818	99.9601	87.121		S4	0.24	501.55	10.06	0.49	7.03	0.22	3.93	12.78	5.38
G20210412-1	0412gr28_core	39.98	0.0023	0.0871	12.21	0.1746	46.79	0.3039	0.0648	0.2775	99.8902	87.2304		S4	0.24	474.9	9.65	0.5	7.02	0.22	3.83	16.04	5.36
G20210412-1	0412gr28_rim	39.98	0.0062	0.0327	12.69	0.2094	46.16	0.3321	0.0404	0.2166	99.6674	86.6385		S4	0.24	176.42	23.6	0.49	5.94	0.23	3.6	24.56	6.67
G20210412-1	c0412gr2_core	40.33	0.0059	0.0613	11.66	0.1775	46.85	0.2832	0.0581	0.279	99.705	87.7488		S4	0.24	184.98	13.38	0.51	6.91	0.22	4.13	17.73	5.35
G20210412-1	c0412gr2_rim	40.2	0.015	0.0487	12.95	0.2004	45.68	0.2933	0.0531	0.2572	99.6977	86.2787		S4	0.24	74.72	15.76	0.48	6.28	0.23	3.99	18.71	5.8
G20210412-1	c0412gr9_core	40.5	0.0013	0.0621	11.52	0.165	47.02	0.3081	0.0617	0.2626	99.9008	87.9166		S4	0.24	808.09	12.95	0.51	7.27	0.22	3.86	16.49	5.75
G20210412-1	c0412gr9_core	40.19	0.0048	0.0532	11.83	0.1896	46.98	0.3078	0.0699	0.2481	99.8734	87.6225		S4	0.24	229.82	14.77	0.5	6.47	0.22	3.84	14.82	6.01
G20210412-1	c0412gr9_rim	40.1	0.0214	0.0383	12.02	0.1775	46.9	0.3133	0.0196	0.2438	99.8339	87.4299		S4	0.24	53.51	20.28	0.5	6.65	0.22	3.82	49.71	6.08
G20210412-1	0412-1-1A	40.46	0.0061	0.0582	11.01	0.1664	47.7	0.2891	0.0675	0.2787	100.036	88.536		S5	0.24	180.5	13.8	0.52	7.12	0.22	4.03	15.2	5.36
G20210412-1	0412-1-2A	40.25	0	0.0637	11.73	0.1826	47.56	0.3009	0.0542	0.2783	100.42	87.8458		S5	0.24	100	12.8	0.5	6.73	0.22	3.9	18.24	5.42
G20210412-1	0412-1-3A	40.31	0.0216	0.0553	12.16	0.181	47.03	0.2753	0.055	0.2506	100.339	87.3327		S5	0.24	51.77	14.52	0.49	6.56	0.22	4.14	18.62	5.97
G20210412-1	0412-1-4A	40.27	0.0033	0.0175	11.86	0.1848	46.54	0.2688	0.0334	0.2343	99.4121	87.4923		S5	0.24	338.04	43.09	0.5	6.54	0.22	4.27	28.94	6.23
G20210412-1	0412-1-5A	40.78	0.0132	0.0751	10.45	0.1638	47.54	0.29	0.0503	0.2923	99.6547	89.0225		S5	0.24	84.57	11.05	0.54	7.09	0.22	4.04	19.8	5.17
G20210412-1	0412-1-6A	40.17	0	0.0596	12.52	0.2118	46.41	0.2924	0.0645	0.2718	100	86.8557		S5	0.24	100	13.54	0.49	5.69	0.22	3.92	16.07	5.5
G20210412-1	0412-1-7A	40.46	0	0.0595	12.01	0.1699	46.86	0.2928	0.0588	0.2703	100.181	87.4297		S5	0.24	100	13.61	0.5	7.16	0.22	3.95	17.16	5.57
G20210412-1	0412-1-8A	40.55	0.007	0.067	11.89	0.1623	47.29	0.2987	0.0756	0.2614	100.602	87.6389		S5	0.24	157.1	12.28	0.5	7.28	0.22	3.9	13.56	5.64
G20210412-1	0412-1-9A	40.21	0.0093	0.064	11.8	0.1911	47.39	0.2887	0.0893	0.2584	100.301	87.7437		S5	0.24	118.3	12.64	0.5	6.31	0.22	3.94	11.67	5.77
G20210412-1	0412-1-10A	40.34	0.0113	0.038	11.62	0.1544	47.38	0.3088	0.0543	0.2434	100.15	87.9058		S5	0.24	99.78	20.07	0.51	7.64	0.22	3.8	18.51	6.06
G20210416-2	0416gr1_core	40.33	0	0.0453	11.28	0.1896	47.16	0.2896	0.052	0.2393	99.5858	88.1695		S4	0.24	100	17.47	0.52	6.32	0.22	4.09	19.01	6.2
G20210416-2	0416gr1_core	40.72	0.0036	0.0404	11.24	0.1755	47.27	0.3255	0.0381	0.24	100.053	88.2308		S4	0.24	308.69	19.3	0.52	6.82	0.22	3.74	25.47	6.18
G20210416-2	0416gr1_rim	40.42	0.0116	0.0376	13.34	0.2101	44.86	0.309	0.0532	0.2247	99.4662	85.7031		S4	0.24	96.94	20.57	0.47	5.88	0.23	3.89	18.91	6.5
G20210416-2	0416gr22_core	40.4	0.0209	0.0855	11.36	0.1763	47.18	0.3154	0.0706	0.2579	99.8666	88.1001		S4	0.24	53.87	9.77	0.51	6.82	0.22	3.71	14.76	5.79
G20210416-2	0416gr22_core	40.34	0.0217	0.0661	11.6	0.1698	46.95	0.3092	0.082	0.2688	99.8076	87.827		S4	0.24	51.72	12.42	0.51	7.12	0.22	3.79	12.74	5.51
G20210416-2	0416gr22_rim	40.3	0	0.0345	13.44	0.1819	44.93	0.3346	0.0474	0.2206	99.489	85.6306		S4	0.24	100	22.04	0.47	6.69	0.23	3.65	21.03	6.61
G20210416-2	0416gr35_core	39.66	0.0211	0.0308	15.13	0.2158	43.73	0.2862	0.0181	0.2001	99.2921	83.7457		S4	0.24	53.52	24.75	0.44	5.87	0.23	4.08	51.63	7.25
G20210416-2	0416gr35_core	39.7	0.025	0.048	14.31	0.2119	43.96	0.2592	0.0195	0.187	98.7206	84.5586		S4	0.24	45.27	16.64	0.46	5.96	0.23	4.42	49.96	7.68
G20210416-2	0416gr35_rim	39.9	0	0.0429	12.15	0.1751	46.66	0.3034	0.0413	0.2314	99.5041	87.2542		S4	0.24	100	18.16	0.5	6.98	0.22	3.86	24.41	6.37
G20210416-2	0416gr39_core	40.1	0.0081	0.0893	11.19	0.1659	46.92	0.2943	0.0595	0.246	99.0731	88.1999		S4	0.24	137.48	9.33	0.52	7.32	0.22	4.02	17.14	6.13
G20210416-2	0416gr39_core	39.72	0	0.0475	12.08	0.1982	46.68	0.2996	0.0584	0.254	99.3377	87.3231		S4	0.25	100	16.73	0.5	6.22	0.22	3.94	17.54	5.93
G20210416-2	0416gr39_rim	40.01	0.009	0.0372	13.43	0.2102	45.28	0.3074	0.0609	0.2403	99.585	85.7349		S4	0.24	125.99	20.74	0.47	5.88	0.23	3.91	16.79	6.16
G20210416-2	c0416gr4_core	40.63	0.003	0.0685	10.97	0.1537	47.01	0.2817	0.0806	0.2785	99.476	88.4246		S4	0.24	370.83	11.85	0.53	7.77	0.22	4.13	13.16	5.46
G20210416-2	c0416gr4_rim	39.98	0	0.0335	13.02	0.2154	45.66	0.2859	0.0483	0.2429	99.486	86.2096		S4	0.24	100	23.61	0.48	5.75	0.23	4	20.89	6.1
G20210416-2	c0416gr5_core	39.79	0.0114	0.0355	14.82	0.2044	44.06	0.3058	0.0119	0.1887	99.4277	84.1262		S4	0.24	97.4	21.94	0.45	6.2	0.23	3.83	78.71	7.58
G20210416-2	c0416gr5_rim	39.85	0	0.0448	12.81	0.2169	46.11	0.3298	0.0363	0.255	99.6528	86.5166		S4	0.24	100	17.28	0.48	5.73	0.23	3.69	26.64	5.83
G20210416-2	c0416gr11_core	40.52	0.0203	0.0915	11.08	0.1657	47.4	0.31	0.0965	0.2455	99.9295	88.407		S4	0.24	54.49	9.2	0.52	7.22	0.22	3.89	11.04	6.01
G20210416-2	c0416gr11_rim	39.88	0.0151	0.0422	13.42	0.2116	45.62	0.3354	0.0557	0.2206	99.8006	85.8352		S4	0.24	73.72	18.15	0.47	5.88	0.23	3.59	18.19	6.67
G20210416-2	c0416gr12_core	39.85	0	0.0375	15.15	0.2251	44.1	0.3016	0.0205	0.2217	99.9064	83.8421		S4	0.24	100	20.2	0.44	5.62	0.23	3.97	45.63	6.68
G20210416-2	c0416gr12_rim	40.11	0.015	0.0468	12.9	0.1939	46.18	0.3118	0.0465	0.2268	100.031	86.4525		S4	0.24	75.36	17.1	0.48	6.39	0.23	3.75	21.27	6.48
G20210416-3	0416-3-1A	40.31	0.0008	0.0611	11.53	0.1811	47.11	0.2709	0.0918	0.2472	99.8029	87.9277		S5	0.24	1339.2	13.27	0.51	6.67	0.22	4.21	11.49	6.05
G20210416-3	0416-3-2A	40.31	0	0.0393	12.11	0.2213	46.53	0.2899	0.0561	0.2527	99.8093	87.2599		S5	0.24	100	19.74	0.5	5.67	0.22	3.97	17.92	5.86
G20210416-3	0416-3-3A	40.19	0.0091	0.0802	11.48	0.1946	47.39	0.304	0.091	0.2556	99.9945	88.0363		S5	0.24	123.13	10.62	0.51	6.07	0.22	3.85	11.66	5.81
G20210416-3	0416-3-3B	40.45	0	0.0758	11.53	0.1655	46.69	0.2879	0.0787	0.2526	99.5305	87.8323		S5	0.24	100	11	0.51	7.33	0.22	4.04	13.16	5.93
G20210416-3	0416-3-4A	40.39	0	0.0654	11.2	0.1615	47.73	0.2807	0.1033	0.2847	100.216	88.3677		S5	0.24	100	12.63	0.52	7.41	0.22	4.05	10.4	5.26
G20210416-3	0416-3-4B	40.34	0.0026	0.0881	10.83	0.1744	47.36	0.2873	0.1027	0.297	99.4821	88.6304		S5	0.24	422.63	9.64	0.53	6.9	0.22	4	10.52	5.13
G20210416-3	0416-3-4C	40.17	0.0024	0.0867	11.17	0.1537	47.6	0.283	0.0806	0.2864	99.8328	88.3672		S5	0.24	460.12	9.8	0.52	7.87	0.22	4.03	13.1	5.31
G20210416-3	0416-3-5A	40.49	0.0253	0.0621	11.44	0.1527	47.1	0.2905	0.065	0.2851	99.9107	88.0084		S5	0.24	44.2	12.93	0.51	7.93	0.22	3.99	16.07	5.25
G20210416-3	0416-3-6A	40.3	0.0036	0.0917	11.6	0.1693	47.1	0.2616	0.063	0.2561	99.8453	87.8611		S5	0.24	309.16	9.32	0.51	7.15	0.22	4.34	16.55	5.84
G20210416-3	0416-3-7A	40.46	0.0075	0.0871	11.52	0.1655	47.55	0.2887	0.0791	0.2733	100.431	88.0352		S5	0.24	146.37	9.89	0.51	7.25	0.22	4	13.42	5.48
G20210416-3	0416-3-8A	40.52	0	0.0601	11.43	0.1687	47.33	0.2904	0.0561	0.2732	100.129	88.0689		S5	0.24	100	13.12	0.51	7.03	0.22	4.04	18.27	5.5
G20210416-3	0416-3-9A	40.24	0	0.0761	11.36	0.162	47.45	0.2747	0.0778	0.272	99.9126	88.1598		S5	0.24	100	11.04	0.51	7.22	0.22	4.1	13.5	5.48
G20210424-5	0424-5-1A	39.98	0.0142	0.029	12.93	0.1934	45.48	0.2721	0.0182	0.2101	99.127	86.245		S5	0.24	78.81	25.83	0.48	6.28	0.23	4.23	51.83	6.9
G20210424-5	0424-5-2A	40.58	0	0.0296	11.48	0.1818	47.31	0.2943	0.0441	0.2803	100.2	88.0185		S5	0.24	100	25.98	0.51	6.59	0.22	4.04	22.45	5.35
G20210424-5	0424-5-3A	40.6	0.0025	0.0459	10.62	0.1741	47.28	0.327	0.0492	0.2513	99.35	88.8094		S5	0.24	427.29	17.02	0.53	6.98	0.22	3.69	20.29	5.86
G20210424-5	0424-5-4A	40.13	0.0301	0.0484	11.16	0.1562	46.96	0.3081	0.0368	0.2304	99.06	88.2366		S5	0.24	37.15	16.31	0.52	7.55	0.22	3.83	27.19	6.34
G20210424-5	0424-5-5A	40.43	0	0.0458	13.27	0.1976	45.97	0.3198	0.0597	0.2407	100.534	86.0632		S5	0.24	100	17.07	0.47	6.16	0.22	3.74	16.78	6.15
G20210424-5	0424-5-6A	40.13	0.0148	0.0396	11.58	0.1728	47.08	0.2863	0.0253	0.2534	99.5822	87.8749		S5	0.24	75.65	19.57	0.51	6.99	0.22	4.07	38.11	5.78
G20210424-5	0424-5-7A	40.12	0	0.065	12.45	0.203	45.8	0.2812	0.079	0.2497	99.2479	86.7684		S5	0.24	100	12.45	0.49	6.06	0.22	4.07	13.12	5.99
G20210424-5	0424-5-8A	39.79	0	0.053	11.73	0.1782	46.54	0.291	0.055	0.2375	98.8747	87.6125		S5	0.24	100	14.79	0.5	6.69	0.22	3.95	18.02	6.22
G20210428-1	0428-1-1A	40.64	0	0.0495	11.27	0.1757	46.97	0.2829	0.0533	0.2706	99.712	88.1366		S5	0.24	100	15.7	0.51	6.76	0.22	4.03	18.65	5.63
G20210428-1	0428-1-2A	40.09	0	0.0558	12.26	0.1755	46.88	0.2991	0.0329	0.2127	100.006	87.2062		S5	0.24	100	14.02	0.49	6.84	0.22	3.9	30.8	6.82
G20210428-1	0428-1-3A	40.67	0.0035	0.0414	12.24	0.1649	46.65	0.2775	0.0407	0.2057	100.294	87.1695		S5	0.24	321.05	18.79	0.49	7.25	0.22	4.19	23.8	6.93
G20210428-1	0428-1-4A	40.7	0.0206	0.0438	12.03	0.1675	46.5	0.2866	0.0429	0.2427	100.034	87.3263		S5	0.24	55.09	17.77	0.5	7.2	0.22	4.02	22.99	6.03
G20210501-1	0501-1-1A	40.3	0.0089	0.0467	12.35	0.1874	46.17	0.2965	0.0479	0.2266	99.634	86.9523		S5	0.24	124	16.8	0.49	6.53	0.22	3.95	20.77	6.43
G20210501-1	0501-1-2A	40.35	0.0252	0.0547	11.64	0.178	47.06	0.3137	0.0509	0.267	99.9395	87.8152		S5	0.24	43.9	14.53	0.5	6.84	0.22	3.65	19.9	5.63
G20210501-1	0501-1-3A	40.46	0.0141	0.0502	11.2	0.161	47.28	0.2805	0.0447	0.2472	99.7377	88.2699		S5	0.24	79.01	15.71	0.51	7.36	0.22	4.08	21.95	5.99
G20210501-1	0501-1-4A	40.78	0	0.0625	11.11	0.1537	47.34	0.3031	0.0571	0.2758	100.082	88.3663		S5	0.24	100	12.94	0.52	7.65	0.22	3.76	17.54	5.47
G20210501-1	0501-1-5A	40.6	0.0063	0.0546	11.44	0.1834	47.11	0.2925	0.0458	0.2619	99.9945	88.0107		S5	0.24	174.66	14.51	0.51	6.47	0.22	3.89	21.96	5.71
G20210501-1	0501-1-6A	40.76	0.011	0.0534	11.19	0.1661	47.24	0.2974	0.078	0.2956	100.091	88.2704		S5	0.24	102.15	14.87	0.51	7.12	0.22	3.89	13.4	5.16
G20210501-1	0501-1-7A	40.52	0.0168	0.054	11.95	0.1802	46.65	0.2944	0.0359	0.2109	99.9122	87.4353		S5	0.24	67.28	14.62	0.5	6.74	0.22	3.95	27.39	6.83
G20210501-1	0501-1-8A	40.61	0.0003	0.0576	12.49	0.1691	46.4	0.2626	0.0363	0.199	100.225	86.8806		S5	0.24	3425.09	13.82	0.49	7.17	0.22	4.36	26.78	7.24
G20210501-1	0501-1-9A	40.58	0.0116	0.0446	11.95	0.1779	46.73	0.2888	0.0482	0.2199	100.051	87.4542		S5	0.24	95.36	17.53	0.5	6.65	0.22	4.02	20.6	6.61
G20210501-1	0501-1-10A	40.41	0.0105	0.0494	12.28	0.1722	46.58	0.2847	0.0279	0.2668	100.082	87.1162		S5	0.24	104.57	16.1	0.49	6.86	0.22	3.97	35.55	5.67
G20210501-1	0501-1-11A	40.64	0.0029	0.0684	11.27	0.1629	47.17	0.2865	0.0581	0.241	99.8998	88.181		S5	0.24	375.51	11.65	0.51	7.42	0.22	4.06	17.54	6.06
G20210506-7	0506-7-1A	40.47	0	0.0524	11.77	0.1818	46.86	0.2597	0.078	0.248	99.9199	87.6498		S5	0.24	100	14.92	0.5	6.42	0.22	4.42	13.18	5.99
G20210506-7	0506-7-2A	40.39	0	0.0431	11.87	0.1823	46.91	0.2494	0.0616	0.2481	99.9545	87.5696		S5	0.24	100	18.03	0.5	6.64	0.22	4.56	16.37	5.98
G20210506-7	0506-7-3A	40.46	0.0127	0.0538	11.85	0.191	46.97	0.2801	0.0599	0.2813	100.159	87.6018		S5	0.24	87.88	14.9	0.5	6.33	0.22	4.06	17.11	5.34
G20210506-7	0506-7-4A	40.4	0	0.0456	11.31	0.1671	47.18	0.2633	0.0769	0.2373	99.6802	88.1462		S5	0.24	100	17.12	0.51	6.97	0.22	4.33	13.72	6.2
G20210506-7	0506-7-5A	40.6	0	0.0526	11.42	0.1873	46.95	0.264	0.0566	0.2909	99.8214	87.9932		S5	0.24	100	15.52	0.51	6.4	0.22	4.32	17.97	5.21
G20210506-7	0506-7-6A	40.45	0.0336	0.0393	11.62	0.1655	46.8	0.2756	0.0506	0.2242	99.6588	87.7743		S5	0.24	33.44	19.34	0.5	7.22	0.22	4.19	20.11	6.52
G20210506-7	0506-7-7A	40.27	0.0064	0.0254	12.63	0.181	46.49	0.293	0.0309	0.2108	100.138	86.7753		S5	0.24	168.24	30.54	0.48	6.63	0.22	3.91	31.61	6.97
	Primary Standards and Count Times For Olivine
	Element	Si	Ti	Al	Fe	Mn	Mg	Ca	Cr	Ni
	Standard	Olivine (Astimex Standards Ltd)	Ilmenite (NMNH 96189)	Garnet (NMNH 87375)	Olivine Springwater (USNM 2566)	Ilmenite (NMNH 96189)	Olivine (Astimex Standards Ltd)	Garnet (NMNH 87375)	Chromite (NMNH 117075)	Pentlandite (Astimex Standards Ltd)
	Peak counting time (s)	30	30	30	30	30	30	30	30	30
	Background counting time (s)	15	30	30	15	30	15	15	30	30
	Secondary standard - USNM 2566 Olivine
	Accepted	38.95			16.62	0.3	43.58		0.02		99.47
	Average (n=36)	39.5372	0.0077	0.007848	16.6736	0.308708	43.2594	0.0120966	0.0335111	0.00698571	99.8367
	Stdev wt% (n=36)	0.153218	0.00648939	0.00527804	0.18528	0.0197945	0.211489	0.00679744	0.0127321	0.00491492
	RSD % (n=36)	0.387527	84.2778	67.2533	1.11122	6.41203	0.488884	56.1932	37.9936	70.3568
	Measured/Accepted	1.01508			1.00323	1.02903	0.992644		1.67556		1.00369
	Analysis Name	SiO2	TiO2	Al2O3	FeO	MnO	MgO	CaO	Cr2O3	NiO	Total			EMPA session	Si	Ti	Al	Fe	Mn	Mg	Ca	Cr	Ni
		wt%	wt%	wt%	wt%	wt%	wt%	wt%	wt%	wt%	wt%				%	%	%	%	%	%	%	%	%
	OlSPM pt1	39.37		0.0077	16.84	0.3486	43.09	0.0142	0.025	0.0038	99.6993			S1	0.24	100	94.36	0.42	4.42	0.23	55.1	43.14	327.5
	OlSPM pt2	39.28		0.0065	16.85	0.327	43.15	0.0054	0.0087	0.008	99.6356			S1	0.24	100	111.46	0.42	4.59	0.23	140.53	121.64	153.61
	OlSPM pt3	39.38	0.0068		16.65	0.3071	43.05	0.0134	0.0345		99.4418			S1	0.24	166.2	100	0.42	4.81	0.23	56.71	32.54	100
	OlSPM pt4	39.48	0.0005	0.0103	16.45	0.3171	43.23	0.0116	0.0241	0.0065	99.5301			S1	0.24	2289.01	72.09	0.42	4.67	0.23	65.73	45.29	188.83
	OlSPM pt5	39.46		0.0059	16.68	0.2932	43.27		0.029		99.7381			S1	0.24	100	121.88	0.42	4.96	0.23	100	38.5	100
	OlSPM pt1	39.56			16.61	0.2925	43.24	0.0049	0.0369		99.7443			S2	0.24	100	100	0.42	5.01	0.23	154.16	31.5	100
	OlSPM pt2	39.55		0.0105	16.61	0.315	43.46		0.0341	0.0082	99.9878			S2	0.24	100	66.43	0.42	4.67	0.23	100	32.7	150.46
	OlSPM pt3	39.55	0.0019	0.0092	16.49	0.2805	43.34	0.0111	0.0412	0.0058	99.7297			S2	0.24	591.49	78.99	0.42	5.13	0.23	68.51	27.43	213.14
	OlSPM pt4	39.6		0.0103	16.14	0.27	43.03	0.0148	0.0455	0.0043	99.1149			S2	0.24	100	71.95	0.43	5.25	0.23	51.2	25.13	286.07
	OlSPM pt5	39.52	0.0163	0.0081	16.64	0.3147	43.29	0.0239	0.0152		99.8282			S2	0.24	68.64	89.2	0.42	4.7	0.23	31.72	74.45	100
	OlSPM pt6	39.49	0.0085		16.54	0.2737	43.15	0.0019	0.0349	0.0198	99.5188			S2	0.24	128.68	100	0.42	5.16	0.23	410.81	32.96	62.84
	OlSPM pt7	39.44	0.0024		16.66	0.3178	42.99		0.0469	0.0049	99.462			S2	0.24	457.85	100	0.42	4.67	0.23	100	24.42	251.95
	OlSPM pt8	39.54	0.0151		16.71	0.3018	42.95	0.011	0.0182		99.5461			S2	0.24	73.06	100	0.42	4.91	0.23	70.05	58	100
	OlSPM pt9	39.36			16.81	0.3082	43.31	0.0062	0.0395		99.8339			S2	0.24	100	100	0.42	4.75	0.23	127.43	28.43	100
	OlSPM pt10	39.66			16.71	0.3498	43.19		0.0672	0.0142	99.9912			S2	0.24	100	100	0.42	4.41	0.23	100	17.25	87.13
	OlSPM pt1	39.16	0.0208	0.0139	16.54	0.3246	43.31	0.0205	0.0326	0.0094	99.4318			S3	0.24	54.15	53.56	0.42	4.57	0.23	38.18	33.6	131.37
	OlSPM pt2	39.84	0.0078	0.0083	16.97	0.3414	43.97	0.0235	0.0136		101.175			S3	0.24	147.26	86.51	0.41	4.49	0.23	33.45	77.47	100
	OlSPM pt3	39.36		0.012	16.56	0.3196	43.37	0.0201	0.0393	0.0124	99.6934			S3	0.24	100	60.52	0.42	4.65	0.23	38.79	29.42	99.43
	OlSPM pt1	39.78	0.0115	0.0024	16.61	0.315	43.01	0.0108	0.0412		99.7809			S3	0.24	98.35	293.82	0.42	4.72	0.23	72.28	28.04	100
	OlSPM pt2	39.63		0.023	16.82	0.276	43.14	0.0146	0.0514		99.955			S3	0.24	100	31.49	0.42	5.26	0.23	53.29	22.59	100
	OlSPM pt3	39.52	0.0053	0.0138	16.63	0.2956	43.38	0.0148	0.051		99.9105			S3	0.24	211.8	51	0.42	4.92	0.23	50.22	22.88	100
	OL SPM pt1	39.54			16.53	0.279	43.02	0.0019	0.053		99.4239			S4	0.24	100	100	0.42	4.79	0.24	395.12	18.73	100
	OL SPM pt2	39.59	0.0084	0.003	17.09	0.3089	43.36		0.0279		100.388			S4	0.24	130.43	238.32	0.42	4.35	0.24	100	34.54	100
	OL SPM pt3	39.55	0.0137	0.0009	16.87	0.3184	43.24		0.0278	0.0146	100.035			S4	0.24	79.82	806.41	0.42	4.33	0.24	100	33.58	83.84
	Ol SPM pt1	39.84	0.0076	0.01	16.49	0.3022	43.35	0.003	0.0347		100.037			S4	0.24	148.07	69.85	0.43	4.48	0.24	256.64	28.66	100
	Ol SPM pt2	39.61		0.0075	16.75	0.2866	43.11	0.0141	0.015		99.7932			S4	0.24	100	93.95	0.42	4.71	0.24	53.91	63.54	100
	Ol SPM pt3	39.7	0.0056		16.67	0.3119	43.4	0.0198	0.0169	0.0074	100.132			S4	0.24	196.69	100	0.42	4.41	0.24	38.13	56.85	165.39
	OL SPM pt1	39.55	0.0043		16.42	0.3215	42.82		0.0307	0.0074	99.1539			S4	0.24	255.98	100	0.42	4.25	0.24	100	31.82	168.02
	OL SPM pt2	39.59		0.0146	16.77	0.3077	43.68	0.0108	0.0445	0.0043	100.422			S4	0.24	100	48.42	0.42	4.48	0.23	71.76	22.3	283.56
	OL SPM pt3	39.61	0.012		16.35	0.3244	43.22	0.0156	0.0238		99.5558			S4	0.24	94.94	100	0.43	4.21	0.24	49.79	39.84	100
	OL SPM pt1	39.48	0	0	16.6	0.2831	43.47	0	0.0286	0.0037	99.8654			S5	0.25	100	100	0.42	4.74	0.23	100	33.88	329.92
	OL SPM pt2	39.46	0.0226	0.0055	16.9	0.3175	43.25	0.0264	0.0204	0	100.002			S5	0.25	49.2	129.19	0.42	4.27	0.24	29.78	44.87	100
	OL SPM pt3	39.79	0	0.0079	16.78	0.3088	43.43	0.0108	0.0422	0	100.37			S5	0.25	100	92.15	0.42	4.43	0.23	71.59	23.1	100
	Ol SPM pt4	39.31	0.006	0.0049	16.91	0.3087	43.21	0.009	0.0401	0.0022	99.8009			S5	0.24	184.87	143.92	0.41	4.42	0.23	84.94	24.38	552.06
	Ol SPM pt5	39.43	0	0	16.74	0.3085	43.46	0.0056	0.0448	0.0014	99.9903			S5	0.24	100	100	0.42	4.34	0.23	134.94	22.39	909.43
	Ol SPM pt6	39.76	0	0	16.86	0.3371	43.4	0.0111	0.026	0.0084	100.403			S5	0.24	100	100	0.41	4.05	0.23	68.18	37.06	144.99

## Sheet: 7-Plagioclase Major Elem.
Supplementary Table 7: Plagioclase major element concentrations
																	EMPA uncertainties
Sample Name	Analysis Name	SiO2	TiO2	Al2O3	FeO	MnO	MgO	CaO	Na2O	K2O	BaO	Total	Anorthite	Albite	Orthoclase		EMPA session	Si	Ti	Al	Fe	Mn	Mg	Ca	Na	K	Ba
		wt%	wt%	wt%	wt%	wt%	wt%	wt%	wt%	wt%	wt%	wt%	%	%	%		Plg	%	%	%	%	%	%	%	%	%	%
G20210321-1	20210321-1-3o_gr3_plgcore	46.37	0.0193	34.12	0.3684	0	0.2141	17.44	1.47	0.0152	0.0081	100.025	86.688	13.22	0.09		S3	0.27	71.26	0.31	5.09	100	5.11	0.49	2.51	30.3	146.34
G20210321-2	0321gr1_core	46.42	0.0136	34.12	0.4165	0.0111	0.2283	17.03	1.4	0.0031	-	99.6426	87.0339	12.9472	0.0188634		S2	0.27	106.13	0.31	4.57	78.59	4.92	0.5	2.58	252.81	450.68
G20210321-2	0321gr1_rim	48.56	0.0293	32.59	0.546	0	0.2671	15.92	2.03	0.0401	-	99.9825	81.0543	18.7026	0.243088		S2	0.26	49.5	0.32	3.74	100	4.37	0.51	2.11	21.14	181.95
G20210321-2	0321gr3_core	46.12	0	34.24	0.4301	0.0133	0.2179	17.31	1.36	0.0081	-	99.6994	87.5098	12.4415	0.0487562		S2	0.27	100	0.31	4.36	63.16	5.01	0.49	2.6	99.93	276.13
G20210321-2	0321gr3_core	46.69	0	33.62	0.3924	0.0249	0.2658	16.58	1.58	0.0072	-	99.1603	85.2544	14.7015	0.0440809		S2	0.27	100	0.31	4.83	34.58	4.43	0.5	2.4	117.1	264.42
G20210321-2	0321gr3_core	46.79	0.0317	33.57	0.3433	0.0124	0.2494	16.75	1.59	0.0138	-	99.3506	85.2693	14.647	0.0836455		S2	0.27	44.93	0.31	5.4	68.79	4.66	0.5	2.38	56.53	183.77
G20210321-2	0321gr3_core(r)	46.03	0.0075	34.46	0.3788	0.0058	0.2148	17.34	1.306	0.0055	-	99.7484	87.9764	11.9904	0.033225		S2	0.27	191.02	0.31	5.06	149.75	5.09	0.49	2.69	145.14	499.82
G20210321-2	0321gr3_rim	47.05	0.0286	33.53	0.484	0	0.2336	16.37	1.85	0.0278	-	99.574	82.8828	16.9497	0.167589		S2	0.27	49.73	0.31	4.18	100	4.81	0.51	2.21	30.2	192.22
G20210321-2	0321gr7_core	46.32	0.0235	33.91	0.3753	0.0071	0.235	17.03	1.41	0.0019	-	99.3128	86.9599	13.0286	0.0115516		S2	0.27	60.91	0.31	4.97	124.06	4.8	0.5	2.55	401.29	599.66
G20210321-2	0321gr7_rim	48.63	0.0177	32.39	0.6924	0.0164	0.3014	15.63	2.19	0.034	-	99.9019	79.6091	20.1847	0.20619		S2	0.26	80.64	0.32	3.19	53.85	4.07	0.52	2.02	25.33	170.2
G20210321-2	0321gr10_core	46.26	0	33.98	0.3893	0.008	0.2457	16.95	1.4	0.0228	-	99.2558	86.8761	12.9847	0.13914		S2	0.27	100	0.31	4.83	108.86	4.65	0.5	2.56	36.15	258.13
G20210321-2	plag-0321-2-1a	45.49	0.0133	34.53	0.3894	0.0062	0.2131	17.9	1.2493	0.0081	-	99.7994	88.7442	11.208	0.0478143		S4	0.27	108.88	0.31	4.87	142.32	5.15	0.49	2.73	92.81	-
G20210321-2	plag-0321-2-2a	46.34	0.0242	33.78	0.3772	0.0062	0.2701	17.19	1.58	0.0106	-	99.5783	85.6855	14.2516	0.0629105		S4	0.27	57.51	0.31	5.05	135.52	4.33	0.5	2.38	73.55	-
G20210321-2	plag-0321-2-3a	46.58	0.0128	33.84	0.3791	0.028	0.2353	17.14	1.64	0.0082	-	99.8634	85.1997	14.7518	0.0485318		S4	0.27	108.88	0.31	4.95	30.98	4.78	0.5	2.35	97.57	-
G20210321-2	plag-0321-2-4a	46.71	0.0091	33.78	0.3645	0.0067	0.2647	16.85	1.59	0	-	99.575	85.415	14.585	0		S4	0.27	157.64	0.31	5.18	129.1	4.42	0.5	2.4	100	-
G20210321-2	plag-0321-2-5a	46.38	0.0048	34.13	0.3745	0.0333	0.2531	17.36	1.46	0.0157	-	100.011	86.7104	13.1962	0.0933699		S4	0.27	292.21	0.31	4.98	25.75	4.6	0.5	2.53	50.73	-
G20210323-1	20210323-1-grain mount-Plag_grain3	46.54	0.01	34.39	0.39	0	0.25	17.33	1.46	0.01	0	100.39	86.7	13.2	0.1		S1	0.264091	70.3982	0.310909	3.96455	75.6841	4.48182	0.508182	2.20136	48.28	163.823
G20210323-1	20210323-1-grain mount-Plag_grain3_2	45.9	0	34.74	0.43	0	0.23	17.49	1.22	0.02	0	100.03	88.7	11.2	0.1		S1	0.266364	89.9091	0.310909	4.21	113.336	4.51682	0.504091	2.28773	70.0805	287.475
G20210323-1	20210323-1-grain mount-Plag_grain6_core1	46.79	0	34.34	0.4	0	0.23	17.27	1.4	0	0	100.44	87.2	12.8	0		S1	0.265909	87.9441	0.31	4.14409	70.0514	4.58636	0.503636	2.28955	241.845	408.083
G20210323-1	20210323-1-grain mount-Plag_grain6_core2	46.9	0.01	34.35	0.37	0.01	0.27	17.12	1.39	0.02	0	100.43	87.1	12.8	0.1		S1	0.265238	64.4233	0.310952	4.02905	109.855	4.52238	0.507143	2.24667	47.3086	280.034
G20210323-1	20210323-1-grain mount-Plag_grain6_rim	46.29	0.03	34.16	0.38	0	0.26	17.17	1.38	0.01	0	99.68	87.2	12.7	0.1		S1	0.265238	69.7205	0.31381	3.95333	74.5862	4.45048	0.506667	2.2719	125.966	318.831
G20210323-1	20210323-1-grain mount-Plag_grain8	46.28	0	34.35	0.36	0	0.22	17.15	1.37	0	0	99.74	87.4	12.6	0		S1	0.266667	68.2529	0.308571	4.20095	83.9329	4.69238	0.502381	2.29667	211.091	371.482
G20210323-1	20210323-1-grain mount-Plag_grain8_2	46.31	0.01	34.33	0.4	0	0.24	17.33	1.29	0.01	0	99.92	88.1	11.9	0		S1	0.266	105.085	0.31	4.2325	85.4655	4.5625	0.5035	2.3065	138.526	336.26
G20210323-1	20210323-1-grain mount-Plag_grain11	46.35	0.02	34.44	0.45	0.02	0.24	17.36	1.37	0.01	0	100.26	87.4	12.5	0.1		S1	0.2655	84.2155	0.3105	4.0835	88.5705	4.4935	0.504	2.3105	58.8745	289.319
G20210323-1	20210323-1-grain mount-Plag_grain12	46.6	0	34.54	0.37	0	0.22	17.19	1.28	0.01	0	100.21	88	11.9	0		S1	0.267	90.1635	0.31	4.302	123.567	4.562	0.504	2.3185	87.671	418.03
G20210323-1	20210323-1-grain mount-Plag_grain13	46.39	0	34.65	0.42	0.01	0.22	16.74	1.3	0.01	0.02	99.76	87.6	12.3	0.1		S1	0.265789	134.264	0.308421	4.29158	75.4758	4.63	0.504737	2.30526	47.7179	402.068
G20210323-1	20210323-1-grain mount-Plag_grain18	46.63	0.04	34.4	0.38	0.01	0.24	17.22	1.31	0	0	100.23	87.9	12.1	0		S1	0.266842	81.5979	0.308947	4.34421	115.308	4.72474	0.501579	2.39842	56.6416	403.177
G20210323-1	20210323-1-grain mount-Plag_grain19	46.22	0	34.57	0.39	0	0.23	17.62	1.24	0.01	0.01	100.29	88.6	11.3	0.1		S1	0.265789	81.2295	0.310526	4.00842	65.1489	4.52105	0.507368	2.24368	100.706	381.844
G20210323-1	20210323-1-grain mount-Plag_grain20	45.93	0.02	34.68	0.36	0.02	0.22	17.53	1.17	0.01	0.01	99.95	89.2	10.8	0.1		S1	0.266842	91.8095	0.310526	4.21421	106.928	4.59632	0.505263	2.28053	82.6826	315.628
G20210323-1	G20210323_1_Plag_glomero(MI)1core	48.88	0.03	32.48	0.58	0.01	0.28	15.05	2.39	0.02	0.01	99.72	77.6	22.3	0.1		S1	0.26	45.25	0.31	3.6	87.55	4.27	0.52	1.89	24.26	189.42
G20210323-1	G20210323_1_Plag_glomero2_core	49.17	0.02	31.79	0.5	0.02	0.28	14.98	2.52	0.05	0	99.33	76.5	23.2	0.3		S1	0.26	71.09	0.31	4.02	44.01	4.24	0.52	1.84	10.46	74.39
G20210323-1	G20210323_1_Plag_glomero2_rim	48.54	0.03	32.5	0.66	0.02	0.29	15.28	2.23	0.04	0	99.59	78.9	20.9	0.2		S1	0.26	44.99	0.31	3.3	38.2	4.28	0.52	1.97	14.12	90.37
G20210323-1	G20210323_1_Plag3_core	48.95	0.05	31.98	0.58	0	0.31	15	2.55	0.03	0	99.45	76.3	23.5	0.2		S1	0.26	30.82	0.31	3.6	100	3.99	0.52	1.83	15.97	92.27
G20210323-1	G20210323_1_Plag3_rim	48.76	0.02	32.35	0.64	0.01	0.29	15.6	2.32	0.03	0	100.02	78.7	21.1	0.2		S1	0.26	96.16	0.31	3.27	61.29	4.2	0.51	1.93	19.44	100
G20210323-1	G20210323_1_Plag4(glomwith_cpx)core	48.57	0.03	31.96	0.54	0.02	0.27		2.3	0.03	0.01	99.27	78.7	21.1	0.2		S1	0.26	46.21	0.31	3.78	37.04	4.44	0.51	1.94	17.95	141.36
G20210323-1	G20210323_1_Plag4(glomwith_cpx)rim	48.98	0.03	31.95	0.78	0.03	0.31	15.2	2.47	0.04	0	99.79	77.1	22.6	0.2		S1	0.26	43.63	0.31	2.92	32.62	4.03	0.52	1.87	13.54	100
G20210323-1	G20210323_1_Plag5(glomwith_cpx)core	48.53	0.04	32.18	0.58	0.02	0.34	15.5	2.27	0.02	0.01	99.48	78.9	21	0.1		S1	0.26	39.98	0.31	3.56	47.1	3.82	0.51	1.94	20.06	158.86
G20210323-1	G20210323_1_Plag5(glomwith_cpx)rim	48.93	0.05	31.92	0.8	0	0.37	15.17	2.54	0.04	0.01	99.84	76.5	23.2	0.3		S1	0.26	27.77	0.31	2.86	100	3.55	0.52	1.84	12.65	112.09
G20210323-1	G20210323_1_Plag6macro_core	46.09	0.03	34.24	0.45	0.01	0.22	17.25	1.4	0.01	0	99.69	87.2	12.8	0		S1	0.27	54.3	0.3	4.3	134.2	4.95	0.49	2.53	63.37	126.43
G20210323-1	G20210323_1_Plag6macro_rim	47.78	0.02	32.78	0.48	0	0.28	16.01	2.04	0.03	0	99.43	81.1	18.7	0.2		S1	0.26	65.9	0.31	4.15	100	4.22	0.51	2.05	15.93	100
G20210323-1	G20210323_1_Plag7macro_core	45.84	0.02	34.27	0.41	0.02	0.21	17.37	1.34	0.01	0	99.49	87.7	12.3	0		S1	0.27	65.06	0.3	4.65	48.29	5.2	0.49	2.63	58.75	156.74
G20210323-1	G20210323_1_Plag7macro_rim	48.2	0.07	32.42	0.64	0.04	0.32	15.92	2.38	0.03	0	100.01	78.6	21.3	0.2		S1	0.26	21.67	0.31	3.37	24.69	3.94	0.51	1.88	18.42	100
G20210323-1	G20210323_1_Plag8glomero(wol)_core	49.17	0.03	31.75	0.64	0.01	0.35	14.9	2.49	0.03	0	99.37	76.7	23.1	0.2		S1	0.26	42.49	0.32	3.39	89.88	3.77	0.53	1.86	18.2	1900.61
G20210323-1	G20210323_1_Plag8glomero(wol)_rim	48.97	0.03	31.78	0.75	0.03	0.35	14.87	2.59	0.03	0	99.4	75.9	23.9	0.2		S1	0.26	47.94	0.31	3.05	25.91	3.72	0.53	1.82	14.6	1145.66
G20210323-1	G20210323_1_Plag9glomero(wol)_core	48.69	0.03	32.17	0.65	0	0.27	15.53	2.41	0.04	0.01	99.79	77.9	21.9	0.2		S1	0.26	45.49	0.31	3.28	100	4.39	0.51	1.88	14.12	216.55
G20210323-1	G20210323_1_Plag10glomero(wol)_core	48.91	0.02	32.04	0.65	0.01	0.3	15.48	2.52	0.04	0	99.97	77	22.7	0.2		S1	0.26	77.57	0.31	3.31	59.77	4.09	0.52	1.84	13.41	124.9
G20210323-1	G20210323_1_Plag11glomero(wol)_core	49.44	0.01	31.8	0.7	0.02	0.33	14.91	2.61	0.04	0.02	99.87	75.8	24	0.2		S1	0.26	179.91	0.31	3.16	39.22	3.76	0.52	1.82	14.29	64.9
G20210323-1	G20210323_1_Plag11glomero(wol)_rim	48.81	0.02	32.11	0.68	0.01	0.29	15.24	2.45	0.03	0	99.64	77.3	22.5	0.2		S1	0.26	61.78	0.31	3.24	108.01	4.2	0.52	1.87	15	71.34
G20210323-1	0323gr8_core	46.69	0.0174	34.11	0.3585	0.016	0.2231	17.17	1.36	0.0058	-	99.9508	87.4329	12.5319	0.0351656		S2	0.27	82.19	0.31	5.2	54.43	4.91	0.49	2.65	140.1	290.55
G20210323-1	0323gr15_core	45.58	0	35.02	0.3428	0.0018	0.1806	17.9	0.9842	0.0028	-	100.012	90.9354	9.04767	0.0169365		S2	0.27	100	0.3	5.38	463.67	5.76	0.48	3.12	281.2	860.18
G20210323-1	0323gr15_rim	48.39	0.0323	32.49	0.5736	0.0191	0.2864	15.84	2.05	0.025	-	99.7064	80.9015	18.9465	0.152029		S2	0.26	45.81	0.32	3.59	46.51	4.29	0.51	2.08	33.87	137.24
G20210323-1	0323gr22_core	46.78	0.0214	34.11	0.3738	0	0.2285	16.97	1.5	0.005	-	99.9887	86.1846	13.7852	0.0302345		S2	0.27	65.95	0.31	5.14	100	4.87	0.5	2.47	163.65	343.16
G20210323-1	0323gr22_core	46.75	0.0123	34.11	0.4017	0	0.2411	17.14	1.2899	0.002	-	99.947	88.0033	11.9844	0.0122265		S2	0.27	114.44	0.31	4.77	100	4.66	0.49	2.72	376.71	604.37
G20210323-1	0323gr29_core	46.15	0.0354	34.38	0.4034	0.0116	0.2286	17.13	1.2689	0.0058	-	99.6137	88.1488	11.8157	0.0355363		S2	0.27	39.73	0.31	4.71	73.68	4.94	0.49	2.72	139.55	266.4
G20210323-1	0323gr29_core	46.29	0	34.4	0.372	0.0418	0.2552	17.32	1.41	0.0016	-	100.091	87.1517	12.8387	0.00958591		S2	0.27	100	0.31	4.96	21.38	4.56	0.49	2.57	492.43	626.97
G20210323-1	0323gr30_core	46.03	0.0009	34.65	0.3233	0.0191	0.2124	17.52	1.2699	0.0205	-	100.046	88.2959	11.5811	0.123011		S2	0.27	1524.64	0.3	5.58	44.91	5.13	0.49	2.68	37.54	1621.54
G20210323-1	0323gr30_core	45.72	0	34.86	0.3477	0.008	0.2122	17.69	1.1056	0	-	99.9435	89.8396	10.1604	0		S2	0.27	100	0.3	5.12	111.39	5.14	0.49	2.95	100	325.66
G20210323-1	0323gr30_rim	47.18	0.0199	33.82	0.3959	0.0271	0.2382	16.56	1.51	0.0125	-	99.7636	85.7706	14.1524	0.0770856		S2	0.27	70.83	0.31	4.7	32.37	4.74	0.5	2.46	64.36	180.54
G20210323-1	0323gr39_core	46.07	0.004	34.36	0.3456	0	0.2263	17.31	1.325	0.0052	-	99.6461	87.8062	12.1624	0.0314063		S2	0.27	344.81	0.31	5.39	100	4.85	0.49	2.66	155.39	614.17
G20210323-1	0323gr39_core	46.13	0.0048	34.52	0.3943	0	0.2316	17.1	1.37	0	-	99.7507	87.338	12.662	0		S2	0.27	294.22	0.31	4.74	100	4.79	0.49	2.59	100	507.41
G20210323-1	0323gr47_core	46.33	0	34.44	0.3816	0	0.241	17.09	1.3431	0.0174	-	99.8431	87.4565	12.4375	0.106019		S2	0.27	100	0.31	5	100	4.72	0.5	2.62	43.2	256.62
G20210323-1	0323gr47_core	46.57	0	34.41	0.3595	0.0165	0.2409	17.24	1.3279	0.0117	-	100.177	87.7048	12.2243	0.0708692		S2	0.27	100	0.31	5.25	53.78	4.66	0.49	2.64	69.37	236.77
G20210323-1	0323gr47_rim	47.76	0.0254	32.98	0.4893	0.0276	0.2419	16.01	2.01	0.0159	-	99.5601	81.4089	18.4948	0.0962638		S2	0.27	55.27	0.31	4.19	31.97	4.78	0.51	2.12	52.15	151.57
G20210323-1	0323gr53_core	46.52	0.0039	34.26	0.3464	0	0.2422	17.15	1.43	0.0047	-	99.9572	86.865	13.1066	0.0283442		S2	0.27	342.4	0.31	5.3	100	4.67	0.49	2.54	176.52	632.5
G20210323-1	0323gr59_core	46.52	0.0068	34.15	0.3932	0.016	0.2458	17.02	1.4	0.0042	-	99.756	87.0215	12.9529	0.0255683		S2	0.27	201.43	0.31	4.82	53.43	4.6	0.5	2.57	195.5	463.43
G20210323-1	0323gr59_core	46.72	0.0202	34.03	0.3733	0.0009	0.2519	16.74	1.59	0	-	99.7263	85.3333	14.6667	0		S2	0.27	70.7	0.31	5.1	935.42	4.61	0.5	2.38	100	1119.29
G20210323-1	0323gr59_rim	48.66	0.0465	32.28	0.6007	0	0.2827	15.4	2.33	0.0193	-	99.6192	78.4144	21.4686	0.117009		S2	0.26	31.28	0.32	3.53	100	4.24	0.52	1.95	43.6	185.7
G20210323-1	0323gr61_core	46.17	0.0096	34.57	0.3747	0.0085	0.2177	17.19	1.2578	0.0321	-	99.8304	88.1345	11.6696	0.195957		S2	0.27	145.15	0.31	4.92	100.69	5.11	0.49	2.74	23.94	283.62
G20210323-1	0323gr61_core	45.97	0	34.48	0.3849	0.0271	0.2314	17.47	1.2376	0.0043	-	99.8053	88.6144	11.3597	0.0259696		S2	0.27	100	0.31	4.8	32.75	4.91	0.49	2.74	184.15	330.42
G20210323-1	0323gr72_core	47.22	0.0361	33.64	0.4796	0.016	0.2406	16.53	1.82	0.0153	-	99.9976	83.3097	16.5985	0.091812		S2	0.27	40.02	0.31	4.08	53.14	4.72	0.5	2.23	53.26	158.53
G20210323-1	0323gr72_core	46.56	0.0075	34.04	0.4775	0	0.2091	16.9	1.54	0.0113	-	99.7454	85.786	14.1457	0.0682957		S2	0.27	185.55	0.31	4.12	100	5.19	0.5	2.44	72.27	370.65
G20210323-1	c0323gr1_core	46.95	0.0131	34.38	0.3775	0	0.2403	16.86	1.48	0.0085	-	100.309	86.248	13.7002	0.0517721		S2	0.27	110.01	0.31	4.93	100	4.73	0.5	2.47	96.8	320.02
G20210323-1	c0323gr1_core	46.62	0.0066	34.33	0.4574	0.004	0.2252	16.92	1.43	0.0011	-	99.9943	86.7293	13.264	0.00671341		S2	0.27	213.6	0.31	4.24	219.98	5	0.5	2.54	724.17	1170.61
G20210323-1	c0323gr1_rim	49.23	0.0418	32.39	0.6089	0.0094	0.2885	15.66	2.28	0.0315	-	100.54	78.9979	20.8129	0.189199		S2	0.26	35.22	0.32	3.5	91.72	4.23	0.52	1.97	27.77	165.51
G20210323-1	c0323gr2_core	46.81	0.0129	34.35	0.4152	0	0.2213	17	1.42	0.0028	-	100.232	86.8547	13.1282	0.0170329		S2	0.27	108.57	0.31	4.51	100	5.06	0.5	2.57	282.12	503.91
G20210323-1	c0323gr2_rim	49.01	0.0393	32.83	0.4887	0.0205	0.2759	15.61	2.3	0.0158	-	100.59	78.875	21.0299	0.0950559		S2	0.26	36.08	0.31	4.15	42.49	4.35	0.52	1.96	54.43	144.55
G20210323-1	c0323gr5_core	46.84	0.0128	34.25	0.386	0.0174	0.2558	17.01	1.44	0.0129	-	100.225	86.6481	13.2737	0.0782402		S2	0.27	107.61	0.31	4.9	49.72	4.53	0.5	2.52	59.52	229.88
G20210323-1	c0323gr7_core	47.51	0.0235	33.82	0.4004	0	0.2776	16.73	1.56	0	-	100.322	85.5627	14.4373	0		S2	0.27	60.98	0.31	4.74	100	4.33	0.5	2.44	100	273.57
G20210323-1	c0323gr7_core	46.79	0.0124	33.81	0.3725	0	0.2613	16.75	1.53	0.0071	-	99.5333	85.7783	14.1784	0.0432919		S2	0.27	114.7	0.31	5.05	100	4.48	0.5	2.46	113.68	341.45
G20210323-1	c0323gr9_core	46.45	0.0158	34.85	0.3803	0.0134	0.2393	17.51	1.2845	0	-	100.743	88.281	11.719	0		S2	0.27	89.19	0.3	4.98	63.51	4.74	0.49	2.7	100	266.18
G20210323-1	c0323gr10_core	46.98	0	34.96	0.4052	0.0067	0.2065	17.42	1.2374	0.0204	-	101.236	88.5008	11.3758	0.1234		S2	0.27	100	0.3	4.7	131.15	5.19	0.49	2.73	39.76	284.59
G20210323-1	c0323gr10_core	46.8	0.0105	34.75	0.3956	0.0201	0.2254	17.41	1.3022	0.0007	-	100.915	88.075	11.9208	0.00421636		S2	0.27	135.7	0.3	4.74	43.43	4.98	0.49	2.68	1107.07	1299.66
G20210323-1	c0323gr11_core	46.35	0.0285	34.57	0.3602	0.0054	0.2143	17.25	1.3451	0	-	100.124	87.6344	12.3656	0		S2	0.27	49.12	0.31	5.15	160.29	5.15	0.49	2.64	100	323.42
G20210323-1	c0323gr13_core	46.9	0.0046	34.4	0.3622	0	0.2419	17.12	1.45	0.0015	-	100.48	86.7026	13.2883	0.00904493		S2	0.27	312.88	0.31	5.16	100	4.68	0.5	2.51	521.53	947.84
G20210323-1	c0323gr13_rim	48.68	0.0343	33.1	0.5414	0.0094	0.2865	15.98	2.09	0.0358	-	100.757	80.6883	19.0965	0.21523		S2	0.26	41.72	0.31	3.83	92.58	4.19	0.51	2.07	23.19	168.66
G20210323-1	c0323gr122_core	46.19	0.0146	34.71	0.3566	0	0.2251	17.45	1.2705	0	-	100.217	88.3587	11.6413	0		S2	0.27	96.76	0.31	5.16	100	4.92	0.49	2.72	100	310.63
G20210323-1	c0323gr23_core	46.74	0.0165	34.48	0.3698	0.0285	0.2256	17.12	1.41	0.0221	-	100.412	86.9133	12.9531	0.133586		S2	0.27	86.47	0.31	5.13	31.29	4.93	0.5	2.57	38.18	169.65
G20210323-1	plag-0323-1-1a	46.17	0.0169	34.15	0.4067	0.0084	0.2341	17.27	1.43	0.0132	-	99.6993	86.9001	13.0208	0.0790838		S4	0.27	83.47	0.31	4.61	103.94	4.89	0.5	2.54	61.55	-
G20210323-1	plag-0323-1-2a	46.21	0.0209	34.16	0.3641	0	0.247	17.25	1.42	0.0043	-	99.6763	87.0127	12.9615	0.0258254		S4	0.27	67.44	0.31	5.12	100	4.65	0.5	2.55	185.62	-
G20210323-1	plag-0323-1-3a	46	0	34.62	0.3596	0.0031	0.2314	17.61	1.2977	0.0167	-	100.138	88.1463	11.7542	0.0995283		S4	0.27	100	0.31	5.14	278.84	4.88	0.49	2.68	46.7	-
G20210323-1	plag-0323-1-4a	46.98	0.0137	33.6	0.4513	0.0067	0.2407	16.59	1.82	0.0122	-	99.7146	83.3755	16.5515	0.0730024		S4	0.27	103.18	0.31	4.32	133	4.67	0.51	2.22	66.54	-
G20210323-1	plag-0323-1-5a	46.37	0.0318	33.93	0.3734	0.0124	0.2507	17.21	1.55	0.0128	-	99.7411	85.9208	14.0031	0.0760875		S4	0.27	45.59	0.31	4.98	65.95	4.64	0.5	2.43	60.46	-
G20210324-1	20210324-t_plg_core1	45.57	0.0402	34.46	0.4034	0.0279	0.1937	17.67	1.2588	0.0135	0	99.6375	88.51	11.41	0.08		S3	0.27	35.33	0.31	4.61	31.98	5.44	0.49	2.74	33.49	93.36
G20210324-1	20210324-t_plg_core2	46.55	0	34.3	0.4645	0.0027	0.1962	17.35	1.57	0.019	0.0187	100.471	85.833	14.05	0.11		S3	0.27	100	0.31	4.26	319.72	5.44	0.5	2.38	25.75	64.55
G20210324-1	20210324-t_plg_core3	45.62	0.025	34.19	0.4701	0	0.198	17.47	1.48	0.0157	0	99.4688	86.627	13.28	0.09		S3	0.27	56.08	0.31	4.23	100	5.38	0.49	2.5	30.78	100
G20210324-1	20210324-t_plg_core4 (micro)	46.27	0	33.99	0.4127	0	0.2443	17.52	1.52	0.0132	0	99.9702	86.364	13.56	0.08		S3	0.27	100	0.31	4.58	100	4.68	0.49	2.44	34.14	373.06
G20210324-1	20210324-t_plg_rim1	47.68	0.0147	32.7	0.6374	0.019	0.2915	16.16	2.18	0.0259	0	99.7085	80.256	19.59	0.15		S3	0.27	94.03	0.31	3.37	46.45	4.16	0.51	2.03	19.57	100
G20210324-1	20210324-t_plg_rim2	47.66	0.0182	32.4	0.5886	0.0137	0.2944	15.97	2.35	0.0348	0	99.3297	78.81	20.99	0.2		S3	0.27	77.96	0.32	3.55	63.05	4.17	0.52	1.93	14.71	100
G20210324-1	20210324-t_plg_rim3	48.34	0.0399	32.35	0.6746	0.0071	0.3057	15.44	2.41	0.0328	0	99.6001	77.822	21.98	0.2		S3	0.26	37.12	0.32	3.27	121.83	4.04	0.53	1.92	15.75	100
G20210324-1	20210324-t_plg_rim4 (micro)	48.37	0.0256	33.01	0.5995	0	0.2785	16.27	2.06	0.0306	0	100.644	81.211	18.61	0.18		S3	0.26	56.09	0.31	3.51	100	4.27	0.51	2.07	16.89	88.44
G20210324-1	c0324gr5_core	47.33	0.0106	33.99	0.3838	0.0107	0.2607	16.83	1.58	0.0081	-	100.404	85.4369	14.5142	0.0489589		S2	0.27	132.23	0.31	4.96	80.58	4.53	0.5	2.4	95.65	321.43
G20210324-1	c0324gr5_rim	49.56	0.0345	32.42	0.6	0.0138	0.2827	15.29	2.28	0.0393	-	100.52	78.5609	21.1986	0.240424		S2	0.26	40.93	0.32	3.51	62.05	4.29	0.52	1.98	22.69	136.55
G20210324-1	plag-0324-1-1a	46.37	0.0277	34.01	0.4299	0.0005	0.1991	17.31	1.54	0.0034	-	99.8906	86.1161	13.8638	0.0201396		S4	0.27	51.32	0.31	4.49	1881.45	5.38	0.5	2.43	239.2	-
G20210324-1	plag-0324-1-2a	46.87	0.0173	33.86	0.4287	0	0.2077	16.98	1.6	0.0124	-	99.9761	85.3693	14.5565	0.0742285		S4	0.27	82.27	0.31	4.48	100	5.26	0.5	2.39	64.71	-
G20210324-1	plag-0324-1-3a	46.13	0.0208	34.21	0.4631	0.0266	0.2127	17.38	1.43	0.0101	-	99.8833	86.9883	12.9515	0.0601891		S4	0.27	67.89	0.31	4.18	31.8	5.11	0.5	2.56	82.51	-
G20210324-1	plag-0324-1-4a	46.05	0.0136	34.23	0.4472	0.0227	0.1814	17.33	1.345	0.0086	-	99.6285	87.6399	12.3083	0.051783		S4	0.27	102.78	0.31	4.28	37.87	5.76	0.5	2.61	90.43	-
G20210330-2	plag-0330-2-1a	45.98	0.0246	33.81	0.3923	0	0.2384	17.37	1.46	0.0296	-	99.3049	86.6455	13.1787	0.175802		S4	0.27	56.24	0.31	4.83	100	4.8	0.5	2.5	27.95	-
G20210330-2	plag-0330-2-2a	46.29	0.0178	34.4	0.3914	0.0164	0.2373	17.51	1.3461	0.0142	-	100.223	87.7133	12.202	0.0846941		S4	0.27	78.32	0.31	4.81	50.92	4.81	0.49	2.64	54.7	-
G20210330-2	plag-0330-2-3a	45.83	0.0025	34.86	0.3693	0.0022	0.2244	17.71	1.2407	0	-	100.239	88.7491	11.2509	0		S4	0.27	561.4	0.3	4.97	362.76	4.93	0.49	2.78	100	-
G20210330-2	plag-0330-2-4a	46.29	0	34.3	0.3715	0.0018	0.2385	17.46	1.36	0.0168	-	100.039	87.5583	12.3414	0.100311		S4	0.27	100	0.31	4.97	478.27	4.77	0.5	2.61	46.67	-
G20210404-2	c0404gr21_core	46.1	0.0257	34.15	0.4297	0.0134	0.1901	16.97	1.37	0.0019	-	99.2508	87.2432	12.7451	0.0116302		S2	0.27	54.7	0.31	4.61	64.29	5.55	0.5	2.6	421.89	554.72
G20210404-2	c0404gr21_core	46.22	0.023	34.7	0.4234	0	0.1946	17.32	1.2883	0.0003	-	100.17	88.1352	11.8629	0.00181764		S2	0.27	60	0.31	4.58	100	5.51	0.49	2.71	3199.41	3373.28
G20210404-2	c0404gr21_rim	48.63	0.0406	32.79	0.5772	0.0152	0.3091	15.7	2.25	0.0391	-	100.351	79.2206	20.5445	0.23491		S2	0.26	35.32	0.31	3.62	55.73	4.02	0.52	1.99	22.67	124.44
G20210405-2	20210405-t_plg1_core	46.31	0.0109	34.37	0.3786	0.0146	0.2329	17.57	1.47	0.0146	0	100.372	86.776	13.14	0.09		S3	0.27	130.25	0.31	4.96	58.84	4.87	0.49	2.47	31.31	436.83
G20210405-2	20210405-t_plg2_core	46.04	0.0052	34.49	0.3928	0.0212	0.2383	17.35	1.2904	0	0	99.8279	88.138	11.86	0		S3	0.27	273.02	0.31	4.81	40.66	4.71	0.5	2.69	100	205.68
G20210405-2	20210405-t_plg3_core	45.94	0.007	34.37	0.3838	0.0075	0.2168	16.45	1.41	0.0092	0.0143	98.8086	86.522	13.42	0.06		S3	0.27	198.53	0.31	4.88	115.87	5.06	0.51	2.56	50.56	83.39
G20210405-2	20210405-t_plg4_core	45.57	0.0189	34.65	0.3568	0.0035	0.2066	17.8	1.1595	0.0052	0.0174	99.7879	89.428	10.54	0.03		S3	0.27	73.71	0.3	5.23	236.18	5.19	0.49	2.9	88.92	67.25
G20210405-2	20210405-t_plg1_rim	49.08	0.0446	31.94	0.505	0.0168	0.2897	15.15	2.43	0.0437	0	99.4998	77.299	22.44	0.27		S3	0.26	32.34	0.32	3.99	51.3	4.15	0.53	1.9	12.2	287.38
G20210405-2	20210405-t_plg2_rim	49.35	0.0557	32.06	0.6346	0.0124	0.2876	15.04	2.52	0.0541	0.0037	100.018	76.483	23.19	0.33		S3	0.26	26.59	0.32	3.42	69.44	4.2	0.53	1.88	9.95	317.88
G20210405-2	20210405-t_plg3_rim	49.05	0.0797	31.95	0.6837	0.0044	0.3287	15.26	2.41	0.0506	0	99.8171	77.536	22.16	0.31		S3	0.26	18.6	0.32	3.18	190.52	3.79	0.53	1.91	10.58	157.29
G20210405-2	0405gr25_core	45.85	0.0138	34.81	0.4663	0.0116	0.1973	17.35	1.274	0.0196	-	99.9926	88.1663	11.7151	0.118589		S2	0.27	102.23	0.3	4.26	75.17	5.41	0.49	2.72	41.78	232.63
G20210405-2	0405gr25_core	46.71	0.0123	34.42	0.418	0.0151	0.2416	17.23	1.39	0	-	100.437	87.2613	12.7387	0		S2	0.27	113.32	0.31	4.55	57.41	4.67	0.49	2.56	100	283.58
G20210405-2	plag-0405-2-1a	46.3	0.0046	34.52	0.3862	0	0.2372	17.5	1.3393	0.0073	-	100.295	87.7975	12.1589	0.0436066		S4	0.27	307.48	0.31	4.86	100	4.74	0.49	2.63	107.54	-
G20210405-2	plag-0405-2-2a	46.74	0.0172	33.91	0.3766	0	0.2874	17.13	1.55	0.0092	-	100.02	85.8828	14.0622	0.054919		S4	0.27	82.06	0.31	4.95	100	4.16	0.5	2.44	85.1	-
G20210405-2	plag-0405-2-3a	45.53	0.008	34.57	0.3367	0	0.2451	17.69	1.2955	0.011	-	99.6863	88.2409	11.6937	0.0653312		S4	0.27	175.95	0.31	5.47	100	4.66	0.49	2.64	72.09	-
G20210412-1	20210412-core_plg1	45.76	0.017	34.37	0.3715	0.008	0.2115	17.91	1.2633	0.004	0.0055	99.9208	88.66	11.32	0.02		S3	0.27	83.39	0.31	5.01	107.44	5.2	0.49	2.73	115.89	218.49
G20210412-1	20210412-core_plg2	45.6	0.0336	34.37	0.3848	0	0.2247	17.59	1.3358	0.0061	0	99.545	87.886	12.08	0.04		S3	0.27	42.09	0.31	4.84	100	4.98	0.49	2.63	74.29	123.81
G20210412-1	20210412-core_plg3	46.58	0.0182	34.18	0.4367	0.0195	0.2322	16.85	1.67	0.0224	0	100.009	84.679	15.19	0.13		S3	0.27	78.23	0.31	4.51	45.57	4.79	0.5	2.31	21.43	163.33
G20210412-1	20210412-core_plg4	46.03	0.0137	34.59	0.4408	0.0208	0.188	17.59	1.3027	0.0139	0	100.19	88.109	11.81	0.08		S3	0.27	103.09	0.3	4.38	42.76	5.56	0.49	2.67	32.98	374.43
G20210412-1	20210412-rim_plg1	49.24	0.0418	31.89	0.6548	0.0257	0.3857	15.46	2.5	0.0515	0	100.249	77.126	22.57	0.31		S3	0.26	35.4	0.32	3.34	34.91	3.49	0.53	1.87	10.52	170.35
G20210412-1	20210412-rim_plg2	48.87	0.0437	31.86	0.62	0.0066	0.2964	15.55	2.36	0.0626	0	99.6693	78.16	21.47	0.37		S3	0.26	33.66	0.32	3.42	131.82	4.14	0.52	1.95	9	100
G20210412-1	20210412-rim_plg3	46.88	0.0075	33.94	0.5286	0	0.2169	17.05	1.65	0.0188	0	100.292	85.003	14.89	0.11		S3	0.27	188.01	0.31	3.83	100	5.05	0.5	2.36	25.94	95.7
G20210412-1	20210412-rim_plg4	48.21	0.0202	32.84	0.5351	0	0.2958	15.57	2.09	0.0479	0	99.609	80.22	19.49	0.29		S3	0.26	70.9	0.31	3.81	100	4.13	0.52	2.08	11.02	100
G20210412-1	0412gr21_core	47.41	0.0244	33.75	0.4488	0	0.2079	16.68	1.78	0.0251	-	100.326	83.6891	16.1609	0.149945		S2	0.27	58.55	0.31	4.23	100	5.24	0.5	2.25	33.11	204.46
G20210412-1	0412gr21_core	47.06	0.0223	34.02	0.468	0	0.2259	16.92	1.57	0.0196	-	100.306	85.5221	14.3599	0.117956		S2	0.27	63.18	0.31	4.26	100	4.88	0.5	2.41	41.88	217.69
G20210412-1	0412gr21_emb	47.13	0.0195	33.91	0.4885	0.016	0.2011	16.93	1.56	0.0219	-	100.277	85.5959	14.2723	0.131833		S2	0.27	71.98	0.31	4.1	54.64	5.38	0.5	2.43	36.51	176.12
G20210412-1	0412gr40_core	46.63	0.0138	34.34	0.3883	0.0022	0.2552	17.15	1.36	0	-	100.139	87.4509	12.5491	0		S2	0.27	100.63	0.31	4.81	371.48	4.53	0.49	2.62	100	585.14
G20210412-1	0412gr42_core	46.38	0.0316	34.09	0.5042	0.0036	0.2137	16.99	1.52	0.0161	-	99.7492	85.9831	13.9199	0.0970132		S2	0.27	45.65	0.31	3.97	245.9	5.11	0.5	2.42	53.05	357.18
G20210412-1	0412gr42_core	47.44	0.0215	33.99	0.4194	0.0067	0.2291	16.79	1.65	0	-	100.547	84.9018	15.0982	0		S2	0.27	64.24	0.31	4.71	128.93	4.88	0.5	2.36	100	306.2
G20210412-1	c0412gr1_core	47.08	0.0251	34.22	0.4682	0.0174	0.2294	16.83	1.5	0.018	-	100.388	86.0175	13.8729	0.109537		S2	0.27	56.46	0.31	4.31	49.65	4.86	0.5	2.49	43.07	161.92
G20210412-1	c0412gr7_core	47.29	0.0321	33.8	0.4793	0.0152	0.2194	16.62	1.57	0.0159	-	100.042	85.3185	14.5843	0.097184		S2	0.27	44.16	0.31	4.07	56.8	5.04	0.5	2.43	51.83	165.41
G20210412-1	c0412gr11_core	46.91	0.0282	34.4	0.4358	0.0103	0.1941	17.24	1.38	0.0207	-	100.619	87.2388	12.6365	0.124718		S2	0.27	50.11	0.31	4.44	84.31	5.52	0.49	2.58	39.55	187.58
G20210412-1	c0412gr11_emb	47.1	0.0115	34.15	0.4256	0.0187	0.2358	16.97	1.48	0	-	100.392	86.3694	13.6306	0		S2	0.27	121.31	0.31	4.59	46.78	4.81	0.5	2.52	100	281.09
G20210412-1	plag-0412-1-1a	45.22	0.0215	34.98	0.3778	0	0.1853	17.95	1.2092	0.0112	-	99.955	89.0754	10.8584	0.0661755		S4	0.27	64.46	0.3	4.94	100	5.62	0.49	2.78	72.43	-
G20210412-1	plag-0412-1-2a	46.14	0.011	34.43	0.3679	0.0031	0.2193	17.38	1.4	0.0059	-	99.9572	87.2472	12.7175	0.0352646		S4	0.27	129.49	0.31	5.11	271.43	5.05	0.5	2.56	138.11	-
G20210412-1	plag-0412-1-3a	46.14	0.0213	34.17	0.448	0.0009	0.1967	17.31	1.43	0.018	-	99.7349	86.9015	12.9909	0.107594		S4	0.27	66.18	0.31	4.33	965.66	5.45	0.5	2.53	44.81	-
G20210412-1	plag-0412-1-4a	46.09	0.0206	34.19	0.4613	0.0075	0.1733	17.4	1.4	0.0202	-	99.7629	87.1855	12.694	0.120512		S4	0.27	67.67	0.31	4.26	110.2	5.93	0.5	2.59	41.21	-
G20210412-1	plag-0412-1-5a	46.33	0.0145	33.64	0.4515	0.016	0.2338	16.94	1.72	0.0159	-	99.3617	84.3988	15.5069	0.0943203		S4	0.27	97.31	0.31	4.37	53.79	4.78	0.5	2.31	51.64	-
G20210412-1	plag-0412-1-6a	46.29	0.0123	33.99	0.4451	0.0133	0.2018	17.29	1.53	0.0076	-	99.7801	86.1584	13.7965	0.0450922		S4	0.27	118.37	0.31	4.39	65.4	5.32	0.5	2.45	111.72	-
G20210416-3	0416gr2_core	46.02	0.0223	34.65	0.3853	0.0124	0.2355	17.57	1.1694	0	-	100.065	89.2508	10.7492	0		S2	0.27	63.63	0.31	4.89	70.53	4.78	0.49	2.85	100	247.75
G20210416-3	0416gr2_core	46.12	0.0255	34.65	0.3646	0	0.2246	17.7	1.2216	0.015	-	100.321	88.8179	11.0925	0.0896198		S2	0.27	55.15	0.3	5.07	100	5.02	0.49	2.79	54.58	223.67
G20210416-3	0416gr13_core	46.99	0.0315	33.96	0.484	0.0102	0.205	16.95	1.56	0.0041	-	100.195	85.7022	14.2732	0.0246826		S2	0.27	45.29	0.31	4.16	87.71	5.35	0.5	2.42	203.99	350
G20210416-3	0416gr18_core	45.95	0.0012	34.69	0.4497	0.0076	0.1732	17.44	1.2316	0.0131	-	99.9564	88.5987	11.322	0.0792388		S2	0.27	1190.72	0.3	4.33	110.05	5.93	0.49	2.77	60.49	1375.35
G20210416-3	0416gr18_core	46.38	0.0069	34.6	0.4493	0.0027	0.1857	17.31	1.321	0.0087	-	100.264	87.8199	12.1275	0.0525534		S2	0.27	201.78	0.31	4.37	332.91	5.59	0.49	2.61	93.57	641.9
G20210416-3	0416gr34_core	46.3	0.0173	34.53	0.373	0.0231	0.2413	17.39	1.2627	0.0052	-	100.143	88.3588	11.6098	0.0314586		S2	0.27	81.39	0.31	5.11	38.07	4.76	0.49	2.74	151.44	284.58
G20210416-3	0416gr34_core	47.04	0.0178	33.89	0.41	0	0.2316	16.89	1.56	0.0132	-	100.053	85.6116	14.3087	0.079664		S2	0.27	80.35	0.31	4.62	100	4.84	0.5	2.43	61.59	254.91
G20210416-3	0416gr37_core	46.11	0	34.49	0.3639	0.0178	0.2149	17.46	1.3383	0.0021	-	99.997	87.8082	12.1792	0.0125746		S2	0.27	100	0.31	5.21	48.35	5.14	0.49	2.64	367.37	529.78
G20210416-3	0416gr38_core	47.15	0	33.74	0.4913	0.0388	0.2171	16.58	1.74	0.0086	-	99.9658	83.9967	15.9515	0.0518754		S2	0.27	100	0.31	4.09	23.42	5.1	0.5	2.29	90.5	226.48
G20210416-3	0416gr38_rim	46.79	0.0169	34.39	0.4642	0	0.2032	17.11	1.44	0	-	100.414	86.7833	13.2167	0		S2	0.27	84.05	0.31	4.22	100	5.29	0.5	2.53	100	297.17
G20210416-3	c0416gr8_core	46.77	0	34.62	0.4339	0.0156	0.2323	17.15	1.42	0.021	-	100.663	86.8593	13.0141	0.126636		S2	0.27	100	0.31	4.44	54.96	4.86	0.49	2.57	38.65	206.55
G20210416-3	c0416gr8_core	46.74	0.0098	34.22	0.4307	0.0138	0.2231	17.04	1.5	0	-	100.177	86.2595	13.7405	0		S2	0.27	143.98	0.31	4.45	62.47	4.98	0.5	2.45	100	319.41
G20210416-3	plag-0416-3-1a	46.44	0.0221	33.82	0.4023	0.0005	0.2164	17.09	1.64	0.0171	-	99.6484	85.1179	14.7807	0.101405		S4	0.27	65.07	0.31	4.82	1979.86	5.03	0.5	2.35	45.52	-
G20210416-3	plag-0416-3-2a	46.66	0.0063	33.66	0.4759	0.0156	0.2364	16.87	1.68	0.0201	-	99.6243	84.6293	15.2507	0.120057		S4	0.27	225.14	0.31	4.14	54.73	4.74	0.5	2.34	39.48	-
G20210416-3	plag-0416-3-3a-brighter	46.39	0.0196	34.07	0.4695	0.0005	0.2186	17.31	1.53	0.0153	-	100.023	86.1329	13.7764	0.090646		S4	0.27	70.8	0.31	4.17	1873.47	5	0.5	2.43	53.72	-
G20210416-3	plag-0416-3-3b-darker	46.17	0.0054	34.27	0.4468	0.0178	0.217	17.29	1.43	0.015	-	99.862	86.9039	13.0063	0.0897679		S4	0.27	253.35	0.31	4.44	50.06	5.01	0.5	2.55	54.24	-
G20210416-3	plag-0416-3-4a	46.41	0.0333	33.87	0.357	0	0.2433	17.33	1.52	0.0121	-	99.7757	86.2406	13.6877	0.0716942		S4	0.27	43.07	0.31	5.18	100	4.71	0.5	2.48	67.43	-
G20210416-3	plag-0416-3-5a	46.97	0.0339	33.56	0.3811	0.0022	0.2735	16.7	1.77	0.001	-	99.6917	83.9022	16.0918	0.00598195		S4	0.27	43.29	0.31	4.92	389.86	4.36	0.51	2.25	789.87	-
G20210424-5	plag-0424-5-1a	45.83	0	34.38	0.3588	0.0244	0.2398	17.91	1.2143	0.0115	-	99.9688	89.0113	10.9207	0.0680507		S4	0.27	100	0.31	5.22	35.49	4.76	0.49	2.79	68.53	-
G20210424-5	plag-0424-5-2a	45.57	0.009	34.84	0.3849	0.0093	0.2375	17.78	1.1755	0.0114	-	100.018	89.2538	10.678	0.0681374		S4	0.27	155.26	0.3	4.74	89.72	4.78	0.49	2.81	70.76	-
G20210424-5	plag-0424-5-3a	45.2	0.0281	34.69	0.3663	0.016	0.2315	17.83	1.2123	0.0024	-	99.5766	89.0316	10.9541	0.0142689		S4	0.27	49.9	0.3	4.95	54.79	4.92	0.49	2.77	333.19	-
G20210424-5	plag-0424-5-4a	45.48	0	34.22	0.3826	0.0138	0.2266	17.61	1.2759	0.0021	-	99.211	88.3977	11.5897	0.0125512		S4	0.27	100	0.31	4.97	61.96	4.94	0.49	2.71	377.38	-
G20210424-5	plag-0424-5-5a	45.65	0.0284	34.51	0.3794	0	0.2274	17.73	1.2187	0	-	99.7439	88.9376	11.0624	0		S4	0.27	50.34	0.31	4.8	100	4.97	0.49	2.76	100	-
G20210428-1	plag-0428-1-1a	46.84	0.016	33.47	0.5083	0.0231	0.2331	16.66	1.81	0.0311	-	99.5916	83.4154	16.3992	0.185403		S4	0.27	85.78	0.31	4	38.27	4.84	0.51	2.24	26.68	-
G20210428-1	plag-0428-1-2a	45.7	0.0217	34.39	0.3619	0.0062	0.2226	17.69	1.3317	0.0077	-	99.7318	87.9707	11.9837	0.0455918		S4	0.27	65.2	0.31	5.11	138.32	4.96	0.49	2.63	102.2	-
G20210428-1	plag-0428-1-3a	47	0.0274	33.32	0.4425	0.0062	0.2338	16.77	1.79	0.014	-	99.6039	83.742	16.1747	0.0832384		S4	0.27	51.81	0.31	4.38	137.02	4.83	0.5	2.26	58.79	-
G20210428-1	plag-0428-1-5a	45.72	0.0173	34.79	0.4654	0.0182	0.1606	17.97	1.1402	0.0113	-	100.293	89.6406	10.2923	0.0671151		S4	0.27	82.5	0.3	4.2	48.6	6.21	0.49	2.88	74.79	-
G20210428-1	plag-0428-1-4a	46.07	0.0264	34.17	0.4564	0.0129	0.213	17.37	1.48	0.0065	-	99.8052	86.608	13.3534	0.0385884		S4	0.27	54.21	0.31	4.31	66.6	5.14	0.5	2.51	121.01	-
G20210501-1	plag-0501-1-1a	46.38	0.0169	33.87	0.4945	0	0.2485	16.99	1.71	0	-	99.7099	84.5932	15.4068	0		S4	0.27	83.77	0.31	4.05	100	4.61	0.5	2.3	100	-
G20210501-1	plag-0501-1-2a	46.25	0.0144	33.69	0.4687	0	0.2236	16.96	1.66	0.001	-	99.2677	84.9484	15.0457	0.00596368		S4	0.27	96.21	0.31	4.18	100	5.02	0.5	2.34	795.64	-
G20210501-1	plag-0501-1-4a	45.41	0.0091	34.66	0.3885	0.0151	0.2278	17.81	1.2435	0	-	99.764	88.7828	11.2172	0		S4	0.27	152.27	0.3	4.83	56.65	4.85	0.49	2.75	100	-
G20210501-1	plag-0501-1-3a	45.74	0.0286	34.27	0.402	0	0.1797	17.64	1.3316	0.0053	-	99.5972	87.9541	12.0145	0.0314643		S4	0.27	50.17	0.31	4.7	100	5.78	0.49	2.61	155.4	-
G20210501-1	plag-0501-1-5a	47.05	0.0223	33.44	0.4474	0.0151	0.2207	16.76	1.85	0.004	-	99.8095	83.3315	16.6449	0.0236799		S4	0.27	62.2	0.31	4.29	56.88	5.13	0.5	2.2	193.73	-
G20210506-7	plag-0506-7-1a	45.54	0.0352	34.26	0.413	0.0053	0.2332	17.79	1.2946	0	-	99.5713	88.3639	11.6361	0		S4	0.27	40.86	0.31	4.66	161.37	4.83	0.49	2.68	100	-
G20210506-7	plag-0506-7-2a	46.09	0.0557	34.51	0.4143	0.0253	0.2247	17.42	1.38	0.0095	-	100.129	87.4125	12.5308	0.0567589		S4	0.27	27.32	0.31	4.68	33.84	4.9	0.5	2.57	84.21	-
G20210506-7	plag-0506-7-3a	45.5	0.0021	34.55	0.3303	0	0.2467	17.96	1.1619	0.0207	-	99.7717	89.4103	10.467	0.122698		S4	0.27	680.25	0.31	5.41	100	4.64	0.49	2.92	37.7	-
G20210506-7	plag-0506-7-4a	46.94	0.0301	33.67	0.4178	0.0204	0.2459	16.95	1.75	0.0075	-	100.032	84.2208	15.7348	0.0443707		S4	0.27	47.46	0.31	4.63	43.21	4.69	0.5	2.28	109.43	-
G20210506-7	plag-0506-7-6a	46.09	0.029	33.96	0.3676	0.0106	0.2109	17.17	1.53	0.0172	-	99.3853	86.0259	13.8715	0.102606		S4	0.27	48.15	0.31	5.2	82.28	5.23	0.5	2.42	47.77	-
G20210506-7	plag-0506-7-5a	45.67	0	34.87	0.3578	0	0.228	17.79	1.2392	0.0146	-	100.17	88.7291	11.1842	0.0867018		S4	0.27	100	0.3	5.23	100	4.94	0.49	2.74	55.9	-
	Primary Standards and Count Times For Plagioclase
	Element	Si	Ti	Al	Fe		Mg	Ca	Na	K
	Standard	Plagioclase (NMNH 115900)	Hornblende Kakanui (NMNH 143965)	Anorthite (NMNH 137041)	Hornblende Kakanui (NMNH 143965)		Hornblende Kakanui (NMNH 143965)	Anorthite (NMNH 137041)	Anorthoclase (NMNH 133868)	Microcline (NMNH 143966)
	Peak counting time (s)	40	40	40	40		40	40	30	40
	Background counting time (s)	20	40	20	20		40	20	15	20
	Secondary standard - Plagioclase (Labradorite) Astimex
	Accepted	53.12		29.35	0.34		0.1	11.93	4.36	0.24		99.4
	Average (n=25)	52.3376	0.083312	30.1644	0.359344	0.01176	0.091512	12.1248	4.1448	0.347496	45.3607	99.6648
	Stdev wt% (n=25)	0.235632	0.0152163	0.13109	0.0210437	0.0106307	0.00899864	0.191502	0.0784918	0.0119561	49.6809
	RSD % (n=25)	0.450215	18.2643	0.434586	5.85613	90.397	9.83329	1.57942	1.89374	3.44064	109.524
	Measured/Accepted	0.985271		1.02775	1.05689		0.91512	1.01633	0.950642	1.4479		1.00266
	Analysis Name	SiO2	TiO2	Al2O3	FeO	MnO	MgO	CaO	Na2O	K2O	BaO	Total					EMPA session	Si	Ti	Al	Fe	Mn	Mg	Ca	Na	K	Ba
		wt%	wt%	wt%	wt%	wt%	wt%	wt%	wt%	wt%	wt%	wt%						%	%	%	%	%	%	%	%	%	%
	Plag Ast 1	52.2	0.1053	30.23	0.3505	0.0027	0.0842	12.23	4.13	0.3488	0.0059	99.6874					S1	0.25	14.59	0.33	5.17	328.29	10.24	0.59	1.43	2.63	206
	Plag Ast 2	52.75	0.0974	30.29	0.3783		0.0855	12.2	4.1	0.3434		100.245					S1	0.25	15.71	0.33	4.94	100	10.18	0.59	1.43	2.65	73.67
	Plag Ast 3	52.25	0.0808	30.04	0.3802	0.0234	0.077	11.99	4.17	0.3443	0.0129	99.3686					S1	0.25	18.43	0.33	4.85	37.74	10.78	0.59	1.42	2.62	92.59
	Plag Ast 4	52.27	0.0787	30.12	0.3583	0.0044	0.1007	11.9	4.11	0.3442		99.2863					S1	0.25	19.46	0.33	5.14	189.73	8.75	0.59	1.42	2.6	100
	Plag Ast 5	52.5	0.0652	30.2	0.3759	0.0013	0.089	11.99	4.13	0.3269	0.0015	99.6798					S1	0.25	22.97	0.32	5	621.81	9.58	0.59	1.41	2.75	793.58
	Plag_Ast pt 1	52.75	0.0819	30.03	0.3342	0.0405	0.0855	12.11	4.21	0.3659		100.008					S2	0.25	18.97	0.33	5.43	22.33	10.01	0.59	1.43	3.87	63.21
	Plag_Ast pt 2	52.22	0.0879	30.11	0.335	0.0093	0.0971	12	4.19	0.3378	99.3871	99.3871					S2	0.25	17.21	0.33	5.54	91.35	9.09	0.59	1.42	4.2	129.98
	Plag_Ast pt 3	52.51	0.0851	30.16	0.3501	0.0013	0.1125	12.02	4.18	0.348	99.767	99.767					S2	0.25	17.83	0.33	5.23	611.91	7.98	0.59	1.43	4.12	649.67
	Plag Ast pt4	52.65	0.0763	30.44	0.3451	0.0067	0.0901	12.18	4.13	0.3438	100.262	100.262					S2	0.25	20.12	0.33	5.31	126.31	9.53	0.59	1.44	4.1	167.98
	Plag Ast pt5	52.44	0.0783	30.29	0.3883	0.0339	0.0853	12.05	4.1	0.3448	99.8106	99.8106					S2	0.25	19.65	0.33	4.82	26.02	10.16	0.59	1.44	4.14	67.4
	Plag Ast pt6	52.76	0.0731	30.09	0.3285		0.0713	11.9	4.12	0.3455	99.6884	99.6884					S2	0.25	20.76	0.33	5.57	100	11.77	0.6	1.44	4.12	144.84
	Plag Ast 1	52.39	0.0971	30.39	0.3642	0.0133	0.0853	12.16	4.16	0.3534		100.013					S2	0.25	15.96	0.33	5.09	65.23	9.6	0.59	1.43	2.61	122.13
	Plag Ast 2	52.23	0.0985	30.22	0.3692		0.0999	12.25	4.32	0.3435		99.9311					S3	0.25	15.43	0.33	4.97	100	8.65	0.59	1.4	2.63	100
	Plag Ast 3	52.6	0.0823	30.14	0.426	0.0058	0.0982	12.07	4.39	0.3663	0.0081	100.187					S3	0.25	18.72	0.33	4.46	139.31	9	0.6	1.39	2.53	147.34
	Plag Ast 1	52.23	0.1046	30.07	0.3587	0.0035	0.0833	12.18	4.12	0.3579	0.0209	99.5289					S3	0.25	15.24	0.33	5.21	233.85	10.28	0.59	1.44	2.59	56.25
	Plag Ast 2	52.22	0.096	30.32	0.3479		0.0927	12.34	4.08	0.3314	0.0037	99.8317					S3	0.25	16.1	0.33	5.28	100	9.1	0.59	1.45	2.73	320.55
	Plag Ast 3	52.3	0.0779	30.18	0.3874		0.0902	11.44	4.16	0.3695		99.005					S3	0.25	19.67	0.33	4.72	100	9.48	0.61	1.43	2.5	190.19
	Plag_Ast pt 1	52.16	0.0789	30.37	0.3455	0	0.087	12.31	4.03	0.3297		99.7111					S4	0.25	19.57	0.33	5.24	100	9.65	0.59	1.45	4.33
	Plag_Ast pt 2	51.94	0.069	30.05	0.3369	0.008	0.0936	12.3	4.04	0.3275		99.165					S4	0.25	21.96	0.33	5.31	108.44	9.19	0.59	1.45	4.36
	Plag_Ast pt 3	52.02	0.1092	30.25	0.3536	0.0173	0.1044	12.32	4.13	0.3629		99.6674					S4	0.25	14.5	0.33	5.17	49.98	8.48	0.59	1.44	3.94
	Plag_Ast pt4	52.12	0.0725	29.95	0.353	0.0093	0.0963	12.23	4.14	0.3483		99.3194					S4	0.25	21.28	0.33	5.23	89.97	8.98	0.59	1.43	4.05
	Plag_Ast pt5	51.88	0.1077	30.04	0.3624	0.0115	0.0936	12.3	4.03	0.3446		99.1698					S4	0.25	14.27	0.33	5.12	74.18	9.22	0.59	1.46	4.14
	Plag Ast pt	52.32	0.0542	30.03	0.3598	0.0217	0.0906	12.24	4.13	0.345		99.5913					S4	0.25	27.62	0.33	5.07	39.26	9.64	0.59	1.43	4.18
	Plag Ast pt	52.39	0.0536	30.14	0.3414	0.0071	0.1064	12.11	4.11	0.3681		99.6266					S4	0.25	27.52	0.33	5.35	117.43	8.32	0.6	1.44	3.91
	Plag Ast pt	52.34	0.0713	29.96	0.3532	0.0142	0.0881	12.3	4.21	0.3459		99.6827					S4	0.25	20.55	0.33	5.19	58.71	9.68	0.59	1.42	4.12

## Sheet: 8-Spinel Major Elem.
Supplementary Table 8: Spinel major element concentrations
														EMPA uncertainties
Sample Name	Analysis Name	SiO2	TiO2	Al2O3	FeO	MnO	MgO	V2O3	Cr2O3	NiO	Total	Cr#		EMPA session	Si	Ti	Al	Fe	Mn	Mg	V	Cr	Ni
		wt%	wt%	wt%	wt%	wt%	wt%	wt%	wt%	wt%	wt%			Chromite	%	%	%	%	%	%	%	%	%
G20210321-2	G20210321_2_9spincore	0.08	0.33	25.765	17.136	0.167	15.092	0.203	38.935	0.116	97.824	47.4		S1	11.31	4.47	0.32	0.4	7.95	0.43	7.41	0.39	12.49
G20210321-2	G20210321_2_9sp2incore	0.083	0.429	25.486	18.682	0.155	14.084	0.138	38.811	0.17	98.038	47.6		S1	11.28	3.52	0.32	0.39	8.48	0.45	10.23	0.39	8.42
G20210321-2	G20210321_2_9sp2incore	0.072	0.401	25.433	18.351	0.171	14.503	0.177	38.977	0.142	98.227	47.6		S1	12.68	3.73	0.32	0.39	7.79	0.44	8.53	0.39	10.07
G20210321-2	G20210321_2_9sp2incore	0.084	0.396	26.985	17.956	0.17	15.019	0.166	36.567	0.173	97.516	44.4		S1	10.96	3.84	0.31	0.39	7.74	0.43	8.89	0.4	8.28
G20210321-2	G20210321_2_9sp1inrim1	0.08	0.405	25.286	18.738	0.17	14.272	0.155	38.645	0.189	97.94	47.4		S1	11.74	3.74	0.32	0.39	7.92	0.45	9.35	0.39	7.61
G20210321-2	G20210321_2_9sp1inrim2	0.076	0.388	27.836	19.211	0.182	14.89	0.196	35.428	0.15	98.357	42.6		S1	12.22	3.92	0.3	0.38	7.43	0.44	7.6	0.41	9.5
G20210321-2	G20210321_2_9sp2inrim1	0.079	0.408	26.017	19.308	0.174	14.144	0.167	37.476	0.154	97.927	45.8		S1	11.82	3.7	0.31	0.38	7.64	0.45	8.93	0.4	9.32
G20210321-2	G20210321_2_9sp2inrim2	0.085	0.421	28.922	20.19	0.172	14.421	0.177	33.568	0.184	98.14	40.4		S1	11.09	3.63	0.3	0.37	7.7	0.44	8.37	0.42	7.94
G20210321-3	G20210321_3_1spinrim_core	0.071	0.616	25.964	18.95	0.185	14.565	0.203	37.941	0.167	98.662	46.2		S1	12.76	2.75	0.32	0.38	7.32	0.44	7.52	0.4	8.66
G20210321-3	G20210321_3_1spinrim_rim	0.076	0.732	24.582	20.519	0.195	13.796	0.18	38.35	0.141	98.571	47.4		S1	12.16	2.42	0.32	0.37	6.98	0.46	8.26	0.39	10.34
G20210321-3	G20210321_3_1spincore	0.073	0.357	25.436	16.939	0.146	15.344	0.165	39.758	0.137	98.355	48.1		S1	12.63	4.1	0.32	0.41	9	0.43	9.03	0.39	10.54
G20210321-3	G20210321_3_2spincore	0.087	0.33	26.058	17.264	0.178	15.281	0.202	38.728	0.173	98.301	46.8		S1	10.68	4.44	0.31	0.4	7.57	0.43	7.61	0.39	8.42
G20210321-3	G20210321_3_2spincore	0.079	0.343	26.159	17.031	0.157	15.18	0.19	39.391	0.177	98.707	47.5		S1	11.7	4.29	0.31	0.41	8.37	0.43	8.02	0.39	8.21
G20210321-3	G20210321_3_2spinrim	0.09	0.597	29.107	19.39	0.166	15.126	0.177	33.25	0.198	98.101	40		S1	10.56	2.79	0.3	0.38	7.93	0.43	8.38	0.42	7.31
G20210321-3	G20210321_3_2spinrim	0.049	0.622	29.078	19.61	0.167	15.178	0.139	33.624	0.19	98.657	40.2		S1	18.36	2.7	0.3	0.38	7.81	0.43	10.05	0.42	7.62
G20210321-3	G20210321_3_3absp1incore	0.089	0.352	26.784	17.042	0.17	15.504	0.207	36.785	0.155	97.088	44.7		S1	10.52	4.21	0.31	0.41	7.94	0.43	7.7	0.4	9.39
G20210321-3	G20210321_3_3absp1incore	0.085	0.365	26.56	17.082	0.132	15.442	0.183	38.426	0.183	98.458	46.3		S1	10.81	4.05	0.31	0.41	9.77	0.43	8.33	0.39	7.9
G20210321-3	G20210321_3_3absp1incore	0.072	0.374	26.575	17.197	0.173	15.401	0.171	38.183	0.161	98.307	46		S1	12.83	3.95	0.31	0.4	7.71	0.43	9.06	0.4	8.97
G20210321-3	G20210321_3_3absp2incore	0.083	0.377	26.588	17.638	0.172	14.976	0.179	38.427	0.156	98.596	46.4		S1	11.29	3.93	0.31	0.4	7.73	0.44	8.63	0.39	9.07
G20210321-3	G20210321_3_3absp2incore	0.091	0.366	26.728	17.697	0.162	14.858	0.168	38.32	0.181	98.571	46.3		S1	10.55	4.1	0.31	0.4	8.09	0.44	9.14	0.39	7.97
G20210321-3	G20210321_3_3absp1incore	0.1	0.37	26.242	16.924	0.159	15.388	0.187	38.221	0.169	97.76	46.4		S1	9.33	3.98	0.31	0.41	8.06	0.43	8.19	0.4	8.58
G20210321-3	G20210321_3_3absp1incore	0.084	0.332	26.232	17.131	0.177	15.487	0.163	38.302	0.171	98.079	46.3		S1	11.1	4.44	0.31	0.41	7.58	0.43	9.18	0.4	8.54
G20210321-3	G20210321_3_3absp2incore	0.085	0.338	26.392	17.815	0.195	15.085	0.193	38.033	0.164	98.3	46		S1	10.74	4.39	0.31	0.4	6.97	0.43	8.15	0.4	8.89
G20210321-3	G20210321_3_3absp2incore	0.073	0.354	26.554	17.564	0.171	14.928	0.174	38.109	0.169	98.096	46.2		S1	12.78	4.19	0.31	0.4	7.68	0.44	8.75	0.4	8.48
G20210321-3	G20210321_3_3absp2incore	0.062	0.472	24.765	19.415	0.186	14.14	0.174	38.779	0.178	98.171	47.6		S1	15	3.29	0.32	0.38	7.37	0.45	8.56	0.39	8.18
G20210321-3	G20210321_3_3absp3incore	0.084	0.33	26.608	17.049	0.156	15.564	0.174	38.42	0.166	98.551	46.2		S1	11.11	4.39	0.31	0.41	8.4	0.43	8.61	0.39	8.78
G20210321-3	G20210321_3_3absp3incore	0.086	0.346	26.599	16.867	0.151	15.386	0.179	38.519	0.192	98.325	46.4		S1	11.09	4.21	0.31	0.41	8.63	0.43	8.66	0.39	7.56
G20210321-3	G20210321_3_3absp4inrim_core	0.071	0.542	24.429	18.778	0.188	14.392	0.167	39.233	0.177	97.977	48.3		S1	13.01	2.97	0.33	0.39	7.21	0.45	8.89	0.39	8.13
G20210321-3	G20210321_3_3absp4inrim_rim	0.079	0.664	28.492	20.037	0.189	14.776	0.146	32.97	0.169	97.522	40.1		S1	11.98	2.55	0.3	0.37	7.04	0.44	9.73	0.42	8.57
G20210321-3	G20210321_3_11_spincore	0.084	0.255	28.64	17.695	0.169	15.42	0.197	36.015	0.172	98.647	42.9		S1	11.16	5.51	0.3	0.4	7.84	0.43	7.94	0.41	8.32
G20210321-3	G20210321_3_11_spincore	0.073	0.255	28.405	17.569	0.162	15.441	0.196	35.947	0.187	98.235	42.9		S1	12.73	5.5	0.3	0.4	8.13	0.43	8.11	0.41	7.81
G20210321-3	G20210321_3_11_spinMI	0.079	0.293	28.038	17.887	0.184	15.124	0.168	35.394	0.138	97.305	42.8		S1	11.61	4.82	0.3	0.4	7.26	0.43	8.79	0.41	10.42
G20210321-3	G20210321_3_11_spinrim	0.058	0.662	27.829	19.896	0.176	14.768	0.197	34.129	0.189	97.904	41.5		S1	15.88	2.56	0.3	0.37	7.48	0.44	7.83	0.42	7.69
G20210321-3	G20210321_3_16spwithMI	0.081	0.511	24.629	20.773	0.224	13.417	0.17	38.432	0.131	98.368	47.4		S1	11.62	3.1	0.32	0.37	6.19	0.46	8.88	0.39	10.96
G20210321-3	G20210321_3_16sp2_1	0.07	0.454	27.197	20.037	0.193	14.041	0.143	35.483	0.153	97.771	43.3		S1	13.11	3.45	0.31	0.37	7.06	0.45	10.22	0.41	9.5
G20210321-3	G20210321_3_16sp2_2	0.064	0.401	23.962	20.93	0.211	13.213	0.12	38.683	0.124	97.708	48		S1	14.31	3.81	0.33	0.36	6.69	0.47	11.64	0.39	11.72
G20210321-3	G20210321_3_16sp2_3	0.07	0.434	26.542	21.469	0.192	13.603	0.158	34.726	0.137	97.331	42.7		S1	13.18	3.57	0.31	0.36	7.07	0.46	9.25	0.41	10.58
G20210321-3	G20210321_3_16sp3inMI_1	0.066	0.495	24.883	18.422	0.193	14.349	0.185	39.17	0.15	97.913	48.2		S1	13.94	3.25	0.32	0.39	6.91	0.45	8.06	0.39	9.71
G20210321-3	G20210321_3_16sp3inMI_2	0.085	0.535	27.632	17.922	0.178	15.279	0.154	36.178	0.163	98.126	43.7		S1	10.9	3.01	0.3	0.39	7.59	0.43	9.45	0.41	8.8
G20210321-4	G20210321_4_1_spinrim	0.082	0.516	29.858	20.108	0.173	14.374	0.158	32.26	0.182	97.711	38.9		S1	11.41	3.1	0.29	0.37	7.7	0.44	9.2	0.43	7.93
G20210321-4	G20210321_4_2_spinrim_core	0.07	0.378	23.336	19.247	0.18	14.075	0.131	40.794	0.124	98.335	50.2		S1	13.31	3.98	0.33	0.38	7.47	0.45	10.66	0.38	11.62
G20210321-4	G20210321_4_2_spinrim_rim1	0.077	0.5	29.535	19.048	0.192	14.97	0.146	33.416	0.197	98.081	40.1		S1	12.16	3.23	0.29	0.38	7.03	0.43	9.55	0.42	7.37
G20210321-4	G20210321_4_2_spinrim_rim2	0.095	0.621	28.69	20.192	0.191	14.339	0.186	33.155	0.165	97.634	40.4		S1	10.02	2.71	0.3	0.37	7.18	0.44	8.08	0.42	8.85
G20210321-4	G20210321_4_2_sp2inrim	0.067	0.553	30.161	19.577	0.14	14.953	0.163	32.042	0.18	97.836	38.5		S1	13.68	2.96	0.29	0.38	9.26	0.43	9.04	0.43	8.15
G20210321-4	G20210321_4_2_sp2inrim	0.167	0.566	28.218	20.163	0.179	14.725	0.169	33.179	0.19	97.556	40.4		S1	6.26	2.94	0.3	0.37	7.44	0.44	8.87	0.42	7.59
G20210321-4	G20210321_4_3withmelt	0.086	0.361	25.232	18.783	0.18	14.324	0.166	38.656	0.179	97.967	47.3		S1	11.09	4.07	0.32	0.39	7.55	0.45	9	0.39	8.18
G20210321-4	G20210321_4_9rim	0.07	0.546	28.343	19.848	0.165	14.73	0.154	34.2	0.185	98.241	41.3		S1	13.39	2.99	0.3	0.37	7.95	0.44	9.46	0.42	7.93
G20210321-4	G20210321_4_10sp1	0.073	0.275	29.531	17.459	0.157	15.628	0.192	34.967	0.186	98.468	41.5		S1	12.68	5.1	0.29	0.4	8.28	0.42	7.93	0.41	7.79
G20210321-4	G20210321_4_10sp2	0.087	0.242	29.659	17.288	0.163	15.891	0.169	34.389	0.2	98.088	40.8		S1	10.77	5.7	0.29	0.4	7.99	0.42	8.75	0.42	7.26
	Primary Standards and Count Times For Spinel
	Element	Si	Ti	Al	Fe	Mn	Mg		Cr	Ni
	Standard	Pyrope (NMNH 143968)	Rutile (Astimex Standards Ltd.)	Garnet (NMNH 87375)	Hematite (Astimex Standards Ltd.)	Bustamite (Astimex Standards Ltd.)	Hypersthene (USNM 746)		Chromite (NMNH 117075)	Pentlandite (Astimex Standards Ltd.)
	Peak counting time (s)	30	30	30	30	30	30		30	30
	Background counting time (s)	30	30	15	15	30	30		15	30
	Secondary standard - Chromite oxide Astimex
	Accepted	0.14	0.12	23.56	12.91		16.78	0.16	45.42	0.16	99.3
	Average (n=6)	0.0218333	0.132333	23.046	12.3473	0.1275	16.3907	0.153	46.412	0.174333	98.805
	Stdev wt% (n=6)	0.00474049	0.0119536	0.233967	0.0926709	0.0239217	0.166315	0.0113137	0.114172	0.0178201
	RSD % (n=6)	21.7122	9.03296	1.01522	0.750533	18.7622	1.01469	7.39458	0.245998	10.2218
	Measured/Accepted	0.155952	1.10278	0.978183	0.956416		0.976798	0.95625	1.02184	1.08958	0.995015
	Analysis Name	SiO2	TiO2	Al2O3	FeO	MnO	MgO	V2O3	Cr2O3	NiO	Total	Cr#		EMPA session	Si	Ti	Al	Fe	Mn	Mg	V	Cr	Ni
		wt%	wt%	wt%	wt%	wt%	wt%	wt%	wt%	wt%	wt%			Chromite	%	%	%	%	%	%	%	%	%
	Chromite Ast pt1	0.024	0.138	23.158	12.449	0.159	16.579	0.158	46.628	0.165	99.458			S1	34.81	9.28	0.33	0.48	8.08	0.41	9.2	0.36	8.87
	Chromite Ast pt2	0.027	0.146	23.211	12.262	0.104	16.559	0.161	46.404	0.14	99.014			S1	31.6	8.71	0.33	0.48	11.93	0.41	9.01	0.36	10.33
	Chromite Ast pt3	0.017	0.127	23.406	12.258	0.111	16.498	0.138	46.293	0.185	99.033			S1	49.6	9.96	0.33	0.48	11.28	0.41	10.37	0.36	7.9
	ChromiteAst pt4	0.014	0.114	22.812	12.251	0.098	16.126	0.146	46.461	0.176	98.198			S1	62.12	11.04	0.34	0.48	12.11	0.42	9.79	0.36	8.12
	ChromiteAst pt5	0.023	0.146	22.737	12.398	0.143	16.272	0.144	46.291	0.194	98.348			S1	37.4	8.75	0.34	0.48	9.02	0.42	9.72	0.36	7.49
	ChromiteAst pt6	0.026	0.123	22.952	12.466	0.15	16.31	0.171	46.395	0.186	98.779			S1	32.64	10.21	0.34	0.48	8.54	0.42	8.64	0.36	7.86

## Sheet: 9-Glass Major Elem. and PT
Supplementary Table 9: EPMA analyses of the groundmass glass major element concentrations and derived pressures and temperatures
																											EMPA uncertainties
Sample Name	Analysis Name	SiO2	TiO2	Al2O3	FeO	MnO	MgO	CaO	Na2O	K2O	P2O5	SO3	Cl	Total	Mg#		K2O/ TiO2	± abs		prob*	P* (kbar)	Magma T⍬	Eruption T+	Note		EMPA session1	Si	Ti	Al	Fe	Mn	Mg	Ca	Na	K	P	S	Cl
		wt%	wt%	wt%	wt%	wt%	wt%	wt%	wt%	wt%	wt%	wt%	wt%	wt%				2 SD			kbar	°C	°C				%	%	%	%	%	%	%	%	%	%	%	%
G20210321-1	G20210321-001-grain1-pt1	50.37	1.0829	14.42	10.81	0.1994	7.86	13.04	1.98	0.1814	0.1292	0.065	0.012	100.15	59.0479		0.167513	0.0161148		0.87	1.73	1200.2	1193.5			S1	0.3	2.72	0.57	0.82	8.77	0.81	0.66	2.76	6.51	21.03	9.31	19.38
G20210321-1	G20210321-001-grain2-pt2	50.34	1.1226	14.22	10.71	0.1825	7.77	12.91	2.02	0.158	0.141	0.055	0.01	99.6391	58.9941		0.140745	0.0135397		0.89	1.35	1196.4	1191.2			S1	0.3	2.66	0.57	0.82	9.48	0.81	0.66	2.77	7.14	16.42	11.05	23.52
G20210321-1	G20210321-001-grain2-pt3	50.72	1.137	14.23	10.76	0.2096	7.76	12.99	1.98	0.1472	0.0879	0.067	0.011	100.1	58.8502		0.129464	0.0124544		0.84	1.08	1194.9	1190.7			S1	0.3	2.61	0.57	0.82	8.45	0.81	0.66	2.8	7.58	30.84	9.04	20.8
G20210321-1	G20210321-001-grain3-pt4	50.45	1.047	14.37	10.88	0.204	7.73	12.74	1.93	0.1439	0.1586	0.058	0.01	99.7215	58.4874		0.13744	0.0132218		0.75	1.89	1197.3	1190			S1	0.3	2.77	0.57	0.81	8.64	0.81	0.66	2.82	7.67	17.05	10.52	23.03
G20210321-1	G20210321-001-grain5-pt7	50.25	1.1298	14.18	10.63	0.1834	7.59	12.78	1.96	0.1592	0.1716	0.062	0.013	99.109	58.608		0.14091	0.0135556		0.71	1.1	1190.6	1186.3			S1	0.3	2.61	0.58	0.83	9.52	0.82	0.66	2.76	7.21	16.23	9.73	17.88
G20210321-1	G20210321-001-grain5-pt8	50.15	1.1136	14.13	10.79	0.2151	7.84	12.91	1.81	0.1706	0.0764	0.062	0.007	99.2747	59.0311		0.153197	0.0147376		0.9	1.58	1197.9	1191.7			S1	0.3	2.66	0.58	0.82	8.22	0.81	0.66	2.93	6.71	32.6	9.94	31.09
G20210321-1	G20210321-001-grain6-pt9	50.4	1.0942	14.46	10.9	0.2181	7.76	12.82	1.97	0.1703	0.1352	0.065	0.011	100.004	58.5368		0.155639	0.0149725		0.77	1.96	1198.8	1191.2			S1	0.3	2.69	0.57	0.81	8.33	0.81	0.66	2.8	6.75	20.72	9.32	21.06
G20210321-1	G20210321-001-grain4-pt10	50.44	1.119	14.18	10.63	0.1851	7.76	12.85	1.97	0.1793	0.0834	0.056	0.014	99.4668	59.1443		0.160232	0.0154144		0.89	1.24	1195.4	1190.6			S1	0.3	2.62	0.58	0.83	9.47	0.81	0.66	2.79	6.42	26.38	10.94	16.53
G20210321-2	G20210321-002-grain1-pt1	50.46	1.1043	14.18	10.84	0.1877	7.69	12.93	1.89	0.1738	0.0957	0.052	0.007	99.6105	58.4508		0.157385	0.0151405		0.79	1.14	1193.3	1188.9			S1	0.3	2.67	0.58	0.82	9.28	0.82	0.66	2.9	6.49	26.26	11.79	32.09
G20210321-2	G20210321-002-grain1-pt2	50.48	1.069	14.34	10.63	0.1733	7.74	12.91	1.82	0.1573	0.1471	0.061	0.009	99.5367	59.0819		0.147147	0.0141556		0.66	1.43	1194.5	1188.9			S1	0.3	2.72	0.57	0.82	9.85	0.81	0.66	2.9	7.14	18.01	9.83	24.68
G20210321-2	G20210321-002-grain2-pt3	50.13	1.0845	14.27	10.89	0.1844	7.71	12.79	1.98	0.1384	0.1212	0.069	0.011	99.3785	58.4022		0.127616	0.0122767		0.81	1.75	1196.6	1189.8			S1	0.3	2.7	0.57	0.82	9.31	0.82	0.66	2.81	8.2	20.72	8.88	20.25
G20210321-2	G20210321-002-grain3-pt4	50.08	1.0738	14.13	10.76	0.161	7.7	12.9	2	0.1613	0.1103	0.055	0.007	99.1384	58.6621		0.150214	0.0144507		0.89	1.24	1194.3	1189.5			S1	0.3	2.73	0.58	0.82	10.55	0.82	0.66	2.74	7.05	21.19	11.23	31.12
G20210321-2	G20210321-002-grain4-pt5	50.53	1.1071	14.24	10.74	0.1915	7.61	12.81	1.87	0.1629	0.1028	0.064	0.009	99.4373	58.4219		0.147141	0.014155		0.64	1.15	1190.9	1186.5			S1	0.3	2.65	0.57	0.82	9.27	0.82	0.66	2.89	7.04	28.07	9.65	23.88
G20210321-2	G20210321-002-grain5-pt6	50.53	1.1054	14.34	10.93	0.1692	7.6	12.99	1.89	0.1712	0.1403	0.069	0.011	99.9461	57.9633		0.154876	0.0148991		0.6	1.12	1191.3	1186.9			S1	0.3	2.67	0.57	0.81	10.14	0.82	0.66	2.85	6.7	17.99	8.94	20.98
G20210321-2	G20210321-002-grain6-pt7	50.23	1.1067	14.24	10.7	0.1789	7.66	12.93	2.02	0.1803	0.1621	0.06	0.01	99.478	58.6714		0.162917	0.0156727		0.81	1.15	1193.2	1188.7			S1	0.3	2.64	0.58	0.82	9.52	0.82	0.66	2.72	6.31	16.96	10.16	22.62
G20210321-2	G20210321-002-grain7-pt8	50.28	1.1359	14.29	10.84	0.1994	7.64	12.92	1.89	0.1513	0.1267	0.06	0.015	99.5483	58.2923		0.133198	0.0128137		0.64	1.32	1192.6	1187.5			S1	0.3	2.63	0.57	0.82	8.74	0.82	0.66	2.87	7.5	21	10.32	15.08
G20210321-2	G20210321-002-grain6-pt9	50.17	1.1356	14.36	10.61	0.1801	7.79	12.88	1.97	0.1666	0.096	0.058	0.011	99.4273	59.283		0.146707	0.0141132		0.81	1.68	1197.7	1191.1			S1	0.3	2.59	0.57	0.83	9.67	0.81	0.66	2.8	6.91	26.78	10.24	19.97
G20210321-2	G20210321-002-grain6-pt10	50.11	1.1327	14.27	10.71	0.1611	7.76	13.09	1.9	0.1776	0.1093	0.055	0.011	99.4867	58.963		0.156794	0.0150836		0.79	1.26	1195.2	1190.3			S1	0.3	2.64	0.57	0.82	10.38	0.81	0.65	2.84	6.39	22.37	11.4	20.56
G20210321-2	G20210321-2gr1_glass	50.55	1.1348	14.2	10.26	0.1672	7.38	12.9	1.91	0.1886	0.1165	0.0605	0.0116	98.8792	58.7866		0.166197	0.0159882		0.397391	0.05	1180.39	1180.23			S11	0.3	2.53	0.58	1.16	13.45	0.82	0.66	2.9	6.61	23.37	13.77	21.98
G20210321-2	G20210321-2gr1_glass2	50.11	1.1159	14.25	10.62	0.183	7.66	12.9	1.91	0.1466	0.1386	0.0612	0.012	99.1073	58.8533		0.131374	0.0126382		0.682701	1.27	1192.47	1187.54			S11	0.3	2.66	0.58	1.21	13.26	0.81	0.66	2.88	7.72	19.07	10.12	18.9
G20210321-2	G20210321-2gr7_glass	50.16	1.1374	13.96	10.77	0.1974	7.81	12.96	1.85	0.1812	0.0678	0.0614	0.0062	99.1614	58.9832		0.159311	0.0153257		0.958825	1.11	1195.62	1191.31			S11	0.3	2.63	0.58	1.2	12.69	0.81	0.66	2.92	6.35	36.37	10.22	36.92
G20210321-2	G20210321-2gr8_glass	50.08	1.1474	14.08	10.75	0.2132	7.66	13.1	1.9	0.17	0.0792	0.0577	0.0102	99.2477	58.5583		0.148161	0.0142531		0.79249	0.79	1191	1187.95			S11	0.3	2.63	0.58	1.2	11.89	0.82	0.66	2.9	6.48	32.06	10.84	22.59
G20210321-2	G20210321-2gr9_glass	50.33	1.2092	14.24	10.74	0.1973	7.62	13.05	1.97	0.1402	0.105	0.0504	0.0052	99.6573	58.4538		0.115944	0.0111539		0.660046	0.87	1190.6	1187.23			S10	0.3	2.68	0.55	1.26	12.65	0.79	0.66	2.86	6.27	25.72	3.89	18.23
G20210321-2	G20210321-2gr12_glass	50.14	1.2012	14.17	10.56	0.1805	7.61	12.92	1.86	0.1664	0.1063	0.0617	0.0113	98.9874	58.8319		0.138528	0.0133265		0.644137	0.92	1189.56	1185.99			S11	0.3	2.55	0.58	1.21	14.17	0.82	0.66	2.9	6.97	25.22	10.13	20.7
G20210321-2	G20210321-2gr16_glass	50.42	1.1412	14.15	10.84	0.1386	7.65	12.95	1.76	0.1594	0.0949	0.0638	0.0113	99.3792	58.3241		0.139678	0.013437		0.759052	0.57	1187.71	1186.94			S11	0.3	2.57	0.56	1.25	12.52	0.8	0.66	2.84	5.82	17.88	11.41	21.15
G20210321-2	G20210321-2gr16_glass	49.95	1.1268	13.99	10.58	0.1733	7.58	12.99	1.88	0.1762	0.0751	0.0598	0.0113	98.5925	58.6903		0.156372	0.015043		0.658063	1.02	1190.89	1185.52			S11	0.3	2.66	0.58	1.21	14.58	0.82	0.66	2.86	6.44	33.07	10.53	20.57
G20210321-2	gls-0321-2-1a	49.79	1.1399	14.22	10.57	0.2218	7.85	13.05	1.95	0.1768	0.0382	0.0675	0.0075	99.0817	59.559		0.155101	0.0149208		0.91413	1.51	1198.27	1192.36			S12	0.3	2.64	0.58	1.21	11.45	0.8	0.66	2.83	6.34	68.37	8.99	30.25
G20210321-2	gls-0321-2-2a	50.04	1.1448	14.4	10.9	0.1916	7.85	13.05	1.92	0.1621	0.1294	0.0577	0.0101	99.8557	58.8164		0.141597	0.0136217		0.829741	1.92	1200.42	1192.9			S12	0.3	2.6	0.57	1.19	13.01	0.8	0.66	2.88	6.92	21.45	10.49	22.5
G20210321-2	gls-0321-2-3a	50.36	1.1803	14.14	10.5	0.2043	7.82	13.11	1.89	0.1613	0.1424	0.0653	0.0049	99.5785	59.6268		0.13666	0.0131468		0.855044	0.92	1194.58	1190.98			S12	0.3	2.57	0.58	1.21	12.25	0.81	0.66	2.85	6.89	18.98	9.49	45.98
G20210321-2	gls-0321-2-4a	50.44	1.1706	14.4	10.57	0.1694	7.81	12.96	1.94	0.1626	0.1245	0.0644	0.0081	99.8196	59.4359		0.138903	0.0133625		0.76406	1.5	1197.12	1191.25			S12	0.3	2.56	0.57	1.21	14.23	0.8	0.66	2.85	6.82	21.76	9.8	28.02
G20210321-2	gls-0321-2-5a	50.42	1.1873	14.24	10.43	0.2469	7.77	13.05	1.93	0.1436	0.1311	0.0559	0.0074	99.6122	59.6334		0.120947	0.0116351		0.751827	0.99	1193.65	1189.77			S12	0.3	2.56	0.58	1.22	10.73	0.81	0.66	2.84	7.6	20.72	11.04	30.16
G20210321-3	G20210321-003-grain1-pt1	50.21	1.1102	14.19	10.93	0.1736	7.87	12.99	1.8	0.1571	0.111	0.057	0.013	99.6119	58.8115		0.141506	0.0136129		0.89	1.69	1199.3	1192.7			S1	0.3	2.68	0.58	0.81	9.77	0.81	0.66	2.97	7.16	22.45	10.68	17.54
G20210321-3	G20210321-003-grain2-pt2	50.28	1.1739	14.1	10.84	0.1644	7.62	12.94	1.95	0.1851	0.0825	0.055	0.012	99.4029	58.2286		0.15768	0.0151688		0.82	0.88	1191.1	1187.7			S1	0.3	2.53	0.58	0.82	10.37	0.82	0.66	2.83	6.17	30.79	11.18	18.32
G20210321-3	G20210321-003-grain2-pt3	50.45	1.0737	14.14	10.78	0.1962	7.55	12.89	1.98	0.1633	0.0705	0.06	0.013	99.3667	58.1391		0.152091	0.0146312		0.72	0.78	1188.9	1185.9			S1	0.3	2.71	0.58	0.82	9.09	0.83	0.66	2.78	7.13	35.25	10.15	17.12
G20210321-3	G20210321-003-grain3-pt4	50.43	1.1298	14.21	10.93	0.1901	7.52	13.02	1.83	0.1498	0.1152	0.071	0.011	99.6069	57.7053		0.13259	0.0127552		0.51	0.77	1187.4	1184.4			S1	0.3	2.59	0.58	0.81	9.29	0.83	0.66	2.93	7.42	23.72	8.63	21.38
G20210321-3	G20210321-003-grain4-pt5	49.72	1.0937	14.06	10.91	0.1586	7.79	13.07	1.95	0.1577	0.1104	0.055	0.01	99.0854	58.6082		0.144189	0.0138711		0.95	1.38	1197.1	1191.7			S1	0.3	2.65	0.58	0.82	10.72	0.81	0.66	2.79	7.4	23.53	11.51	23.67
G20210321-3	G20210321-003-grain6-pt7	50.28	1.1061	14.17	10.77	0.1701	7.76	12.77	1.98	0.162	0.1333	0.057	0.01	99.3685	58.8277		0.146461	0.0140896		0.91	1.54	1196.8	1190.9			S1	0.3	2.67	0.58	0.82	9.93	0.81	0.66	2.77	7.02	19.88	10.72	22.49
G20210321-3	G20210321-003-grain6-pt8	50.2	1.0805	14.25	10.69	0.1976	7.77	12.87	1.92	0.1559	0.1454	0.063	0.014	99.3564	59.0394		0.144285	0.0138803		0.82	1.57	1196.6	1190.5			S1	0.3	2.75	0.58	0.82	8.58	0.81	0.66	2.84	7.03	18.68	9.56	15.84
G20210321-3	G20210321-003-grain7-pt9	50.95	1.1933	13.83	10.96	0.1939	7.32	13.04	1.98	0.1733	0.0563	0.053	0.009	99.7588	56.9789		0.145228	0.0139709		0.66	-0.6	1178.4	1180.8			S1	0.3	2.5	0.58	0.81	8.96	0.84	0.66	2.79	6.71	44.96	11.54	23.71
G20210321-3	G20210321-003-grain8-pt10	49.95	1.0825	13.92	10.84	0.1952	7.78	12.94	1.97	0.1588	0.18	0.064	0.012	99.0925	58.7331		0.146697	0.0141123		0.99	1.18	1196	1191.4			S1	0.3	2.71	0.58	0.82	8.98	0.81	0.66	2.8	7.06	16.47	9.51	19.16
G20210321-4	G20210321-004-grain1-pt1	50.33	1.1384	14.1	10.82	0.1982	7.65	12.88	1.95	0.1717	0.0994	0.081	0.014	99.4327	58.369		0.150826	0.0145095		0.84	1.03	1192.2	1188.2			S1	0.3	2.59	0.58	0.82	8.73	0.82	0.66	2.83	6.65	25.28	7.58	16.67
G20210321-4	G20210321-004-grain1-pt2	50.11	1.1624	14.13	10.82	0.1692	7.64	12.85	1.84	0.1818	0.079	0.065	0.014	99.0614	58.3372		0.156401	0.0150458		0.75	1.22	1192.1	1187.3			S1	0.3	2.58	0.58	0.82	10.1	0.82	0.66	2.91	6.28	33.29	9.42	16.18
G20210321-4	G20210321-004-grain1-pt3	50.27	1.1766	14.15	10.69	0.1583	7.71	12.85	1.95	0.1714	0.081	0.059	0.013	99.2793	58.8518		0.145674	0.0140139		0.85	1.2	1194	1189.3			S1	0.3	2.54	0.58	0.82	10.61	0.82	0.66	2.82	6.67	33.29	10.31	18.02
G20210321-4	G20210321-004-grain2-pt4	50.22	1.1063	14.24	10.68	0.182	7.85	12.78	1.86	0.1723	0.1186	0.06	0.008	99.2772	59.3094		0.155744	0.0149827		0.88	1.84	1199.2	1192			S1	0.3	2.68	0.58	0.82	9.53	0.81	0.67	2.89	6.43	23.25	10.13	27.47
G20210321-4	G20210321-004-grain3-pt5	49.93	1.1068	14.13	10.9	0.1855	7.78	12.95	1.94	0.1592	0.0855	0.059	0.007	99.233	58.5993		0.143838	0.0138373		0.92	1.54	1197.4	1191.4			S1	0.3	2.66	0.58	0.82	9.4	0.81	0.66	2.82	7.11	33.49	10.43	33.13
G20210321-4	G20210321-004-grain3-pt6	50.04	1.1343	13.99	10.76	0.1691	7.72	12.82	1.98	0.1596	0.1321	0.057	0.008	98.9701	58.725		0.140704	0.0135357		0.95	1.21	1194.6	1189.9			S1	0.3	2.61	0.58	0.82	9.82	0.82	0.66	2.8	7.15	21.43	10.53	27.43
G20210321-4	G20210321-004-grain3-pt7	49.76	1.1681	14.22	10.93	0.1902	7.8	13	1.9	0.1654	0.1118	0.058	0.011	99.3145	58.5949		0.141597	0.0136217		0.88	1.76	1198.6	1191.7			S1	0.3	2.56	0.58	0.82	9.11	0.81	0.66	2.82	7.04	23.74	10.64	20.7
G20210321-4	G20210321-004-grain3-pt8	49.92	1.1043	14.14	10.8	0.1678	7.72	12.81	1.98	0.1569	0.1181	0.057	0.014	98.9881	58.6351		0.142081	0.0136682		0.89	1.56	1196	1190			S1	0.3	2.66	0.58	0.82	10.44	0.82	0.66	2.79	7.4	22.61	10.63	16.42
G20210321-4	G20210321-004-grain4-pt9	49.83	1.1213	14.23	10.83	0.2148	7.88	12.85	1.97	0.1589	0.1142	0.069	0.01	99.2782	59.0647		0.141711	0.0136326		0.96	2.08	1201.9	1193.8			S1	0.3	2.62	0.58	0.82	8.35	0.81	0.66	2.78	7.23	23.61	9.03	21.27
G20210321-4	G20210321-004-grain4-pt10	49.87	1.0927	14.2	10.77	0.1641	7.85	12.99	1.9	0.1612	0.1128	0.059	0.015	99.1848	59.1067		0.147524	0.0141919		0.91	1.7	1199.1	1192.5			S1	0.3	2.69	0.58	0.82	10.45	0.81	0.66	2.87	6.91	24.75	10.19	15.27
G20210323-1	G20210323_1-grain mount_gr1_glass	49.93	1.1796	14.02	10.98	0.2126	7.63	12.78	1.96	0.1449	0.0772	0.071	0.018	99.0033	57.9481		0.122838	0.0118171		0.87	1.34	1193.2	1188.1			S1	0.3	2.54	0.58	0.82	8.44	0.83	0.67	2.83	7.84	30.36	8.73	13.32
G20210323-1	G20210323_1-grain mount_gr1_glass2	49.94	1.1031	14.13	10.78	0.1858	7.74	12.91	2	0.157	0.1251	0.054	0.009	99.134	58.7427		0.142326	0.0136918		0.91	1.41	1196	1190.5			S1	0.3	2.66	0.58	0.82	9.36	0.82	0.66	2.78	7.14	23.19	11.59	26.71
G20210323-1	G20210323_1-grain mount_gr2_glass	49.9	1.0798	14.22	11.01	0.1794	7.86	12.83	1.97	0.1664	0.1197	0.06	0.016	99.4113	58.6039		0.154103	0.0148247		0.97	2.12	1202.1	1193.8			S1	0.3	2.71	0.58	0.82	9.54	0.81	0.67	2.83	6.93	21.48	10.21	14.3
G20210323-1	G20210323_1-grain mount_gr4_glass	50.7	1.1109	14.37	10.71	0.1439	7.71	12.91	1.89	0.1533	0.1132	0.048	0.012	99.8713	58.8065		0.137996	0.0132753		0.66	1.29	1193.9	1188.9			S1	0.3	2.64	0.57	0.83	11.58	0.82	0.66	2.83	7.37	23.03	12.59	18.54
G20210323-1	G20210323_1-grain mount_gr4_glass	50.5	1.0848	14.4	10.8	0.1325	7.73	12.97	1.96	0.1628	0.0827	0.068	0.016	99.9068	58.6665		0.150074	0.0144371		0.74	1.42	1195.6	1190.1			S1	0.3	2.7	0.57	0.82	20.22	0.82	0.66	2.8	7.09	31.53	9.11	14.25
G20210323-1	G20210323_1-grain mount_gr5_glass	50.47	1.1283	14.27	10.85	0.1866	7.75	12.88	1.94	0.1694	0.1218	0.064	0.01	99.8401	58.6171		0.150137	0.0144433		0.83	1.47	1196.3	1190.6			S1	0.3	2.62	0.58	0.82	9.37	0.82	0.66	2.85	6.52	22.77	9.47	22.01
G20210323-1	G20210323_1-grain mount_gr5_glass	50.48	1.1502	14.39	10.77	0.1927	7.66	13.08	1.9	0.1726	0.1282	0.063	0.008	99.9947	58.5132		0.150061	0.0144359		0.6	1.1	1192.3	1188			S1	0.3	2.59	0.57	0.82	9.45	0.82	0.66	2.87	6.59	21.24	9.82	28.87
G20210323-1	G20210323_1-grain mount_gr6_glass	50.44	1.112	14.27	10.69	0.1837	7.74	13.03	1.87	0.159	0.0558	0.06	0.017	99.6275	58.9458		0.142986	0.0137553		0.73	1.15	1193.9	1189.4			S1	0.3	2.66	0.58	0.83	9.59	0.82	0.66	2.91	7.14	47.58	10.32	14.25
G20210323-1	G20210323_1-grain mount_gr9_glass	50.41	1.1146	13.97	11	0.1793	7.81	12.99	1.98	0.1851	0.13	0.07	0.008	99.847	58.471		0.166069	0.0159759		1	1.07	1197	1192.8			S1	0.3	2.65	0.58	0.81	9.72	0.82	0.66	2.83	6.4	21.41	8.95	28.94
G20210323-1	G20210323_1-grain mount_gr9_glass	50.27	1.1504	14.27	10.99	0.2034	7.73	12.91	1.94	0.1578	0.1049	0.059	0.014	99.7995	58.2429		0.13717	0.0131958		0.81	1.59	1196.6	1190.4			S1	0.3	2.59	0.58	0.81	8.83	0.82	0.66	2.83	6.94	25.25	10.41	16.82
G20210323-1	G20210323_1-grain mount_gr15_glass	50.06	1.1095	14.36	10.72	0.226	7.7	12.89	1.95	0.1609	0.0901	0.058	0.014	99.3385	58.7524		0.14502	0.013951		0.72	1.63	1195.4	1189.1			S1	0.3	2.65	0.57	0.83	7.92	0.82	0.66	2.82	7.01	28.33	10.36	16.59
G20210323-1	G20210323_1-grain mount_gr16_glass	50.21	1.1233	14.29	10.76	0.2051	7.77	13.08	1.99	0.155	0.103	0.056	0.018	99.7604	58.8814		0.137986	0.0132743		0.83	1.32	1196.3	1191.1			S1	0.3	2.66	0.58	0.82	8.48	0.82	0.66	2.77	7.08	25.82	11.09	13.4
G20210323-1	G20210323_1-grain mount_gr17_glass	50.06	1.1076	14.05	11.04	0.1557	7.88	13.02	1.94	0.1785	0.1405	0.13	0.009	99.7113	58.5995		0.161159	0.0155036		1	1.53	1200.2	1194.3			S1	0.3	2.66	0.58	0.81	11.25	0.81	0.66	2.82	6.51	17.12	5.28	25.34
G20210323-1	G20210323_1-grain mount_gr19_glass	49.95	1.1875	13.96	11.35	0.2099	7.61	12.75	1.93	0.1576	0.1101	0.06	0.015	99.2901	57.0741		0.132716	0.0127673		0.91	1.49	1194.3	1188.5			S1	0.3	2.52	0.58	0.8	8.45	0.83	0.67	2.83	7.22	24.14	10.49	15.68
G20210323-1	G20210323_1glass1	49.84	1.1788	13.72	11.71	0.1968	7.68	12.36	2.09	0.1935	0.1514	0.057	0.007	99.1845	56.5326		0.16415	0.0157913		0.92	2.06	1200.5	1192.5			S2	0.3	2.55	0.59	0.78	8.99	0.82	0.67	2.71	6.08	17.68	10.56	32.51
G20210323-1	G20210323_1glass2	49.8	1.2162	14.06	11.79	0.2147	7.77	12.72	1.98	0.167	0.1081	0.058	0.01	99.894	56.6516		0.137313	0.0132096		1	2.4	1203.4	1194			S2	0.3	2.47	0.58	0.78	8.27	0.81	0.66	2.79	7.05	23.5	10.5	22.3
G20210323-1	G20210323_1glass3	50.22	1.2471	13.87	11.52	0.2069	7.65	12.55	1.97	0.2167	0.1005	0.054	0.009	99.6142	56.8382		0.173763	0.0167161		1	1.63	1196.9	1190.6			S2	0.3	2.44	0.58	0.79	8.49	0.82	0.67	2.8	5.59	26.78	11.09	24.77
G20210323-1	G20210323_1glass4	49.97	1.2118	13.89	11.47	0.1768	7.49	12.5	1.95	0.1753	0.1269	0.046	0.007	99.0138	56.4259		0.144661	0.0139164		0.91	1.52	1192.1	1186.2			S2	0.3	2.5	0.58	0.79	9.8	0.83	0.67	2.8	6.66	22.36	12.72	29.48
G20210323-1	G20210323_1glass5	50.23	1.2216	13.94	11.66	0.2173	7.64	12.75	1.96	0.1806	0.1393	0.047	0.009	99.9948	56.5095		0.147839	0.0142222		0.98	1.56	1196.5	1190.4			S2	0.3	2.44	0.58	0.79	8.07	0.82	0.66	2.81	6.56	19.29	12.46	24.88
G20210323-1	G20210323_1glass6	50.25	1.2363	13.79	11.8	0.1888	7.56	12.42	1.96	0.2019	0.1334	0.03	0.008	99.5784	55.9566		0.16331	0.0157105		1	1.69	1195.6	1189.1			S2	0.3	2.48	0.58	0.78	9.16	0.83	0.67	2.81	5.79	20.17	19.73	29.09
G20210323-1	G20210323_1glass7	50.14	1.1582	13.6	11.32	0.214	7.75	12.6	2	0.1681	0.1241	0.047	0.007	99.1284	57.5848		0.145139	0.0139624		0.94	1.29	1197.3	1192.3			S2	0.3	2.59	0.59	0.8	8.43	0.81	0.67	2.78	6.61	22.43	12.41	31.48
G20210323-1	G20210323_1glass8	50.26	1.126	14.16	11.06	0.1855	8.05	12.73	2.01	0.1743	0.1117	0.059	0.01	99.9365	59.0726		0.154796	0.0148914		0.97	2.38	1208	1198.8			S2	0.3	2.62	0.58	0.81	9.23	0.8	0.66	2.75	6.55	22.39	10.3	23.4
G20210323-1	G20210323_1glass9	50.02	1.1668	13.92	11.13	0.2104	7.89	12.84	1.9	0.1792	0.1216	0.047	0.005	99.43	58.4332		0.153582	0.0147747		1	1.7	1201.1	1194.5			S2	0.3	2.56	0.58	0.8	8.42	0.81	0.66	2.88	6.49	21.85	12.59	49.06
G20210323-1	G20210323_1glass10	50.21	1.1737	14.03	11.47	0.2226	7.53	12.75	2.04	0.1893	0.0971	0.103	0.008	99.8237	56.5568		0.161285	0.0155157		0.91	1.31	1192.9	1187.8			S2	0.3	2.54	0.58	0.79	8.08	0.83	0.66	2.73	6.23	25.92	6.35	27.37
G20210323-1	G20210323_1glass11	50.16	1.2242	13.99	11.67	0.1705	7.62	12.58	2.02	0.1923	0.1035	0.036	0.006	99.7725	56.4239		0.157082	0.0151114		0.99	1.83	1197.6	1190.5			S2	0.3	2.49	0.58	0.78	9.97	0.82	0.67	2.73	6.04	26.16	16.37	34.79
G20210323-1	G20210323_1glass12	49.98	1.216	13.64	11.74	0.1666	7.58	12.48	2.06	0.181	0.1271	0.057	0.008	99.2357	56.1473		0.148849	0.0143193		0.97	1.48	1195.6	1189.9			S2	0.3	2.5	0.59	0.78	10.39	0.82	0.67	2.73	6.53	21.31	10.58	29.78
G20210323-1	G20210323_1glass13	49.68	1.2399	13.76	11.65	0.1886	7.66	12.54	1.94	0.181	0.1454	0.041	0.012	99.0379	56.5948		0.14598	0.0140433		1	1.9	1198.1	1190.8			S2	0.3	2.46	0.58	0.79	9.2	0.82	0.67	2.84	6.42	18.97	14.79	19.12
G20210323-1	G20210323_1glass14	49.66	1.292	13.88	11.83	0.1509	7.69	12.46	2.06	0.1675	0.1279	0.058	0.009	99.3853	56.3139		0.129644	0.0124718		0.98	2.35	1201.9	1192.7			S2	0.3	2.39	0.58	0.78	11.29	0.82	0.67	2.74	6.98	22.09	10.53	23.95
G20210323-1	G20210323_1glass15	50.19	1.1619	14.04	11.46	0.1914	7.6	12.47	1.97	0.1965	0.0997	0.055	0.008	99.4425	56.8054		0.16912	0.0162694		0.95	1.92	1196.6	1189.1			S2	0.3	2.54	0.58	0.79	9.34	0.82	0.67	2.8	6.15	26.37	10.61	29.43
G20210323-1	G20210323-1gr1_glass	50.59	1.2766	13.95	11.3	0.175	7.44	12.5	1.9	0.1812	0.144	0.0521	0.0081	99.517	56.6282		0.14194	0.0136546		0.772103	1.08	1188.37	1184.18			S11	0.3	2.43	0.58	1.16	13.44	0.83	0.67	2.79	6.22	20.63	14.13	18.01
G20210323-1	G20210323-1gr7_glass	50.13	1.2096	13.93	11.42	0.2509	7.39	12.7	2	0.1979	0.0804	0.0541	0.0089	99.3718	56.2027		0.163608	0.0157391		0.824667	0.93	1187.68	1184.08			S11	0.3	2.56	0.58	1.17	10.77	0.83	0.67	2.84	5.92	33.29	11.01	25.62
G20210323-1	G20210323-1gr14_glass	50.45	1.1634	14.22	10.68	0.1908	7.43	13.05	1.92	0.1909	0.1054	0.0663	0.008	99.4748	57.9759		0.164088	0.0157853		0.476266	0.29	1183.61	1182.51			S11	0.3	2.45	0.58	1.15	12.32	0.83	0.67	2.85	6.77	26.51	16.49	20.34
G20210323-1	G20210323-1gr15_glass	50.06	1.2883	13.88	11.15	0.198	7.36	12.64	1.9	0.2056	0.1414	0.0422	0.0081	98.8736	56.6909		0.15959	0.0153526		0.729898	0.72	1184.77	1181.99			S11	0.3	2.43	0.59	1.18	12.55	0.83	0.67	2.9	5.79	18.22	14.26	27.6
G20210323-1	G20210323-1gr23_glass	50.31	1.2037	13.98	11.15	0.1591	7.37	12.57	1.95	0.169	0.1108	0.0469	0.0092	99.0287	56.7242		0.1404	0.0135066		0.689444	0.9	1185.81	1182.33			S10	0.3	2.7	0.55	1.27	20	0.81	0.66	2.88	5.23	31.89	4.1	18.98
G20210323-1	G20210323-1gr41_glass	50	1.1115	13.92	10.89	0.18	7.97	12.8	1.84	0.1739	0.0927	0.087	0.006	99.0711	59.2056		0.156455	0.015051		0.995627	1.8	1202.3	1195.29			S11	0.3	2.7	0.58	1.2	13.93	0.8	0.67	2.93	6.47	27.37	7.52	37.43
G20210323-1	G20210323-1gr73_glass	50.34	1.2792	14.23	11.54	0.2081	7.5	12.51	2.07	0.2071	0.1514	0.0406	0.007	100.083	56.3091		0.161898	0.0155746		0.844093	1.85	1194.82	1187.62			S10	0.3	2.57	0.56	1.25	12.38	0.81	0.65	2.71	5.21	22.86	10.62	14.93
G20210323-1	cG20210323-1gr1_glass	50.39	1.2823	13.86	11.69	0.1996	7.32	12.62	1.98	0.1693	0.1053	0.0363	0.0114	99.6642	55.3916		0.132028	0.0127012		0.782836	0.83	1186.04	1182.83			S11	0.3	2.51	0.58	1.21	12.58	0.82	0.66	2.85	7.93	25.92	12.29	42.98
G20210323-1	cG20210323-1gr3_glass	50.3	1.2674	14.03	11.57	0.177	7.45	12.64	2	0.1786	0.1731	0.054	0.0098	99.8499	56.0805		0.140918	0.0135564		0.823536	1.31	1190.93	1185.84			S11	0.3	2.46	0.58	1.15	13.62	0.83	0.67	2.82	6.6	15.62	11.18	23.09
G20210323-1	cG20210323-1gr3_glass	50.39	1.2016	14.01	11.47	0.1959	7.54	12.57	1.94	0.2009	0.099	0.0497	0.0118	99.6789	56.5894		0.167194	0.0160841		0.899079	1.49		1187.48			S11	0.3	2.44	0.58	1.16	12.35	0.83	0.67	2.74	5.61	17.24	14.76	32.18
G20210323-1	cG20210323-1gr6_glass	50.3	1.284	14.07	11.43	0.2561	7.68	12.76	1.86	0.1934	0.0732	0.07	0.0072	99.9839	57.1264		0.150623	0.01449		0.899575	1.65	1196.57	1190.15			S11	0.3	2.43	0.58	1.16	10.52	0.81	0.66	2.93	5.95	37.44	9.06	31.25
G20210323-1	cG20210323-1gr6_glass	50.58	1.2094	13.94	11.52	0.1773	7.49	12.7	2.06	0.1712	0.1008	0.0458	0.0115	100.006	56.3189		0.141558	0.0136179		0.919969	0.98	1190.81	1187.01			S11	0.298889	2.56333	0.561111	1.23222	14.6789	0.813333	0.655556	2.87222	5.14111	21.1667	11.5444	17.1367
G20210323-1	cG20210323-1gr8_glass	50.55	1.2886	13.95	11.58	0.1854	7.37	12.65	2.02	0.1836	0.1285	0.0428	0.0129	99.9618	55.7931		0.14248	0.0137066		0.798752	0.86	1187.42	1184.09			S11	0.3	2.6	0.58	1.21	12.8	0.83	0.66	2.88	6.09	24.24	9.57	29.14
G20210323-1	cG20210323-1gr11_glass	50.62	1.248	13.89	11.54	0.1464	7.36	12.47	2.06	0.1837	0.1074	0.053	0.0077	99.6862	55.8449		0.147196	0.0141603		0.870233	0.94	1187.64	1184			S11	0.3	2.7	0.56	1.24	13.23	0.82	0.65	2.7	5.31	48.59	8.16	19.4
G20210323-1	cG20210323-1gr12_glass	49.98	1.286	14.05	11.47	0.19	7.43	12.73	2.01	0.1848	0.1092	0.0503	0.0101	99.5004	56.228		0.143701	0.0138241		0.781424	1.24	1189.99	1185.17			S11	0.3	2.55	0.57	1.22	12.73	0.81	0.66	2.77	5.55	21.45	9.13	22.26
G20210323-1	cG20210323-1gr21_glass	50.42	1.2165	14.09	11.35	0.1854	7.5	12.92	1.91	0.1714	0.1118	0.0444	0.0104	99.9299	56.7171		0.140896	0.0135542		0.71007	0.92	1189.34	1185.78			S10	0.3	2.62	0.57	1.26	15.31	0.82	0.66	2.86	4.56	20.93	15.25	19.35
G20210323-1	gls-0323-1-1a	50.35	1.2898	13.93	11.17	0.2048	7.54	12.54	2	0.1901	0.0936	0.0376	0.0071	99.353	57.2393		0.147387	0.0141787		0.922287	1.19	1191.59	1186.93			S12	0.3	2.44	0.58	1.18	12.24	0.82	0.67	2.82	6.19	30.41	15.96	31.87
G20210323-1	gls-0323-1-2a	50.21	1.2786	13.91	11.3	0.199	7.43	12.62	1.92	0.1801	0.1353	0.0373	0.0133	99.2336	56.5952		0.140857	0.0135505		0.788006	1	1187.94	1184.03			S12	0.3	2.43	0.58	1.17	12.53	0.83	0.67	2.9	6.5	19.1	16.09	17.34
G20210323-1	gls-0323-1-3a	50.37	1.2617	14.14	11.4	0.2172	7.69	12.67	1.94	0.1846	0.0839	0.0417	0.009	100.008	57.2226		0.146311	0.0140751		0.919665	1.83	1197.9	1190.73			S12	0.3	2.47	0.58	1.16	11.69	0.81	0.67	2.86	6.3	31.46	14.56	25.53
G20210323-1	gls-0323-1-4a	50.29	1.2574	13.82	11.56	0.1691	7.4	12.53	1.98	0.199	0.1018	0.0429	0.0069	99.3571	55.9359		0.158263	0.015225		0.906053	1.02	1188.55	1184.56			S12	0.3	2.47	0.59	1.16	14.74	0.83	0.67	2.8	5.93	24.89	13.56	32.85
G20210323-1	gls-0323-1-5a	50.5	1.2387	14.01	11.34	0.19	7.52	12.69	2	0.186	0.115	0.0447	0.0096	99.844	56.804		0.150157	0.0144452		0.874216	1.1	1191.19	1186.89			S12	0.3	2.51	0.58	1.17	13.1	0.82	0.67	2.8	6.29	22.27	13.47	23.45
G20210324-1	cG20210324-1gr4_glass	50.56	1.0823	14.6	10.26	0.2084	8	13.14	1.92	0.1655	0.0816	0.0779	0.0093	100.105	60.7263		0.152915	0.0147105		0.782918	1.72	1201.61	1194.92			S10	0.3	2.42	0.57	1.21	10.58	0.8	0.65	2.82	4.77	17.46	19.25	20.31
G20210324-1	20210324-t_pt1	50.03	1.0389	14.95	10.11	0.1564	7.96	13.15	1.86	0.1581	0.1249	0.0537	0.0086	100.081	60.9577		0.15218	0.0146398		0.47	2.36	1202.4	1193.2	tephra		S5	0.3	2.75	0.56	0.84	10.42	0.8	0.66	2.91	7.05	19.56	10.98	25.39
G20210324-1	20210324-t_pt2	49.69	1.0523	14.88	10.11	0.1837	8.1	13.18	1.94	0.162	0.1306	0.0507	0.0134	99.9729	61.3719		0.153948	0.0148099		0.73	2.72	1207.6	1197	tephra		S5	0.3	2.7	0.56	0.84	9.49	0.79	0.66	2.8	6.9	20.96	11.54	16.64
G20210324-1	20210324-t_pt3	50.11	1.0155	14.76	10.26	0.1517	8.13	13	1.94	0.1617	0.0961	0.068	0.0126	100.196	61.11		0.159232	0.0153182		0.85	2.7	1208.6	1198.1	tephra		S5	0.3	2.79	0.57	0.84	10.94	0.79	0.66	2.79	6.79	27.14	8.88	17.81
G20210324-1	20210324-t_pt4	50.14	0.9852	15.02	9.88	0.2061	8.08	13.01	2.02	0.1735	0.0805	0.0643	0.0082	100.138	61.8576		0.176106	0.0169415		0.68	2.71	1207.2	1196.7	tephra		S5	0.3	2.85	0.56	0.85	8.44	0.79	0.66	2.73	6.32	30.9	9.09	26.94
G20210324-1	20210324-t_pt5	49.68	1.0062	15.02	10.02	0.1756	8.04	13.06	1.84	0.1623	0.1242	0.0461	0.0143	99.669	61.4076		0.1613	0.0155171		0.52	2.95	1206.3	1194.8	tephra		S5	0.3	2.79	0.56	0.85	9.87	0.79	0.66	2.87	6.8	21.51	12.68	15.75
G20210324-1	20210324-t_pt7	49.73	1.0279	15.13	10.19	0.1845	7.95	13.07	1.95	0.1488	0.0918	0.0586	0.0097	100.011	60.74		0.144761	0.0139261		0.44	2.95	1205.2	1193.7	tephra		S5	0.3	2.82	0.56	0.84	8.51	100	0.66	77.5	6.98	22.42	7.3	30.97
G20210324-1	20210324-t_pt8	49.79	0.9867	14.96	10	0.1953	8.07	13.15	1.88	0.1548	0.1026	0.0521	0.0154	99.8272	61.5431		0.156887	0.0150925		0.59	2.72	1206.2	1195.6	tephra		S5	0.3	2.78	0.56	0.84	9.31	0.8	0.66	2.74	7.27	27.21	10.19	22.55
G20210324-1	20210324-t_pt9	49.19	1.0108	14.68	9.88	0.1514	7.91	12.72	1.92	0.1629	0.1043	0.0624	0.013	98.265	61.3547		0.161159	0.0155036		0.67	2.77	1202.7	1191.9	tephra		S5	0.3	2.86	0.56	0.85	8.75	0.79	0.66	2.84	7.24	25.14	11.29	14.77
G20210324-1	20210324-t_pt10	49.98	0.9635	15.11	10.14	0.2012	8.04	13.14	1.85	0.1875	0.0925	0.0528	0.011	100.259	61.1251		0.194603	0.0187209		0.51	2.87	1206.5	1195.3	tephra		S5	0.3	2.75	0.57	0.85	10.71	0.8	0.67	2.81	6.84	25.15	9.6	17.03
G20210324-1	20210324-t_pt11	49.9	0.9947	14.87	10.15	0.1678	8.11	13.02	1.95	0.1554	0.1049	0.0599	0.0116	99.9647	61.3075		0.156228	0.0150292		0.77	2.87	1208.6	1197.4	tephra		S5	0.3	2.89	0.56	0.84	8.67	0.79	0.66	2.88	6.08	27.15	11.2	20.31
G20210324-1	20210324-t_pt12	49.53	0.9914	14.96	9.86	0.1656	8	13.06	1.88	0.1795	0.0785	0.0534	0.0142	99.2329	61.6705		0.181057	0.0174178		0.54	2.7	1204.4	1193.9	tephra		S5	0.3	2.84	0.56	0.84	9.86	0.79	0.66	2.78	7.14	26.81	9.78	19.05
G20210324-1	gls-0324-1-1a	50.37	1.0619	15.02	10.16	0.1718	8.2	12.92	2.01	0.1441	0.1013	0.0597	0.0134	100.232	61.5456		0.1357	0.0130544		0.797137	3.16	1212.14	1199.77			S12	0.3	2.73	0.56	1.23	13.89	0.78	0.66	2.77	7.66	26.22	10.26	17.15
G20210324-1	gls-0324-1-2a	50.28	1.0256	14.85	9.92	0.1588	8.08	12.74	1.95	0.1448	0.1106	0.0607	0.01	99.3305	61.7623		0.141186	0.0135821		0.72797	2.81	1207.06	1196.05			S12	0.3	2.8	0.56	1.25	14.35	0.78	0.66	2.8	7.45	23.11	10.22	22.6
G20210324-1	gls-0324-1-3a	50.34	1.0694	14.93	9.94	0.174	8.08	12.94	1.89	0.1433	0.0955	0.064	0.0129	99.6791	61.7147		0.134	0.0128909		0.609101	2.63	1205.99	1195.69			S12	0.3	2.69	0.56	1.24	14.15	0.78	0.66	2.87	7.6	27.28	9.51	17.75
G20210324-1	gls-0324-1-4a	50.02	1.0456	14.92	10.03	0.1619	8.15	12.85	1.94	0.1352	0.0911	0.0775	0.0089	99.4302	61.7055		0.129304	0.0124391		0.74823	3.13	1210.05	1197.79			S12	0.3	2.79	0.56	1.24	14.43	0.78	0.66	2.83	8.09	29.3	8.09	24.96
G20210324-1	gls-0324-1-5a	50.18	1.0843	14.83	10.09	0.1691	8.15	12.92	1.89	0.1605	0.0914	0.0566	0.0079	99.6298	61.5645		0.148022	0.0142397		0.783199	2.83	1208.84	1197.76			S12	0.3	2.7	0.56	1.23	14.73	0.78	0.66	2.83	6.97	28.55	10.83	28.27
G20210327-1	20210327-pt1	49.99	1.4392	13.72	12.53	0.213	6.7	11.82	2	0.2086	0.1422	0.037	0.008	98.808	51.4649		0.144942	0.0139434		0.42	1.11	1174.8	1170.5			S3	0.3	2.85	0.56	0.85	9.9	0.79	0.66	2.86	6.32	34.48	11.18	16.2
G20210327-1	20210327-pt2	50.36	1.4369	13.22	12.48	0.2103	6.73	11.7	2.09	0.2379	0.1627	0.04	0.013	98.6808	51.6763		0.165565	0.0159274		0.9	0.4	1173.4	1171.8			S3	0.3	2.24	0.6	0.76	8.41	0.88	0.69	2.7	5.16	15.91	14.6	17.94
G20210327-1	20210327-pt3	50.43	1.4346	13.29	12.53	0.2312	6.69	11.88	2.14	0.2118	0.1761	0.032	0.013	99.0587	51.4276		0.147637	0.0142027		0.81	0.14	1171.7	1171.2			S3	0.3	2.21	0.59	0.75	7.76	0.88	0.68	2.66	5.92	15.81	17.84	18.07
G20210327-1	20210327-pt4	49.87	1.4184	13.52	12.5	0.2	6.79	11.74	2.03	0.2308	0.108	0.029	0.01	98.4462	51.858		0.162719	0.0156536		0.73	1.17	1177.5	1173			S3	0.3	2.27	0.59	0.76	8.98	0.87	0.69	2.78	5.22	23.3	20.23	23.25
G20210327-1	20210327-pt5	50.43	1.4571	13.36	12.34	0.2224	6.77	11.7	2.06	0.2259	0.2326	0.031	0.014	98.843	52.1059		0.155034	0.0149143		0.8	0.61	1174.5	1172.1			S3	0.3	2.21	0.59	0.76	8.03	0.87	0.69	2.73	5.47	13.45	18.97	16.71
G20210327-1	20210327-pt6	50.49	1.4571	13.34	12.4	0.207	6.85	11.63	2.02	0.2362	0.1532	0.041	0.011	98.8355	52.278		0.162103	0.0155943		0.9	0.87	1177.5	1174.1			S3	0.3	2.23	0.59	0.76	8.53	0.87	0.69	2.74	5.18	17.59	14.14	20.54
G20210327-1	20210327-pt7	50.13	1.4532	13.45	12.58	0.231	6.84	11.7	2.04	0.2226	0.163	0.026	0.011	98.8468	51.8819		0.153179	0.0147359		0.83	1.19	1179.1	1174.5			S3	0.3	2.21	0.59	0.75	7.71	0.87	0.69	2.75	5.51	17.14	21.99	20.47
G20210327-1	20210327-pt8	50.51	1.4764	13.29	12.62	0.2109	6.72	11.81	2.04	0.245	0.1374	0.011	0.014	99.0847	51.3606		0.165944	0.0159639		0.83	0.32	1173	1171.8			S3	0.3	2.19	0.59	0.75	8.53	0.88	0.69	2.77	5.11	19.75	50.11	16.38
G20210327-1	20210327-pt9	50.39	1.4675	13.42	12.38	0.1946	6.73	11.64	2.03	0.2363	0.1504	0.038	0.009	98.6858	51.8772		0.161022	0.0154904		0.73	0.71	1173.9	1171.1			S3	0.3	2.2	0.59	0.76	8.93	0.88	0.69	2.77	5.2	18.08	15.24	24.23
G20210327-1	20210327-pt10	50.2	1.5062	13.4	12.35	0.2118	6.78	11.68	2.19	0.2395	0.1217	0.041	0.01	98.7302	52.1225		0.159009	0.0152968		0.89	0.73	1176.2	1173.4			S3	0.3	2.17	0.59	0.76	8.59	0.87	0.69	2.65	5.27	23.03	14.37	21.93
G20210330-2	G20210330-2 pt1	50.09	1.1603	14.54	10.43	0.1872	7.89	13.08	1.84	0.1959	0.1097	0.0512	0.0104	99.5847	60.0018		0.168836	0.016242		0.71	1.82	1195.2	1192.4			S6	0.3	2.55	0.57	0.84	9.27	0.81	0.66	2.9	6.03	25.53	11.72	21.44
G20210330-2	G20210330-2 pt2	50.26	1.1372	14.57	10.43	0.1846	7.98	13.09	1.9	0.2125	0.1178	0.054	0.008	99.9441	60.2737		0.186862	0.0179762		0.84	1.94	1198.3	1195			S6	0.3	2.61	0.57	0.84	9.55	0.8	0.66	2.81	5.68	20.77	10.99	27.54
G20210330-2	G20210330-2 pt3	50.21	1.1353	14.57	10.44	0.1771	7.96	12.83	1.95	0.2112	0.1081	0.0436	0.0094	99.6447	60.1907		0.18603	0.0178962		0.87	2.31	1198.3	1194.9			S6	0.3	2.61	0.57	0.84	9.76	0.81	0.67	2.77	5.79	24.35	13.35	23.69
G20210330-2	G20210330-2 pt4	50.26	1.1567	14.24	10.52	0.2154	7.81	12.88	1.85	0.2118	0.163	0.0504	0.01	99.3673	59.5502		0.183107	0.017615		0.84	1.48	1194.1	1190.9			S6	0.3	2.58	0.58	0.83	8.29	0.81	0.66	2.9	5.61	16.95	11.88	22.1
G20210330-2	G20210330-2 pt5	50.34	1.1542	14.52	10.39	0.1865	7.89	12.83	1.9	0.2123	0.118	0.0383	0.0101	99.5894	60.094		0.183937	0.0176948		0.79	2	1195.9	1192.8			S6	0.3	2.58	0.57	0.84	9.49	0.81	0.67	2.81	5.66	22.36	15.06	22.11
G20210330-2	G20210330-2 pt6	50.3	1.1067	14.64	10.26	0.1703	8.08	12.95	1.86	0.1983	0.1311	0.0498	0.0099	99.7561	60.9633		0.179181	0.0172373		0.84	2.39	1199.9	1196.6			S6	0.3	2.65	0.57	0.85	9.79	0.8	0.66	2.88	5.89	22.34	11.95	22.29
G20210330-2	G20210330-2 pt7	50.06	1.14	14.65	10.27	0.1861	7.91	12.83	1.93	0.198	0.0602	0.0324	0.0136	99.2803	60.4328		0.173684	0.0167085		0.74	2.31	1196	1193.1			S6	0.3	2.61	0.57	0.84	9.03	0.81	0.67	2.82	6.11	38.27	18.1	16.7
G20210330-2	G20210330-2 pt8	50.01	1.1281	14.7	10.34	0.1816	7.98	12.95	1.91	0.2017	0.0853	0.0515	0.0071	99.5453	60.481		0.178796	0.0172003		0.77	2.46	1197.8	1194.8			S6	0.3	2.62	0.57	0.84	9.37	0.8	0.66	2.84	6	31.05	11.54	30.93
G20210330-2	G20210330-2 pt9	50.15	1.11	14.45	10.4	0.1776	8.06	12.99	1.93	0.2124	0.0803	0.0501	0.0098	99.6202	60.5811		0.191351	0.0184081		0.96	2.13	1200.7	1197			S6	0.3	2.62	0.57	0.84	9.47	0.8	0.66	2.79	5.7	30.52	11.53	22.76
G20210330-2	G20210330-2 pt10	50.27	1.16	14.56	10.23	0.1577	7.87	12.85	1.77	0.2101	0.1582	0.0416	0.0099	99.2875	60.4049		0.181121	0.0174239		0.63	1.96	1193.5	1191.1			S6	0.3	2.59	0.57	0.85	10.73	0.81	0.67	2.94	5.73	18.47	13.76	22.44
G20210330-2	G20210330-2 pt11	50.04	1.1007	14.62	10.28	0.2091	7.96	13	1.82	0.1858	0.106	0.0523	0.0077	99.3816	60.5601		0.168802	0.0162388		0.7	2.22	1196.2	1193.5			S6	0.3	2.7	0.57	0.84	8.43	0.8	0.66	2.9	6.42	25.29	11.14	28.67
G20210330-2	G20210330-2 pt12	49.94	1.1198	14.41	10.25	0.1848	7.94	12.95	1.92	0.2153	0.103	0.0493	0.0095	99.0917	60.5699		0.192266	0.0184961		0.89	1.89	1197.3	1193.8			S6	0.3	2.61	0.58	0.85	9.51	0.8	0.66	2.81	5.55	23.56	11.87	23.41
G20210330-2	G20210330-2 pt13	50.09	1.151	14.7	10.36	0.1863	7.91	13.06	1.91	0.1947	0.0868	0.0444	0.0131	99.7063	60.224		0.169157	0.016273		0.67	2.12	1195.7	1193.2			S6	0.3	2.56	0.57	0.84	9.48	0.81	0.66	2.84	6.27	28.25	13.33	17.33
G20210330-2	G20210330-2 pt14	50.39	1.1072	14.6	10.48	0.1719	7.86	12.91	1.87	0.203	0.1505	0.037	0.0081	99.7877	59.7954		0.183345	0.0176379		0.68	2.02	1194.7	1192.1			S6	0.3	2.66	0.57	0.84	9.99	0.81	0.66	2.87	5.93	19.09	15.7	26.97
G20210330-2	G20210330-2 pt15	50.42	1.135	14.46	10.04	0.1904	7.95	12.85	1.93	0.2162	0.126	0.04	0.0093	99.3669	61.0931		0.190485	0.0183247		0.86	1.7	1197	1193.7			S6	0.3	2.63	0.57	0.86	9.18	0.8	0.67	2.8	5.56	23.04	14.34	23.61
G20210330-2	gls-0330-2-1a	50.14	1.1574	14.45	10.45	0.1502	7.92	13.13	1.93	0.2227	0.0808	0.0348	0.0143	99.6802	60.0469		0.192414	0.0185103		0.870894	1.59	1200.12	1193.89			S12	0.3	2.59	0.57	1.22	16.53	0.8	0.66	2.84	5.52	30.75	16.96	16.11
G20210330-2	gls-0330-2-2a	50.01	1.1312	14.55	10.46	0.2422	7.87	13.05	1.95	0.2104	0.1168	0.0286	0.0117	99.6309	59.8719		0.185997	0.017893		0.781463	1.89	1200.19	1192.79			S12	0.3	2.66	0.57	1.22	10.85	0.8	0.66	2.83	5.8	24.29	20.86	19.4
G20210330-2	gls-0330-2-3a	49.64	1.1168	14.5	10.64	0.1955	8.02	13.02	1.9	0.2041	0.1491	0.0447	0.0095	99.4397	59.9156		0.182754	0.017581		0.9292	2.53	1206.29	1196.39			S12	0.3	2.66	0.57	1.2	12.75	0.8	0.66	2.86	5.95	17.48	13.48	24.26
G20210404-1	cG20210404-2gr5-emb	50.13	1.0997	15.55	9.54	0.1174	7.65	12.97	1.87	0.2412	0.0858	0.1841	0.0122	99.4504	61.3925		0.219333	0.0210999		0.0655503	2.2	1193.89	1185.32			S11	0.3	2.24	0.58	1.17	11.02	0.83	0.66	2.8	4.25	13.66	22.82	16.43
G20210404-1	cG20210404-2gr5-embdupl	49.88	1.1226	15.57	9.74	0.1968	8.02	13.05	1.94	0.1934	0.0976	0.1898	0.0126	100.013	62.0184		0.172279	0.0165733		0.262499	3.37	1207.73	1194.57			S11	0.3	2.57	0.57	1.24	16.68	0.8	0.66	2.85	5.36	23.73	10.1	18.25
G20210404-1	cG20210404-2gr11-emb	50.05	1.1656	15.03	9.85	0.1953	7.79	13.27	2.07	0.2406	0.1222	0.0568	0.0157	99.8562	61.0639		0.206417	0.0198574		0.422394	1.59	1196.76	1190.57			S11	0.3	2.54	0.57	1.22	12.27	0.8	0.65	2.89	5.05	15.96	15.18	18.42
G20210405-1	gls-0405-1-1a	50.01	1.2828	14.27	10.9	0.1971	7.7	12.84	1.96	0.2383	0.1039	0.0477	0.0111	99.5609	58.3483		0.185766	0.0178707		0.865895	1.6	1196.37	1190.1			S12	0.3	2.45	0.58	1.19	12.73	0.81	0.66	2.84	5.23	24.95	12.39	20.53
G20210405-1	gls-0405-1-2a	49.88	1.2913	14.07	10.9	0.2303	7.53	13.1	1.89	0.2226	0.1293	0.0425	0.0126	99.2986	57.8047		0.172384	0.0165834		0.716309	0.63	1187.92	1185.46			S12	0.3	2.43	0.58	1.19	11.24	0.82	0.66	2.89	5.5	22.45	14.22	18.67
G20210405-1	gls-0405-1-3a	50.01	1.3347	14.01	11.39	0.1904	7.46	12.75	1.99	0.246	0.0966	0.0464	0.0118	99.5359	56.4993		0.184311	0.0177308		0.870017	1.09	1190.18	1185.91			S12	0.3	2.37	0.58	1.17	13.23	0.83	0.67	2.8	5.22	29.29	12.89	19.6
G20210405-1	gls-0405-1-4a	50.13	1.3421	14.28	11.12	0.1881	7.48	12.83	1.99	0.2347	0.1596	0.0417	0.0088	99.805	57.1535		0.174875	0.0168231		0.671901	1.2	1190.27	1185.57			S12	0.3	2.34	0.58	1.18	13.24	0.83	0.66	2.81	5.34	16.88	13.94	25.74
G20210405-1	gls-0405-1-5a	50.11	1.2647	14.02	11.3	0.212	7.45	12.85	1.92	0.2499	0.1775	0.0484	0.0114	99.6139	56.6612		0.197596	0.0190088		0.794371	0.88	1188.42	1184.98			S12	0.3	2.47	0.58	1.17	12.26	0.83	0.66	2.85	5.02	16.39	12.5	20.03
G20210405-1	gls-0405-1-6a	49.88	1.2869	14.13	11.04	0.1694	7.62	12.84	1.98	0.2334	0.1701	0.0411	0.0122	99.4031	57.7833		0.181366	0.0174475		0.889358	1.36	1193.98	1188.66			S12	0.3	2.43	0.58	1.18	14.24	0.82	0.66	2.84	5.28	16.6	14.38	18.87
G20210405-2	20210405-t_pt1	49.71	1.1352	14.82	10.14	0.1963	7.75	12.89	1.87	0.2275	0.0911	0.048	0.012	98.8901	60.2486		0.200405	0.0192791		0.44	2.19	1197.4	1188.8	tephra		S3	0.3	2.59	0.56	0.84	8.72	0.81	0.66	2.85	5.51	30.27	12.56	19.28
G20210405-2	20210405-t_pt2	49.91	1.1	14.81	10.13	0.1805	7.86	12.83	1.92	0.2238	0.1665	0.058	0.013	99.2018	60.6092		0.203455	0.0195724		0.6	2.42	1201.1	1191.7	tephra		S3	0.3	2.63	0.56	0.84	9.54	0.8	0.66	2.81	5.4	16.93	10.36	18.21
G20210405-2	20210405-t_pt3	50.16	1.1855	14.49	10.37	0.1698	7.74	12.85	1.88	0.2244	0.121	0.057	0.011	99.2587	59.6792		0.189287	0.0182095		0.65	1.62	1195.4	1189.2	tephra		S3	0.3	2.52	0.57	0.83	10.26	0.81	0.66	2.82	5.37	20.41	10.75	21.24
G20210405-2	20210405-t_pt4	50.06	1.1879	13.62	10.87	0.2022	7.12	13.1	1.87	0.2327	0.1581	0.152	0.014	98.5869	56.5013		0.195892	0.0188449		0.54	-1.11	1171	1175.4	tephra		S3	0.3	2.54	0.59	0.81	8.61	0.85	0.65	2.9	5.27	16.67	4.62	15.84
G20210405-2	20210405-t_pt5	50.14	1.1315	14.73	9.98	0.1683	7.92	12.89	1.91	0.2371	0.0937	0.042	0.016	99.2586	61.1457		0.209545	0.0201583		0.69	2.07	1200.9	1192.8	tephra		S3	0.3	2.59	0.56	0.85	9.87	0.8	0.66	2.83	5.25	27.46	14.1	14.54
G20210405-2	20210405-t_pt6	50.08	1.1441	14.64	10.18	0.2	7.76	12.93	1.86	0.2016	0.0958	0.051	0.012	99.1545	60.1852		0.176208	0.0169513		0.51	1.73	1195.6	1188.9	tephra		S3	0.3	2.56	0.57	0.84	8.76	0.81	0.66	2.86	6.02	26.08	11.82	18.14
G20210405-2	20210405-t_pt7	50.13	1.138	14.87	10.08	0.2175	7.84	12.86	1.86	0.2121	0.0984	0.054	0.014	99.374	60.6665		0.18638	0.0179298		0.46	2.28	1199.5	1190.7	tephra		S3	0.3	2.56	0.56	0.85	7.87	0.8	0.66	2.82	5.69	28.64	11.34	15.87
G20210405-2	20210405-t_pt8	50.07	1.101	14.87	9.94	0.2037	7.88	13.1	1.96	0.2133	0.1033	0.055	0.009	99.5053	61.1208		0.193733	0.0186372		0.54	1.92	1199.4	1192	tephra		S3	0.3	2.62	0.56	0.85	8.65	0.8	0.65	2.77	5.67	24.78	10.79	23.59
G20210405-2	20210405-t_pt9	50.15	1.0981	14.95	10.14	0.1715	7.89	12.88	1.94	0.2072	0.1119	0.065	0.007	99.6107	60.6766		0.18869	0.018152		0.53	2.49	1202.2	1192.5	tephra		S3	0.3	2.65	0.56	0.84	9.96	0.8	0.66	2.79	5.86	23.43	9.23	30.2
G20210405-2	20210405-t_pt10	49.8	1.0513	14.87	10.11	0.1818	7.87	12.86	1.88	0.221	0.1346	0.06	0.014	99.0527	60.6868		0.210216	0.0202228		0.54	2.55	1201.6	1191.6	tephra		S3	0.3	2.75	0.56	0.84	9.52	0.8	0.66	2.85	5.34	18.73	9.83	16.1
G20210405-2	20210405-t_pt11	49.36	1.0721	14.85	9.94	0.1831	7.84	12.88	1.94	0.1929	0.1228	0.049	0.015	98.4449	60.9998		0.179927	0.0173091		0.52	2.55	1200.7	1190.8	tephra		S3	0.3	2.69	0.56	0.85	9.51	0.8	0.66	2.79	6.37	21.2	11.99	15.78
G20210405-2	20210405-t_pt12	49.9	1.0402	14.92	10.06	0.1776	7.95	12.83	1.9	0.1881	0.0705	0.061	0.019	99.1164	61.0458		0.180831	0.017396		0.58	2.77	1204.1	1193.3	tephra		S3	0.3	2.76	0.56	0.85	9.85	0.8	0.66	2.81	6.32	32.46	9.73	12.46
G20210405-2	20210405-t_pt13	50.3	1.0773	15.01	10.18	0.1518	7.85	12.9	1.93	0.2091	0.096	0.058	0.012	99.7742	60.4612		0.194096	0.0186721		0.46	2.4	1200.9	1191.6	tephra		S3	0.3	2.7	0.56	0.84	11.03	0.8	0.66	2.76	5.68	27.35	10.48	19.42
G20210405-2	20210405-t_pt14	50.01	1.1577	14.88	9.85	0.1719	7.84	12.92	1.81	0.2103	0.1531	0.052	0.014	99.069	61.2159		0.181653	0.0174751		0.39	2.11	1198	1189.8	tephra		S3	0.3	2.55	0.56	0.86	9.84	0.8	0.66	2.9	5.72	16.84	11.36	16.66
G20210405-2	20210405-t_pt15	50.04	1.0985	15.03	10.15	0.1636	7.97	12.83	1.93	0.2001	0.0602	0.054	0.012	99.5384	60.8936		0.182157	0.0175236		0.57	2.93	1205.7	1194.3	tephra		S3	0.3	2.67	0.56	0.84	10.21	0.8	0.66	2.81	6.05	40.47	10.94	19.04
G20210405-2	20210405-t_pt16	50.2	1.0764	14.87	9.88	0.1807	7.96	13.04	1.91	0.1834	0.1229	0.052	0.012	99.4874	61.504		0.170383	0.0163909		0.56	2.12	1201.4	1193.2	tephra		S3	0.3	2.71	0.56	0.86	9.45	0.8	0.65	2.82	6.42	20.81	11.63	18.9
G20210405-2	20210405-t_pt17	50.01	1.0935	15.06	9.95	0.1862	7.76	12.93	1.87	0.1994	0.1417	0.064	0.011	99.2758	60.7315		0.18235	0.0175422		0.27	2.26	1197.3	1188.5	tephra		S3	0.3	2.7	0.56	0.85	9.22	0.81	0.66	2.85	5.96	19.44	9.46	20.9
G20210405-2	20210405-t_pt18	50.15	1.1044	14.97	9.94	0.1743	7.96	12.84	1.97	0.2357	0.0971	0.05	0.017	99.5085	61.3605		0.213419	0.020531		0.63	2.57	1204.1	1194.1	tephra		S3	0.3	2.65	0.56	0.85	9.79	0.8	0.66	2.76	5.23	27.3	11.89	13.29
G20210405-2	20210405-t_pt19	49.84	1.0645	14.99	9.92	0.1652	8	13.08	1.86	0.1957	0.0929	0.043	0.013	99.2643	61.527		0.183842	0.0176857		0.52	2.56	1204	1194	tephra		S3	0.3	2.68	0.56	0.86	10.31	0.8	0.65	2.9	6.17	28.05	13.56	17.61
G20210405-2	20210405-t_pt20	50.04	1.0773	14.92	10.01	0.15	7.85	12.91	1.84	0.215	0.1752	0.055	0.011	99.2535	60.8631		0.199573	0.019199		0.43	2.31	1199.7	1190.6	tephra		S3	0.3	2.72	0.56	0.85	10.98	0.8	0.66	2.88	5.67	16.34	10.87	19.9
G20210405-2	cG20210405-2gr9_emb	50.05	1.0893	14.87	9.67	0.1818	7.9	12.83	1.92	0.2085	0.1316	0.0602	0.0107	98.9221	61.833		0.191407	0.0184135		0.525076	2.21	1200.2	1191.59			S11	0.3	2.16	0.57	1.17	11.24	0.84	0.66	3.02	4.17	14.14	16.27	11.81
G20210405-2	cG20210405-2gr3_glass	50.01	1.1045	15.14	10.02	0.177	7.86	13.12	1.91	0.2101	0.0555	0.0463	0.0108	99.6642	60.8696		0.190222	0.0182994		0.345536	2.34	1200.44	1191.32			S10	0.3	2.68	0.56	1.24	14.1	0.8	0.66	2.87	5.81	42.89	13.27	21.42
G20210405-2	G20210405-2gr3_glass	50.25	1.1171	14.96	10.35	0.1754	7.83	12.97	1.86	0.2026	0.116	0.0562	0.0107	99.898	60.0034		0.181362	0.0174471		0.466149	2.1	1202.41	1190.97			S10	0.3	2.58	0.57	1.24	11.63	0.8	0.65	2.82	4.87	24.14	22.04	20.65
G20210405-2	G20210405-2gr4_glass	50.58	1.1179	15.07	10.16	0.1876	7.5	13.29	2.1	0.2251	0.0518	0.0781	0.0121	100.373	59.4132		0.20136	0.0193709		0.412542	2.34	1200.09	1184.41			S11	0.3	2.66	0.58	1.23	15.28	0.83	0.66	2.85	5.98	23.68	10.29	19.66
G20210405-2	G20210405-2gr9_glass	50.86	1.164	14.75	10.18	0.1446	7.87	13.06	1.92	0.2323	0.1117	0.0625	0.0127	100.368	60.522		0.19957	0.0191987		0.188792	0.83	1187.62	1192.12			S11	0.3	2.44	0.58	1.17	14.68	0.83	0.67	2.89	6.3	17.79	11.56	28.47
G20210405-2	G20210405-2gr13_glass	50.53	1.159	15.08	10.12	0.1641	7.98	13.25	1.89	0.2106	0.0906	0.06	0.0147	100.549	60.9939		0.181708	0.0174804		0.612178	1.48	1197.88	1194.23			S11	0.3	2.63	0.58	1.2	16.55	0.82	0.66	3.05	7.08	28.14	9.92	20.4
G20210405-2	G20210405-2gr31_glass	50.37	1.1765	15.11	10.01	0.1966	7.95	13.15	1.94	0.2104	0.1461	0.0551	0.0108	100.326	61.1642		0.178836	0.017204		0.443996	2.25	1202.39	1193.61			S11	0.3	2.56	0.58	1.18	15.98	0.83	0.67	2.87	6.66	24.58	12.86	24.93
G20210405-2	G20210405-2gr32_glass	49.98	1.2066	14.75	10.33	0.2063	7.79	13.13	2.03	0.2207	0.1294	0.0675	0.0101	99.8506	59.9269		0.182911	0.0175961		0.613493	1.77	1198.12	1191.23			S11	0.3	2.46	0.58	1.16	12.51	0.83	0.66	2.78	6.2	23.02	11.87	22.33
G20210405-2	gls-0405-2-1a	50.18	1.1208	14.98	9.87	0.1879	8.03	12.88	1.97	0.2008	0.0902	0.0618	0.0127	99.5842	61.735		0.179158	0.017235		0.643139	2.65	1205.66	1195.28			S12	0.3	2.64	0.56	1.24	13.28	0.79	0.66	2.8	5.85	31	10	17.89
G20210405-2	gls-0405-2-2a	50.34	1.1365	15.06	9.85	0.1964	8.13	13.04	1.95	0.21	0.1052	0.0466	0.0087	100.073	62.0747		0.184778	0.0177757		0.672056	2.66	1207.92	1197.5			S12	0.3	2.59	0.56	1.24	12.62	0.78	0.65	2.77	5.69	25.4	12.85	26.04
G20210405-2	gls-0405-2-3a	50.28	1.1208	14.98	10.1	0.1862	7.97	13.11	1.91	0.2192	0.0681	0.0493	0.0112	100.005	61.0111		0.195575	0.0188143		0.560105	2.27	1202.99	1194.1			S12	0.3	2.63	0.56	1.23	13.1	0.79	0.65	2.84	5.56	38.09	12.46	20.17
G20210405-2	gls-0405-2-4a	50.22	1.1171	15.04	9.88	0.2165	7.95	12.95	1.77	0.2037	0.1022	0.0458	0.0077	99.503	61.4742		0.182347	0.0175419		0.376351	2.51	1201.95	1192.12			S12	0.3	2.65	0.56	1.25	11.57	0.79	0.65	2.94	5.81	28.02	13.15	28.66
G20210405-2	gls-0405-2-5a	50.05	1.1492	14.91	9.79	0.156	7.92	13.08	1.9	0.2154	0.1147	0.0495	0.01	99.3448	61.6013		0.187435	0.0180313		0.499167	2	1200.01	1192.17			S12	0.3	2.59	0.56	1.25	14.9	0.79	0.65	2.83	5.59	24.09	12.27	22.94
G20210405-2	gls-0405-2-6a	50.13	1.128	15.11	9.56	0.1747	7.85	12.95	1.98	0.213	0.0829	0.0452	0.0104	99.2342	61.9531		0.18883	0.0181655		0.353606	2.11	1198.85	1190.59			S12	0.3	2.6	0.55	1.26	13.77	0.79	0.66	2.75	5.7	30.47	13.12	22.08
G20210412-1	20210412-1-pt1	49.47	1.4275	13.98	11.6	0.2428	7.36	12.47	1.96	0.3513	0.1804	0.014	0.016	99.072	55.717		0.246095	0.0236744		0.92	1.63	1191	1184.6	microlite-rich		S4	0.3	2.25	0.58	0.78	7.4	0.83	0.67	2.79	3.98	16.19	38.07	14.82
G20210412-1	20210412-1--pt2	49.85	1.4761	14.11	11.33	0.1895	7.25	12.49	2.04	0.3712	0.1522	0.018	0.015	99.292	55.9265		0.251473	0.0241918		0.78	1.07	1186	1181.8	microlite-rich		S4	0.3	2.18	0.57	0.79	9.11	0.84	0.66	2.72	3.88	18.16	30.88	14.9
G20210412-1	20210412-1--pt3	49.9	1.4129	13.96	11.09	0.215	7.36	12.49	2.06	0.3367	0.2234	0.032	0.014	99.094	56.8233		0.238304	0.0229249		0.91	0.96	1187.5	1183.8	microlite-rich		S4	0.3	2.25	0.58	0.8	8.24	0.83	0.66	2.7	4.19	13.1	17.65	16.53
G20210412-1	20210412-1--pt4	49.51	1.3202	13.94	11.48	0.1864	7.55	12.59	1.96	0.304	0.1147	0.048	0.015	99.0183	56.6006		0.230268	0.0221519		0.99	1.73	1195.3	1188.6	microlite-rich		S4	0.3	2.35	0.58	0.79	9.22	0.82	0.66	2.8	4.42	23.86	12.25	15.33
G20210412-1	20210412-1--pt5	49.98	1.3899	13.94	11.5	0.2173	7.24	12.23	2.04	0.343	0.1839	0.01	0.015	99.0891	55.525		0.24678	0.0237404		0.89	1.3	1186.9	1181.9	microlite-rich		S4	0.3	2.25	0.58	0.79	8.2	0.84	0.67	2.73	4.06	15.45	54.23	15.72
G20210412-1	20210412-1--pt6	49.65	1.4102	14	11.45	0.2186	7.2	12.52	1.95	0.3331	0.1763	0	0.013	98.9212	55.4958		0.236208	0.0227233		0.7	1.01	1184	1180.1	microlite-rich		S4	0.3	2.25	0.58	0.79	8.18	0.84	0.66	2.79	4.19	17.15	3490.18	17.77
G20210412-1	20210412-1--pt7	50.04	1.396	14.17	11.49	0.201	7.15	12.39	2.06	0.3283	0.1546	0.002	0.014	99.3959	55.2374		0.235172	0.0226236		0.63	1.14	1184.1	1179.7	microlite-rich		S4	0.3	2.24	0.57	0.79	8.59	0.84	0.67	2.7	4.21	18.01	245.81	16.28
G20210412-1	20210412-1--pt8	49.8	1.4232	14	11.03	0.1909	7.26	12.6	1.99	0.3546	0.1321	0.12	0.016	98.9168	56.6207		0.249157	0.023969		0.76	0.61	1183.1	1180.8	microlite-rich		S4	0.3	2.22	0.58	0.8	9.07	0.83	0.66	2.74	3.98	20.07	5.61	14.64
G20210412-1	20210412-1--pt9	49.37	1.358	13.76	11.27	0.177	7.21	12.26	1.96	0.3323	0.1901	0.05	0.014	97.9514	55.921		0.244698	0.02354		0.88	1.09	1184.1	1179.9	microlite-rich		S4	0.3	2.31	0.58	0.79	9.68	0.84	0.67	2.77	4.17	14.93	11.8	15.8
G20210412-1	G20210412-1gr10_gl	51.22	1.541	14.6	11.35	0.2366	7.1	12.91	1.75	0.3346	0.2031	0.037	0.0205	101.303	55.3669		0.217132	0.0208881		0.0988177	0.19	1176.73	1176.03			S11	0.3	2.48	0.58	1.15	16.78	0.83	0.67	2.76	6.41	24.06	11.69	29.63
G20210412-1	G20210412-1gr19_glass	50.13	1.4706	14	11.23	0.2401	7.42	12.96	2	0.3282	0.2192	0.0251	0.0142	100.037	56.7147		0.223174	0.0214694		0.865408	0.45	1186.87	1185.15			S11	0.3	2.47	0.57	1.23	12.22	0.8	0.65	2.73	4.85	34.73	15.95	17.41
G20210412-1	gls-0412-1-1a	50.2	1.3962	14.06	11.2	0.206	7.43	12.81	1.91	0.3642	0.1754	0.0204	0.0174	99.7896	56.8134		0.260851	0.0250939		0.842725	0.73	1187.77	1184.91			S12	0.3	2.33	0.58	1.18	12.27	0.83	0.66	2.87	3.86	16.89	28.55	13.68
G20210412-1	gls-0412-1-2a	50.26	1.4332	14.23	11.28	0.186	7.61	12.66	2.02	0.3405	0.1448	0.0083	0.0158	100.189	57.2256		0.23758	0.0228553		0.955285	1.6	1196.31	1190.05			S12	0.3	2.27	0.58	1.17	13.24	0.82	0.67	2.79	4.12	19.49	70.24	14.71
G20210412-1	gls-0412-1-3a	49.8	1.4702	13.95	11.25	0.1974	7.25	12.72	2.02	0.2975	0.1602	0.0099	0.0133	99.1385	56.1011		0.202353	0.0194665		0.742122	0.51	1182.95	1180.95			S12	0.3	2.24	0.58	1.17	12.95	0.84	0.67	2.8	4.51	17.43	57.82	17.74
G20210412-1	gls-0412-1-4a	50.24	1.5383	14	11.54	0.1358	7.36	12.74	1.96	0.3344	0.1861	0.0168	0.0151	100.067	55.8449		0.217383	0.0209123		0.846134	0.73	1187.16	1184.3			S12	0.3	2.17	0.58	1.16	18.38	0.83	0.67	2.83	4.23	15.12	33.81	15.75
G20210412-1	gls-0412-1-5a	50.27	1.4833	13.98	11.27	0.2354	7.31	12.54	1.98	0.3675	0.1348	0.0167	0.0138	99.6015	56.2602		0.247758	0.0238344		0.846506	0.71	1185.45	1182.67			S12	0.3	2.23	0.58	1.17	11.42	0.84	0.67	2.84	3.87	20.93	34.53	17.14
G20210412-1	gls-0412-1-6a	49.93	1.4433	14.13	11.05	0.217	7.39	12.72	1.94	0.3391	0.1854	0.0157	0.0162	99.3767	57.0117		0.234948	0.022602		0.743442	0.92	1187.17	1183.57			S12	0.3	2.26	0.58	1.18	11.64	0.83	0.67	2.87	4.18	16.04	35.93	14.39
G20210416-3	G20210416-3gr1_glass	50.24	1.2392	14.47	10.04	0.1732	7.81	13.12	1.96	0.2769	0.1272	0.0368	0.0142	99.5075	60.6699		0.223451	0.021496		0.775594	1	1194.83	1190.96			S11	0.3	2.52	0.57	1.24	14.27	0.8	0.66	2.83	4.75	20.19	15.91	16.56
G20210416-3	G20210416-3gr9_glass	50.13	1.2646	14.75	10.25	0.2033	7.95	13.37	2.04	0.2711	0.0727	0.0374	0.0132	100.352	60.5999		0.214376	0.0206231		0.804926	1.58	1201.37	1195.22			S11	0.3	2.48	0.57	1.2	16.98	0.82	0.65	2.86	4.43	20.93	15.02	14.78
G20210416-3	G20210416-3gr9_glass_dupl	50.34	1.2365	14.63	10.36	0.1395	7.82	13.32	1.99	0.2555	0.1403	0.025	0.0118	100.269	59.9495		0.206632	0.019878		0.712113	1.14	1196.4	1191.97			S10	0.3	2.75	0.56	1.26	13.97	0.8	0.66	2.83	5.78	21.05	10.22	21.52
G20210416-3	G20210416-3gr12_glass	50.25	1.223	14.82	10.35	0.1892	7.77	13.22	1.92	0.2888	0.097	0.0352	0.0139	100.177	59.8187		0.236141	0.0227168		0.535869	1.52	1196.43	1190.52			S11	0.3	2.69	0.56	1.22	14.56	0.8	0.66	2.9	5.92	23.17	10.95	21.36
G20210416-3	G20210416-3gr15_glass	50.09	1.2712	14.37	10.44	0.1683	7.88	13.18	1.81	0.2689	0.1223	0.0244	0.0121	99.6372	59.9484		0.211532	0.0203495		0.831208	1.31	1197.56	1192.47			S11	0.3	2.44	0.57	1.21	14.33	0.8	0.65	2.98	4.94	21.33	23.44	19.3
G20210416-3	G20210416-3gr26_glass	50.17	1.2118	14.62	10.43	0.1732	7.92	13.2	1.89	0.2606	0.0915	0.0277	0.0122	100.007	60.0929		0.215052	0.0206881		0.7795	1.7	1200.49	1193.87			S11	0.3	2.57	0.57	1.22	14.15	0.8	0.65	2.89	4.96	27.05	20.85	18.77
G20210416-3	G20210416-3gr27_glass	50.05	1.2171	14.64	10.3	0.2117	7.95	13.46	1.89	0.2581	0.171	0.0381	0.0125	100.198	60.4837		0.212061	0.0204004		0.752286	1.43	1199.81	1194.25			S10	0.29	2.64	0.55	1.23	15.68	0.85	0.65	3.03	4.68	16.93	18.88	16.58
G20210416-3	G20210416-3gr28_glass	50.26	1.2836	14.04	10.45	0.1772	7.85	13.38	1.94	0.28	0.1413	0.0326	0.0143	99.849	59.8337		0.218136	0.0209848		0.982343	0.3	1193.86	1192.73			S11	0.3	2.42	0.58	1.22	13.63	0.8	0.65	2.85	4.62	19.96	18.29	16.19
G20210416-3	G20210416-3gr39_glass	50.81	1.2385	14.59	10.62	0.1347	7.56	13.39	1.89	0.3007	0.1342	0.0392	0.0162	100.724	58.5347		0.242794	0.0233568		0.440384	0.3	1187.17	1186.03			S11	0.3	2.52	0.58	1.15	13.93	0.82	0.67	2.76	6.86	25.92	13.18	20.19
G20210416-3	cG20210416-3gr3_glass	50.19	1.2205	14.74	10.21	0.1823	7.72	13.12	1.97	0.242	0.1265	0.0348	0.0119	99.768	59.9907		0.198279	0.0190745		0.499854	1.39	1194.44	1189.03			S10	0.3	2.54	0.57	1.22	13.7	0.81	0.66	2.81	5.25	20.82	16.97	19.66
G20210416-3	cG20210416-3gr3_glass	51.58	1.1736	15.46	10.17	0.1588	6.99	13.47	1.71	0.2734	0.1655	0.0318	0.0139	101.197	57.6805		0.232958	0.0224107		0.000792314	-0.77	1166.66	1169.72			S10	0.3	2.52	0.57	1.21	12.53	0.8	0.65	2.81	5.14	13.25	14.8	19.15
G20210416-3	cG20210416-3gr4_glass	50.25	1.1797	14.67	10.03	0.2303	7.82	13.43	1.99	0.2681	0.1172	0.0263	0.0111	100.023	60.7242		0.227261	0.0218626		0.643734	0.9	1194.8	1191.31			S11	0.3	2.55	0.56	1.22	13.07	0.81	0.65	2.84	4.59	27.45	16.44	16.64
G20210416-3	cG20210416-3gr5_glass	50.81	1.2423	14.53	10.41	0.2049	7.85	13.2	1.96	0.2471	0.2295	0.0401	0.0121	100.736	59.9259		0.198905	0.0191348		0.77019	1.08	1196.74	1192.55			S10	0.3	3.25	0.55	1.21	11.98	0.83	0.66	2.95	10.57	21.72	3.38	27
G20210416-3	cG20210416-3gr6_glass	50.52	1.3013	14.51	10.41	0.2488	7.93	13.2	1.95	0.2706	0.1523	0.0305	0.0113	100.535	60.1691		0.207946	0.0200045		0.867267	1.35	1199.77	1194.52			S11	0.3	2.53	0.58	1.16	12.59	0.82	0.67	2.86	5.77	27.77	11.86	19.5
G20210416-3	cG20210416-3gr6_glass	50.2	1.2395	14.51	10.27	0.1903	7.83	13.2	1.94	0.3002	0.1149	0.023	0.0163	99.8342	60.1895		0.242194	0.0232992		0.801511	1.17	1196.51	1191.97			S10	0.3	2.47	0.57	1.22	12.74	0.8	0.65	2.86	4.51	23.6	25.52	14.62
G20210416-3	cG20210416-3gr11_glass	50.39	1.1756	14.62	9.58	0.1574	7.45	12.85	1.94	0.2939	0.1273	0.0385	0.0119	98.6346	60.663		0.25	0.0240501		0.284184	0.42	1183.03	1181.42			S11	0.3	2.48	0.57	1.22	16.55	0.8	0.65	2.78	5.21	20.42	23.03	19.37
G20210416-3	cG20210416-3gr12_glass	50.59	0.8319	15.42	10.41	0.2019	7.34	12.93	1.82	0.0929	0.1176	0.2346	0.0083	99.9972	58.3025		0.111672	0.0107429		0.0124573	1.85	1185.57	1178.37			S11	0.3	2.68	0.57	1.23	12.41	0.79	0.65	2.83	6.81	29.1	8.12	24.22
G20210416-3	gls-0416-3-1a	49.88	1.2552	14.61	10.16	0.152	7.97	13.12	1.98	0.2447	0.0819	0.0176	0.0113	99.4827	60.8701		0.194949	0.0187542		0.850812	1.86	1202.15	1194.87			S12	0.3	2.46	0.57	1.24	15.64	0.8	0.66	2.8	5.2	32.14	33.04	20.37
G20210416-3	gls-0416-3-2a	49.74	1.2446	14.41	10.27	0.206	8.07	13.04	1.9	0.2642	0.1678	0.0423	0.0102	99.3651	60.9106		0.212277	0.0204211		0.977888	2.08	1205.21	1197.06			S12	0.3	2.48	0.57	1.23	12.01	0.79	0.66	2.86	5.01	16.41	13.53	22.58
G20210416-3	gls-0416-3-3a	49.68	1.2432	14.49	10.19	0.1948	7.97	13.05	1.86	0.2549	0.0925	0.0387	0.0136	99.0777	60.7999		0.205035	0.0197245		0.860094	1.95	1201.85	1194.21			S12	0.3	2.48	0.57	1.23	12.95	0.8	0.66	2.91	5.04	29.56	14.94	17.06
G20210416-3	gls-0416-3-4a	49.9	1.178	14.51	10.31	0.2023	7.97	13.19	1.94	0.2352	0.1359	0.0332	0.0149	99.6195	60.5205		0.19966	0.0192074		0.880212	1.76	1201.78	1194.89			S12	0.3	2.59	0.57	1.23	12.35	0.79	0.65	2.82	5.34	20.54	17.56	15.7
G20210424-5	G20210424-5 pt3	49.88	1.2713	14.53	10.15	0.1961	7.76	13.21	1.86	0.3046	0.2103	0.0302	0.0161	99.4186	60.2559		0.239597	0.0230493		0.65	1.15	1194	1189.5			S6	0.3	2.44	0.57	0.85	8.84	0.82	0.66	2.88	4.49	13.28	18.57	14.47
G20210424-5	G20210424-5 pt4	50.16	1.3095	14.79	10.23	0.2236	7.79	12.98	1.87	0.3202	0.1215	0.0321	0.0148	99.8417	60.1603		0.244521	0.023523		0.57	1.83	1197.7	1190.6			S6	0.3	2.39	0.57	0.85	8.1	0.81	0.66	2.86	4.31	22.07	17.91	15.22
G20210424-5	G20210424-5 pt5	49.9	1.267	14.81	10.25	0.1976	7.81	13.2	1.86	0.2946	0.1426	0.0288	0.0115	99.7721	60.1749		0.232518	0.0223683		0.54	1.76	1197.7	1190.9			S6	0.3	2.42	0.57	0.85	8.84	0.81	0.66	2.89	4.59	18.11	19.48	19.86
G20210424-5	G20210424-5 pt6	50	1.3006	14.58	10.16	0.1653	7.84	13.09	1.95	0.2914	0.2041	0.0324	0.015	99.6288	60.4777		0.22405	0.0215537		0.76	1.49	1197.7	1192			S6	0.3	2.41	0.57	0.85	10.33	0.81	0.66	2.84	4.6	13.53	17.23	15.21
G20210424-5	G20210424-5 pt7	49.62	1.21	14.71	10.35	0.1977	7.74	12.98	1.94	0.3012	0.107	0.0378	0.0167	99.2104	59.7256		0.248926	0.0239467		0.64	1.98	1197.7	1190			S6	0.3	2.57	0.57	0.84	8.76	0.82	0.66	2.78	4.59	23.88	15.15	13.77
G20210424-5	G20210424-5 pt8	49.8	1.2799	14.67	10.2	0.1754	7.88	13.01	1.88	0.3028	0.1109	0.0217	0.0184	99.3491	60.5055		0.236581	0.0227592		0.74	1.98	1200.3	1192.6			S6	0.3	2.41	0.57	0.85	9.8	0.81	0.66	2.82	4.53	23.9	25.86	12.42
G20210424-5	G20210424-5 pt9	49.94	1.2842	14.55	10.41	0.2004	7.88	13.03	1.85	0.3085	0.1448	0.0313	0.016	99.6452	60.0174		0.240227	0.02311		0.81	1.85	1200.1	1192.9			S6	0.3	2.43	0.57	0.84	8.62	0.81	0.66	2.9	4.5	18.24	17.82	14.42
G20210424-5	G20210424-5 pt10	50.07	1.2129	14.74	10.26	0.1504	7.63	13.12	1.89	0.3102	0.1579	0.0433	0.0126	99.5973	59.5913		0.255751	0.0246033		0.44	1.24	1191.7	1186.9			S6	0.3	2.53	0.57	0.85	11.29	0.82	0.66	2.86	4.46	17.72	12.91	18.35
G20210424-5	G20210424-5 pt11	50	1.2806	14.72	10.22	0.1337	7.72	12.96	1.89	0.2955	0.1404	0.0291	0.0152	99.4045	59.9672		0.230751	0.0221983		0.54	1.65	1195.3	1188.9			S6	0.3	2.42	0.57	0.85	12.43	0.82	0.66	2.85	4.58	20.03	19.3	15.1
G20210424-5	G20210424-5 pt12	50.14	1.2552	14.64	10.37	0.2043	7.75	13.04	1.87	0.327	0.2074	0.0288	0.0152	99.8479	59.7103		0.260516	0.0250618		0.65	1.55	1196.1	1190			S6	0.3	2.45	0.57	0.84	8.57	0.82	0.66	2.86	4.26	14.06	19.7	15.14
G20210424-5	G20210424-5 pt13	50.11	1.3097	14.68	10.25	0.1726	7.69	12.97	2	0.2977	0.1272	0.025	0.0145	99.6467	59.8033		0.227304	0.0218667		0.61	1.44	1194.6	1189			S6	0.3	2.37	0.57	0.85	9.97	0.82	0.66	2.75	4.65	22.67	22.8	15.64
G20210424-5	G20210424-5 pt14	49.74	1.2742	14.67	10.26	0.2071	7.67	13.12	1.87	0.3217	0.1331	0.0242	0.0121	99.3024	59.7172		0.252472	0.0242879		0.52	1.41	1193.3	1187.8			S6	0.3	2.44	0.57	0.85	8.42	0.82	0.66	2.86	4.32	21.36	23.41	19
G20210424-5	G20210424-5 pt15	49.9	1.2914	14.56	10.32	0.1371	7.67	12.98	1.76	0.2804	0.1189	0.0223	0.015	99.0551	59.5768		0.217129	0.0208879		0.48	1.42	1192.5	1187			S6	0.3	2.43	0.57	0.84	11.9	0.82	0.66	2.95	4.76	22.71	24.88	15.2
G20210424-5	gls-0424-5-1a	49.4	1.2763	14.71	10.01	0.2058	8.11	13.05	2.02	0.3051	0.1501	0.0154	0.0167	99.2694	61.6364		0.23905	0.0229967		0.965652	2.59	1208.62	1198.48			S12	0.3	2.45	0.57	1.24	12.71	0.79	0.66	2.77	4.43	18.08	36.91	14.17
G20210424-5	gls-0424-5-2a	49.76	1.2616	14.56	9.94	0.2011	8.03	13.12	1.98	0.2949	0.1904	0.0354	0.0172	99.3906	61.5679		0.233751	0.0224869		0.933459	1.83	1203.29	1196.13			S12	0.3	2.49	0.57	1.25	12.5	0.79	0.65	2.78	4.44	14.99	16.25	13.76
G20210424-5	gls-0424-5-3a	49.98	1.3407	14.73	10.04	0.1639	8.1	13.17	1.92	0.3265	0.0952	0.0242	0.0144	99.9049	61.5364		0.243529	0.0234276		0.908778	2.07	1205.89	1197.79			S12	0.3	2.38	0.57	1.24	14.9	0.79	0.65	2.87	4.2	28.44	23.71	16.29
G20210424-5	gls-0424-5-4a	49.62	1.3081	14.82	9.83	0.2041	8.03	13.12	2.08	0.2876	0.1426	0.0205	0.0119	99.4748	61.8309		0.219861	0.0211507		0.862026	2.22	1205.2	1196.51			S12	0.3	2.42	0.56	1.26	12.35	0.79	0.65	2.72	4.62	20.64	27.72	19.55
G20210424-5	gls-0424-5-5a	49.88	1.2274	14.92	9.93	0.215	8.23	13.09	1.86	0.2962	0.0965	0.0362	0.0097	99.791	62.172		0.241323	0.0232154		0.876733	2.85	1211.13	1199.96			S12	0.3	2.53	0.56	1.25	11.92	0.78	0.66	2.93	4.56	28.37	15.69	23.64
G20210424-5	G20210424-5 pt1	49.94	1.2076	14.9	10.31	0.1912	7.77	13.09	1.9	0.3481	0.1529	0.0252	0.014	99.849	59.9117		0.288258	0.0277305		0.56	1.96	1198.3	1190.7			S6	0.3	2.51	0.57	0.84	8.91	0.81	0.66	2.86	4.02	18.19	22.57	16.2
G20210424-5	G20210424-5 pt2	49.91	1.2913	14.78	9.99	0.156	7.68	12.85	2.07	0.3204	0.1066	0.0225	0.0167	99.1935	60.3882		0.248122	0.0238694		0.6	1.64	1195.2	1188.8			S6	0.3	2.41	0.57	0.86	10.8	0.82	0.67	2.68	4.37	26.09	24.79	13.85
G20210428-1	20210428-t_pt1	49.42	1.1541	15.64	9.56	0.1584	8.63	13.07	1.83	0.2927	0.1082	0.0356	0.0191	99.9181	64.1594		0.253618	0.0243981		0.84	4.96	1227.5	1208.2	tephra		S7	0.3	2.59	0.55	0.87	10.49	0.77	0.66	2.91	4.57	24.06	15.86	12.36
G20210428-1	20210428-t_pt2	48.89	1.1461	15.65	9.82	0.1655	8.66	12.92	2.01	0.292	0.1665	0.0406	0.0162	99.7769	63.6204		0.254777	0.0245096		0.98	5.78	1233.2	1210.6	tephra		S7	0.3	2.61	0.55	0.86	10.21	0.77	0.67	2.74	4.51	16.84	14.04	14.13
G20210428-1	20210428-t_pt3	49.19	1.157	15.48	9.65	0.1698	8.66	12.77	1.98	0.3025	0.1116	0.0249	0.0164	99.5122	64.0236		0.261452	0.0251518		0.99	5.36	1231	1210.1	tephra		S7	0.3	2.59	0.55	0.87	10.07	0.77	0.67	2.74	4.48	24.02	22.73	13.92
G20210428-1	20210428-t_pt4	49.5	1.1468	15.65	9.66	0.1674	8.6	12.82	1.77	0.288	0.1152	0.0351	0.0122	99.7647	63.8394		0.251134	0.0241591		0.8	5.31	1228	1207.3	tephra		S7	0.3	2.59	0.55	0.87	10.19	0.77	0.67	2.94	4.56	25.32	16.23	18.6
G20210428-1	20210428-t_pt5	49.35	1.1454	15.53	9.5	0.1551	8.6	13.03	1.86	0.2967	0.1868	0.0392	0.0123	99.7055	64.224		0.259036	0.0249194		0.88	4.78	1226.3	1207.6	tephra		S7	0.3	2.58	0.55	0.88	10.77	0.77	0.66	2.88	4.43	15.35	14.42	18.45
G20210428-1	20210428-t_pt6	49.38	1.1364	15.66	9.5	0.1453	8.6	12.89	1.9	0.2977	0.1794	0.0268	0.0139	99.7295	64.224		0.261968	0.0252014		0.86	5.16	1228	1207.9	tephra		S7	0.3	2.58	0.55	0.88	11.28	0.77	0.67	2.8	4.46	17	21.81	16.45
G20210428-1	20210428-t_pt7	49.4	1.1414	15.56	9.68	0.1931	8.62	12.89	1.91	0.3101	0.1324	0.0324	0.0128	99.8822	63.8453		0.271684	0.0261361		0.94	5.15	1229	1208.8	tephra		S7	0.3	2.59	0.55	0.87	8.84	0.77	0.67	2.82	4.36	20.44	17.77	17.31
G20210428-1	20210428-t_pt8	49.1	1.1815	15.63	9.44	0.1623	8.69	13.1	1.95	0.2888	0.1269	0.0357	0.014	99.7192	64.6079		0.244435	0.0235147		0.94	5.14	1230.1	1210	tephra		S7	0.3	2.53	0.55	0.88	10.27	0.76	0.66	2.76	4.53	22.27	16.07	16.16
G20210428-1	20210428-t_pt9	49.33	1.1683	15.23	9.92	0.2081	8.65	12.75	1.92	0.3025	0.1319	0.0159	0.0157	99.6424	63.3587		0.258923	0.0249085		0.99	5.09	1229.9	1210	tephra		S7	0.3	2.54	0.56	0.86	8.49	0.77	0.67	2.83	4.36	22.26	34.38	14.67
G20210428-1	20210428-t_pt10	49.22	1.2508	15.26	10.11	0.1586	8.51	12.78	1.92	0.2976	0.0736	0.0239	0.0179	99.6224	62.5357		0.237928	0.0228887		0.98	4.94	1226.6	1207.3	tephra		S7	0.3	2.46	0.56	0.85	10.7	0.77	0.67	2.82	4.66	38.53	23.75	12.96
G20210428-1	20210428-t_pt11	49.28	1.1637	15.73	9.46	0.17	8.69	12.9	1.9	0.2668	0.138	0.0392	0.0161	99.7538	64.5595		0.229269	0.0220557		0.87	5.51	1231.2	1209.6	tephra		S7	0.3	2.56	0.55	0.88	9.96	0.76	0.67	2.8	4.9	19.5	14.49	14.07
G20210428-1	20210428-t_pt12	49.17	1.0724	15.56	9.7	0.1543	8.62	12.89	1.84	0.2761	0.1483	0.0227	0.014	99.4678	63.7976		0.25746	0.0247677		0.9	5.36	1229.2	1208.2	tephra		S7	0.3	2.73	0.55	0.87	10.74	0.77	0.67	2.88	4.82	18.21	24.97	16.22
G20210428-1	gls-0428-1-1a	49.4	1.2284	15.36	9.56	0.1615	8.89	12.81	1.91	0.2961	0.1341	0.0296	0.0141	99.7938	64.839		0.241045	0.0231886		0.969145	5.4	1235.67	1214.52	tephra		S12	0.3	2.49	0.55	1.27	15.04	0.75	0.66	2.85	4.44	19.37	19.65	16.52
G20210428-1	gls-0428-1-2a	49.43	1.2349	15.19	9.85	0.1582	8.77	12.81	1.98	0.2706	0.1658	0.0326	0.0176	99.9097	63.8416		0.219127	0.0210801		0.954277	5.05	1232.52	1212.75	tephra		S12	0.3	2.51	0.56	1.25	15.37	0.75	0.66	2.76	4.97	17.19	17.41	13.27
G20210428-1	gls-0428-1-3a	49.59	1.234	15.46	9.41	0.189	8.78	12.96	1.94	0.2788	0.1522	0.0334	0.0183	100.046	64.9157		0.225932	0.0217347		0.992393	4.92	1231.1	1211.83	tephra		S12	0.3	2.49	0.55	1.28	13	0.75	0.66	2.8	4.75	19.28	17.74	12.88
G20210428-1	gls-0428-1-4a	49.72	1.1566	15.5	9.68	0.1623	8.73	12.87	1.85	0.2924	0.1125	0.0309	0.0159	100.121	64.1374		0.25281	0.0243204		0.971777	5.12	1230.81	1210.76	tephra		S12	0.3	2.6	0.55	1.27	14.66	0.76	0.66	2.91	4.6	22.79	19.09	14.83
G20210428-1	gls-0428-1-5a	49.01	1.2036	15.4	9.28	0.1689	8.82	12.75	1.97	0.2633	0.1128	0.0348	0.0169	99.0303	65.3349		0.21876	0.0210448		0.99395	5.48	1234.03	1212.57	tephra		S12	0.3	2.55	0.55	1.29	14.5	0.75	0.66	2.79	5.07	23.45	16.98	13.92
G20210428-1	gls-0428-1-6a	49.21	1.1238	15.37	9.3	0.1709	8.94	12.84	2.01	0.2799	0.1482	0.0429	0.0176	99.4533	65.5917		0.249066	0.0239602		0.936193	5.44	1236.97	1215.67	tephra		S12	0.3	2.69	0.55	1.29	14.11	0.75	0.66	2.75	4.7	18.39	13.55	13.59
G20210501-1	gls-0501-1-1a	50.5	1.1464	14.44	10.6	0.1596	7.99	13.06	1.95	0.2399	0.1538	0.0412	0.0114	100.292	59.916		0.209264	0.0201312		0.955149	1.74	1202.97	1196.15			S12	0.3	2.64	0.57	1.2	15.23	0.79	0.66	2.83	5.19	17.65	14.65	20.07
G20210501-1	gls-0501-1-2a	49.73	1.3182	14.63	10.42	0.1919	8.03	12.85	1.97	0.2885	0.0836	0.0165	0.0194	99.5481	60.4461		0.218859	0.0210543		0.951838	2.66	1207.52	1197.11			S12	0.3	2.38	0.57	1.22	13.02	0.79	0.66	2.82	4.63	31.18	34.41	12.1
G20210501-1	gls-0501-1-3a	49.86	1.3639	14.77	10.57	0.1747	8.18	13.01	2.09	0.3024	0.2007	0.0072	0.0149	100.544	60.5468		0.221717	0.0213293		0.997857	2.98	1213.54	1201.87			S12	0.3	2.35	0.56	1.21	13.86	0.78	0.66	2.71	4.41	14.54	75.99	15.72
G20210501-1	gls-0501-1-4a	49.72	1.3056	14.62	10.44	0.2273	8	12.88	2.02	0.3117	0.1199	0.0109	0.016	99.6714	60.3107		0.238741	0.0229669		0.969377	2.55	1206.92	1196.94			S12	0.3	2.43	0.57	1.22	11.52	0.79	0.66	2.78	4.3	22.38	51.69	14.53
G20210501-1	gls-0501-1-5a	49.72	1.2969	14.47	10.59	0.2204	8.1	12.83	1.96	0.3109	0.1504	0.0212	0.013	99.6828	60.2666		0.239725	0.0230617		0.997758	2.72	1209.9	1199.24			S12	0.3	2.43	0.57	1.21	11.54	0.79	0.66	2.84	4.4	18.46	26.54	18.07
G20210506-1	gls-0506-1-1a	50.06	1.3833	14.43	10.58	0.1575	7.66	12.96	2.02	0.2864	0.1439	0.0165	0.0161	99.7137	58.9446		0.207041	0.0199174		0.769204	1.24	1193.91	1189.06			S12	0.3	2.35	0.57	1.21	14.57	0.81	0.66	2.77	4.69	19.58	33.75	14.77
G20210506-1	gls-0506-1-2a	50.24	1.4424	14.22	10.68	0.1663	7.73	12.88	2.03	0.3174	0.1659	0.0085	0.0143	99.8948	58.9371		0.22005	0.0211689		0.958362	1.13	1195.67	1191.25			S12	0.3	2.25	0.57	1.2	14.52	0.81	0.66	2.76	4.3	17.96	66.67	16.03
G20210506-1	gls-0506-1-3a	50.1	1.4191	14.18	10.23	0.2078	7.62	12.77	1.81	0.295	0.127	0.0058	0.0159	98.7806	59.6303		0.207878	0.019998		0.703068	0.86	1189.31	1185.94			S12	0.3	2.28	0.58	1.23	12.27	0.81	0.66	2.94	4.58	22.19	94.43	14.86
G20210506-1	gls-0506-1-4a	50.09	1.4405	14.17	10.79	0.1923	7.71	13.1	2	0.3164	0.1932	0.0071	0.0158	100.025	58.6261		0.219646	0.02113		0.948702	0.87	1194.25	1190.84			S12	0.3	2.25	0.58	1.2	12.74	0.81	0.65	2.79	4.29	14.57	75.91	14.73
G20210506-1	gls-0506-1-5a	50.15	1.3587	14.42	10.75	0.1841	7.74	13.1	2.04	0.3212	0.1266	0.0239	0.0142	100.229	58.8103		0.236402	0.022742		0.899251	1.26	1196.69	1191.75			S12	0.3	2.34	0.57	1.2	13.48	0.81	0.65	2.74	4.29	21.65	23.55	16.22
G20210506-7	20210506-7-t_2_glass1	49.5	1.1768	15.43	9.72	0.1649	8.5	12.77	1.91	0.3184	0.1967	0.0251	0.0159	99.7278	63.4254		0.270564	0.0260284		0.92	4.8	1225	1206.2	tephra		S8	0.3	2.56	0.55	0.87	10.13	0.77	0.67	2.82	4.31	14.79	22.17	14.3
G20210506-7	20210506-7-t_2_glass2	49.5	1.2525	15.34	9.85	0.1679	8.29	12.98	1.83	0.3098	0.0862	0.0423	0.0163	99.665	62.5324		0.247345	0.0237947		0.73	3.95	1216.5	1201.1	tephra		S8	0.3	2.45	0.55	0.86	9.95	0.78	0.66	2.89	4.36	32.8	14.05	14.28
G20210506-7	20210506-7-t_2_glass3	49.35	1.3079	15	10.34	0.1905	8.09	12.95	1.84	0.3289	0.1416	0.0255	0.0087	99.5731	60.8078		0.251472	0.0241917		0.8	3.43	1211.2	1197.8	tephra		S8	0.3	2.35	0.56	0.84	8.83	0.79	0.67	2.89	4.24	17.32	21.47	25.78
G20210506-7	20210506-7-t_2_glass4	49.61	1.2107	15.37	9.76	0.1813	8.39	12.97	1.91	0.2876	0.1581	0.0419	0.0156	99.9052	63.0271		0.237549	0.0228522		0.82	4.14	1219.8	1203.6	tephra		S8	0.3	2.49	0.55	0.86	9.38	0.78	0.66	2.81	4.63	18.47	13.95	14.71
G20210506-7	20210506-7-t_2_glass5	49.33	1.2303	15.34	9.81	0.1743	8.4	12.9	1.83	0.3209	0.0996	0.0466	0.0176	99.4993	62.9357		0.260831	0.025092		0.85	4.4	1220.8	1203.6	tephra		S8	0.3	2.45	0.56	0.86	9.65	0.78	0.67	2.88	4.22	24.89	12.28	12.98
G20210506-7	20210506-7-t_2_glass6	49.37	1.1679	15.34	9.87	0.1451	8.15	12.87	1.91	0.3336	0.0962	0.0216	0.0162	99.2906	62.0848		0.285641	0.0274788		0.69	3.86	1213.7	1198.6	tephra		S8	0.3	2.56	0.56	0.86	11.27	0.79	0.67	2.81	4.14	26.36	25.79	14.29
G20210506-7	20210506-7-t_2_glass7	49.68	1.1776	15.33	9.65	0.1637	8.27	12.99	1.91	0.287	0.1687	0.0243	0.0113	99.6626	62.9555		0.243716	0.0234456		0.71	3.66	1214.9	1200.6	tephra		S8	0.3	2.51	0.55	0.87	10.26	0.78	0.66	2.8	4.57	18.09	23.05	19.87
G20210506-7	20210506-7-t_2_glass8	49.48	1.1725	15.29	9.99	0.2098	8.36	13	1.91	0.3009	0.1378	0.0279	0.015	99.8939	62.3987		0.256631	0.024688		0.88	4.17	1219.8	1203.5	tephra		S8	0.3	2.58	0.56	0.85	8.3	0.78	0.66	2.8	4.48	19.07	20.2	15.32
G20210506-7	20210506-7-t_2_glass9	49.51	1.242	15.18	9.86	0.1914	8.3	12.89	1.89	0.3178	0.0868	0.0236	0.0122	99.5038	62.5369		0.255878	0.0246155		0.87	3.85	1216.9	1201.8	tephra		S8	0.3	2.47	0.56	0.86	9.05	0.78	0.67	2.82	4.26	32.92	23.63	18.48
G20210506-7	20210506-7-t_2_glass10	49.55	1.1362	15.55	9.83	0.1864	8.35	12.92	1.89	0.3232	0.111	0.0107	0.0119	99.8694	62.7488		0.284457	0.0273649		0.74	4.5	1220.5	1202.9	tephra		S8	0.3	2.62	0.55	0.86	9.21	0.78	0.67	2.84	4.26	23.44	52.41	19.07
G20210506-7	20210506-7-t_1_glass11	49.52	1.2152	15.35	9.84	0.1805	8.39	12.89	1.94	0.2912	0.1756	0.0294	0.0194	99.8413	62.8367		0.239631	0.0230526		0.87	4.35	1221	1204	tephra		S8	0.3	2.49	0.56	0.86	9.32	0.78	0.67	2.8	4.6	16.13	19.31	11.91
G20210506-7	20210506-7-t_1_glass12	49.43	1.1546	15.4	9.72	0.1618	8.43	12.91	1.8	0.3271	0.1872	0.0143	0.0116	99.5466	63.2334		0.283302	0.0272537		0.82	4.48	1221.5	1204	tephra		S8	0.3	2.57	0.55	0.87	10.6	0.78	0.67	2.91	4.26	15.22	37.55	19.44
G20210506-7	20210506-7-t_1_glass13	49.16	1.1558	15.62	9.98	0.1845	8.53	12.95	1.91	0.3125	0.1483	0.0379	0.0188	100.008	62.8932		0.270375	0.0260102		0.9	5.35	1228.3	1207.4	tephra		S8	0.3	2.59	0.55	0.86	9.44	0.77	0.67	2.82	4.41	18.92	14.94	12.21
G20210506-7	20210506-7-t_1_glass14	49.49	1.2235	15.36	9.83	0.1733	8.39	12.96	1.92	0.3257	0.1218	0.0271	0.0119	99.8333	62.8604		0.266204	0.0256089		0.88	4.24	1220.7	1204.1	tephra		S8	0.3	2.47	0.55	0.86	9.72	0.78	0.66	2.84	4.26	22.54	20.69	18.76
G20210506-7	20210506-7-t_1_glass15	49.13	1.232	15.41	9.74	0.1551	8.5	12.97	1.89	0.3016	0.1794	0.0156	0.0218	99.5455	63.3777		0.244805	0.0235503		0.91	4.75	1224.6	1206	tephra		S8	0.3	2.5	0.55	0.87	11.11	0.77	0.67	2.82	4.53	16.14	36.15	10.76
G20210506-7	20210506-7-t_1_glass16	49.22	1.2286	15.39	9.89	0.1237	8.36	12.88	1.86	0.3155	0.1988	0.0192	0.0138	99.4996	62.6344		0.256796	0.0247039		0.82	4.56	1220.9	1203	tephra		S8	0.3	2.46	0.55	0.86	12.83	0.78	0.67	2.86	4.34	14.14	28.95	16.45
G20210506-7	20210506-7-t_1_glass17	49.17	1.2597	15.39	9.82	0.1688	8.61	12.79	1.94	0.2914	0.1442	0.0383	0.0125	99.6349	63.4862		0.231325	0.0222535		0.99	5.23	1229.4	1209	tephra		S8	0.3	2.43	0.55	0.86	9.78	0.77	0.67	2.78	4.67	18.87	15.17	17.85
G20210506-7	20210506-7-t_1_glass18	49.21	1.1874	15.37	9.91	0.1721	8.39	12.82	2	0.2993	0.1123	0.0293	0.0163	99.5167	62.671		0.252063	0.0242486		0.92	4.71	1223	1204.6	tephra		S8	0.3	2.53	0.55	0.86	9.7	0.78	0.67	2.76	4.58	21	19.14	13.76
G20210506-7	20210506-7-t_1_glass19	48.98	1.1799	15.47	9.87	0.1949	8.65	13	2.02	0.304	0.1479	0.0412	0.0136	99.8715	63.476		0.257649	0.0247859		1	5.34	1231.5	1210.6	tephra		S8	0.3	2.55	0.55	0.86	8.82	0.77	0.66	2.72	4.43	18.82	13.97	16.68
G20210506-7	gls-0506-7-1a	49.38	1.2074	15.38	9.88	0.183	8.48	12.76	1.95	0.3226	0.1002	0.0175	0.0168	99.6775	62.991		0.267186	0.0257034		0.95786	4.84	1225.33	1206.38	tephra		S12	0.3	2.54	0.55	1.25	13.16	0.76	0.66	2.8	4.26	28.39	32.89	13.84
G20210506-7	gls-0506-7-2a	49.63	1.2621	15.17	9.81	0.1611	8.36	12.81	1.96	0.3134	0.112	0.0208	0.014	99.6234	62.8243		0.248316	0.0238881		0.939478	3.94	1218.91	1203.48	tephra		S12	0.3	2.45	0.55	1.25	14.79	0.77	0.66	2.79	4.38	25.07	27.03	16.43
G20210506-7	gls-0506-7-3a	49.42	1.2218	15.68	9.6	0.1454	8.51	12.76	1.95	0.2874	0.1293	0.0301	0.0139	99.7479	63.7403		0.235227	0.0226289		0.811182	5.18	1226.52	1206.24	tephra		S12	0.3	2.49	0.55	1.27	16.09	0.76	0.66	2.83	4.59	20.25	19.16	16.63
G20210506-7	gls-0506-7-4a	49.81	1.3217	15.12	10.15	0.1723	8.25	13.01	1.92	0.3294	0.1666	0.0214	0.0131	100.284	61.7127		0.249224	0.0239755		0.889393	3.46	1215.09	1201.54	tephra		S12	0.3	2.37	0.56	1.23	14.21	0.78	0.65	2.82	4.15	17.03	26.81	17.76
G20210506-7	gls-0506-7-5a	49.65	1.2514	15.2	9.8	0.162	8.29	12.77	1.96	0.3454	0.131	0.0175	0.0152	99.5925	62.6516		0.276011	0.0265523		0.909466	3.85	1217.14	1202.06	tephra		S12	0.3	2.49	0.55	1.25	14.68	0.77	0.66	2.79	4.01	20.69	31.23	15.44
G20210506-7	gls-0506-7-6a	49.9	1.2908	15.31	9.73	0.179	8.28	12.86	1.96	0.3348	0.1689	0.0293	0.0167	100.059	62.791		0.259374	0.0249519		0.820421	3.69	1216.07	1201.62	tephra		S12	0.3	2.4	0.55	1.25	13.37	0.77	0.66	2.79	4.06	16.82	18.84	14.15
G20210506-7	gls-0506-7-7a	49.65	1.2512	15.3	9.65	0.1741	8.48	12.85	1.96	0.3244	0.1113	0.0306	0.0133	99.7949	63.5384		0.259271	0.024942		0.957004	4.23	1222.53	1205.97	tephra		S12	0.3	2.46	0.55	1.26	13.75	0.76	0.66	2.79	4.2	23.63	18.92	17.61
*: Pressure is calculated by OPAM barometry (Yang et al. 1996, Hartley et al., 2018). prob - probability fit of the glass composition being on the 4-phase cotectic as calculated based on Hartley et al. (2018). When probability is <0.8 (highlighted with gray colours), the uncertainty of calculated P is >±1.3 kbar.
⍬: Magma T calculated based on Eqn15 by Putirka (2008) using OPAM pressure as input P.																																										Element	Standard	Peak (sec)	Backgr. (sec)
+: Eruption T is calculated by the same equation assuming atmospheric pressure conditions. pt1 - 1st analytical point in the sample.																																										Si	Tectite Glass (NMNH 2231) / Rhyolite Glass VG-568 (NMNH 72854)	30	10
1 : twelve analytical EMPA sessions have been carried out to analyse glasses and MIs. Secondary standards were analysed during each session. See the session table below for details on the sessions and secondary standards.																																										Ti	Hornblende (Kakanui) (NMNH 143965)	40	20
Mg# = 100*Mg/(Mg+Fe2+), where Mg and Fe2+ are in molar units and Fe2+ is calculated assuming the molar ratio Fe2+/FeTOT = 0.9																																										Al	Anorthite (NMNH 137041)	30	15
	Primary Standards and Count Times For Glass
	Element	Si	Ti	Al	Fe	Mn	Mg	Ca	Na	K	P	S	Cl																													Fe	Garnet (NMNH 87375)	40	20
	Standard	Tectite Glass (NMNH 2231) / Rhyolite Glass VG-568 (NMNH 72854)	Hornblende (Kakanui) (NMNH 143965)	Anorthite (NMNH 137041)	Garnet (NMNH 87375)	Bustamite (Astimex Standards Ltd.)	Diopside Glass (NASA)	Diopside Glass (NASA)	Omphacite (NMNH 110607)	Corning Glass D (NMNH 117218-3)	Apatite (Astimex Standards Ltd.)	Pyrite (Astimex Standards Ltd.)	Scapolite (Meionite) (NMNH R6600)																													Mn	Bustamite (Astimex Standards Ltd.)	40	20
	Peak counting time (s)	30	40	30	40	40	30	30	20	40	40	120	90																													Mg	Diopside Glass (NASA)	30	15
	Background counting time (s)	10	20	15	20	20	15	15	10	20	20	60	90																													Ca	Diopside Glass (NASA)	30	15
																																										P	Apatite (Astimex Standards Ltd.)	40	20
	Secondary standard - Basaltic glass NMNH 113498-1 (A99)																																									S	Pyrite (Astimex Standards Ltd.)	120	60
																																										Cl	Scapolite (Meionite) (NMNH R6600)	90	90
	Accepted	50.94	4.06	12.49	13.3	0.15	5.08	9.3	2.66	0.82	0.38			99.17
	Average (n=75)	50.946	3.92947	12.4135	13.2248	0.186941	5.0332	9.15387	2.6704	0.832148	0.440316	0.03254	0.0206413	98.8838
	Stdev wt% (n=75)	0.256759	0.0604625	0.123941	0.124004	0.0166912	0.0729413	0.108048	0.0885203	0.0237472	0.041557	0.00535831	0.00244377
	RSD % (n=75)	0.503983	1.5387	0.998438	0.937662	8.92857	1.4492	1.18035	3.31487	2.85373	9.438	16.4668	11.8392
	Measured/Accepted	1.00012	0.967849	0.993872	0.994346	1.24628	0.990787	0.984287	1.00391	1.01481	1.15873			0.997114
	Analysis Name	SiO2	TiO2	Al2O3	FeO	MnO	MgO	CaO	Na2O	K2O	P2O5	SO3	Cl	Total												EMPA session	Si	Ti	Al	Fe	Mn	Mg	Ca	Na	K	P	S	Cl
		wt%	wt%	wt%	wt%	wt%	wt%	wt%	wt%	wt%	wt%	wt%	wt%	wt%													%	%	%	%	%	%	%	%	%	%	%	%
	A99 pt1	51.09	3.92	12.59	13.24	0.1985	5.02	8.95	2.7	0.7961	0.5006	0.0325	0.0193	99.057												S1	0.29	1.23	0.61	0.73	8.67	1.02	0.79	2.4	2.45	7.98	17.46	12.28
	A99 pt2	50.27	3.94	12.47	13.27	0.1758	5.01	9.04	2.68	0.8483	0.3956	0.0268	0.0253	98.1518												S1	0.3	1.23	0.61	0.73	9.67	1.03	0.79	2.42	2.36	9.93	21.13	9.57
	A99 pt3	50.89	3.89	12.46	13.32	0.1945	5.03	9.15	2.8	0.8157	0.4781	0.04	0.0224	99.0907												S1	0.29	1.25	0.61	0.73	9.22	1.03	0.78	2.35	2.42	8.46	14.27	10.75
	A99-pt4	50.73	3.97	12.33	13.18	0.1896	5.12	9.22	2.68	0.8912	0.4267	0.0358	0.02	98.7933												S1	0.3	1.23	0.62	0.74	9.38	1.02	0.79	2.4	2.31	9.07	16.21	11.99
	A99-pt5	50.72	3.92	12.4	13.17	0.1717	5.04	9.19	2.75	0.8603	0.4392	0.0207	0.024	98.7059												S1	0.3	1.24	0.62	0.74	9.98	1.03	0.79	2.38	2.35	9	28.44	10.06
	A99-pt6	50.95	4.03	12.41	13.22	0.1689	5.04	9.27	2.71	0.897	0.3983	0.0367	0.0193	99.1502												S1	0.3	1.22	0.62	0.74	10.31	1.03	0.78	2.39	2.34	9.6	15.96	12.51
	A99 pt1	50.68	3.99	12.56	13.15	0.1668	4.94	8.86	2.81	0.8826	0.5342	0.0289	0.0245	98.627												S2	0.29	1.22	0.61	0.74	10.22	1.03	0.8	2.34	2.29	7.55	19.95	9.88
	A99 pt2	50.76	3.92	12.39	13.33	0.1686	5.04	9.06	2.68	0.845	0.4138	0.0323	0.0236	98.6633												S2	0.29	1.23	0.61	0.73	9.91	1.02	0.79	2.39	2.35	9.46	17.81	10.18
	A99 pt3	51.05	3.96	12.29	13.22	0.2168	5.13	9.18	2.74	0.8355	0.4329	0.0239	0.0211	99.1002												S2	0.29	1.23	0.62	0.74	8.21	1.02	0.78	2.36	2.39	9.02	24.36	11.23
	A99 pt1	51.31	3.95	12.46	13.25	0.1804	5.08	9.2	2.56	0.8155	0.4475	0.0297	0.022	99.3051												S3	0.29	1.23	0.61	0.73	9.41	1.02	0.78	2.47	2.42	8.51	19.34	10.78
	A99 pt2	50.54	3.82	12.44	13.22	0.2179	5.02	9.11	2.71	0.8377	0.4029	0.0281	0.0213	98.3679												S3	0.29	1.25	0.61	0.73	8.08	1.03	0.78	2.38	2.36	9.1	20.53	11.18
	A99 pt3	51.31	3.83	12.4	13.03	0.1859	4.96	9.13	2.58	0.8413	0.5045	0.0251	0.019	98.8158												S3	0.29	1.25	0.62	0.74	9.27	1.03	0.78	2.44	2.38	8.04	23.16	12.46
	A99 pt1	50.94	3.89	12.56	13.1	0.1873	5.05	9.13	2.59	0.8241	0.4464	0.0287	0.0229	98.7694												S3	0.29	1.24	0.61	0.74	9.09	1.02	0.78	2.46	2.42	8.61	19.95	10.48
	A99 pt2	50.79	3.97	12.32	13.26	0.1906	5.1	9.06	2.71	0.8154	0.4362	0.0345	0.0198	98.7065												S3	0.29	1.23	0.62	0.73	9.25	1.02	0.79	2.39	2.41	8.57	16.52	11.82
	A99 pt3	50.95	3.97	12.32	13.29	0.2081	4.98	9.14	2.74	0.8351	0.4406	0.0347	0.0182	98.9267												S3	0.29	1.22	0.62	0.73	8.36	1.03	0.78	2.37	2.42	8.92	16.56	12.85
	A99 PT3	51.04	3.95	12.39	13.16	0.1906	5.1	9.12	2.63	0.8429	0.4562	0.0297	0.0169	98.9263												S3	0.29	1.23	0.61	0.73	9.13	1.01	0.78	2.44	2.37	8.64	19.09	13.6
	A99 pt1	50.77	3.91	12.48	13.26	0.1823	5.05	9	2.77	0.8464	0.4074	0.0371	0.0227	98.7359												S4	0.29	1.24	0.61	0.73	9.12	1.02	0.79	2.37	2.35	9.61	15.79	10.32
	A99 pt2	50.45	4	12.38	13.17	0.2069	5.07	9.1	2.71	0.8531	0.4068	0.0295	0.0167	98.393												S4	0.29	1.21	0.62	0.73	8.63	1.02	0.78	2.38	2.34	9.24	19.55	14.05
	A99 pt3	51.13	3.9	12.43	13.26	0.1784	5.06	9.07	2.59	0.852	0.4877	0.0355	0.0238	99.0174												S4	0.29	1.24	0.61	0.73	9.59	1.02	0.78	2.43	2.36	8.31	16.29	10.05
	A99 pt4	50.72	3.98	12.49	13.29	0.1583	5.03	9.04	2.66	0.8332	0.3522	0.0279	0.0202	98.6018												S4	0.29	1.21	0.61	0.73	10.61	1.02	0.78	2.39	2.38	10.32	20.57	11.61
	A99 pt1	50.98	3.83	12.11	13.22	0.1889	5.01	9.02	2.71	0.8433	0.4938	0.0371	0.021	98.4641												S4	0.29	1.25	0.62	0.73	9.14	1.02	0.78	2.37	2.36	8.06	15.53	11.34
	A99 pt2	50.81	3.83	12.4	13.26	0.1806	5.05	9.1	2.72	0.7994	0.4076	0.0264	0.0186	98.6026												S4	0.29	1.25	0.61	0.73	9.55	1.02	0.78	2.38	2.45	9.33	21.56	12.71
	A99 pt3	50.65	3.92	12.36	13.3	0.1805	5.05	9.17	2.77	0.8206	0.4407	0.03	0.022	98.7138												S4	0.29	1.24	0.62	0.73	9.49	1.02	0.78	2.32	2.36	8.65	19.19	10.8
	A99 pt1	50.81	3.85	12.45	13	0.1974	4.92	9.18	2.45	0.8212	0.488	0.0284	0.0167	98.2117												S5	0.29	1.25	0.62	0.74	8.7	1.03	0.79	2.5	2.4	8.1	20	14.21
	A99 pt2	50.47	3.81	12.45	13.35	0.1858	5	9.4	2.63	0.7962	0.4124	0.0281	0.019	98.5515												S5	0.3	1.25	0.62	0.73	9.12	1.03	0.78	2.43	2.44	9.33	20.29	12.36
	A99 pt3	50.91	3.83	12.46	13.35	0.2159	5.01	9.33	2.64	0.8608	0.4568	0.0281	0.0199	99.1115												S5	0.29	1.25	0.62	0.73	8.11	1.03	0.78	2.42	2.33	8.94	20.49	11.89
	A99 pt1	50.75	3.93	12.26	13.13	0.1999	5.02	9.38	2.56	0.8262	0.384	0.0441	0.0212	98.5054												S5	0.29	1.23	0.62	0.73	8.6	1.02	0.78	2.46	2.39	9.28	13.37	11.21
	A99 pt2	50.73	3.85	12.3	13.21	0.1879	5.03	9.3	2.64	0.8188	0.458	0.0301	0.0184	98.5732												S5	0.29	1.25	0.62	0.73	9.07	1.02	0.78	2.4	2.4	8.79	18.75	12.7
	A99 pt3	51.25	3.81	12.53	13.26	0.1933	5.08	9.13	2.57	0.8412	0.5014	0.0278	0.0187	99.2124												S5	0.29	1.25	0.61	0.73	9.09	1.02	0.79	2.43	2.35	7.86	20.59	12.4
	A99 pt1	51.48	3.98	12.42	13.39	0.1927	5.01	9.15	2.59	0.8424	0.4736	0.035	0.0223	99.586												S6	0.29	1.24	0.62	0.73	8.92	1.03	0.79	2.46	2.37	8.45	16.33	10.68
	A99 pt2	51.01	3.88	12.3	13.29	0.1818	5.14	9.24	2.74	0.8302	0.4462	0.033	0.0164	99.1076												S6	0.29	1.25	0.62	0.74	9.41	1.02	0.79	2.37	2.4	8.83	16.93	14.43
	A99 pt3	50.76	3.94	12.39	13.2	0.1593	4.97	9.24	2.76	0.8378	0.4667	0.0295	0.0195	98.7728												S6	0.3	1.24	0.62	0.74	10.65	1.04	0.78	2.35	2.37	8.8	19.55	12.11
	A99 pt4	51.45	3.89	12.56	13.29	0.1576	4.9	9.25	2.66	0.8523	0.4543	0.0353	0.0258	99.5253												S6	0.29	1.24	0.62	0.74	10.65	1.05	0.79	2.42	2.37	8.68	16.5	9.46
	A99 pt5	51.25	3.93	12.45	13.19	0.1825	4.99	9.12	2.68	0.8265	0.4455	0.0328	0.0189	99.1162												S6	0.29	1.25	0.62	0.74	9.61	1.03	0.79	2.39	2.4	9.02	17.15	12.73
	A99 pt6	51.17	3.92	12.73	13.33	0.2051	4.91	9.09	2.73	0.8539	0.3515	0.0243	0.0229	99.3377												S6	0.29	1.25	0.61	0.74	8.52	1.05	0.79	2.39	2.36	10.38	23.81	10.45
	A99 pt1	51.15	3.97	12.36	13.39	0.1739	5.02	9.12	2.61	0.7766	0.382	0.0298	0.0167	98.999												S7	0.29	1.23	0.62	0.73	10.08	1.03	0.79	2.44	2.52	9.8	18.95	14.01
	A99 pt2	51	3.92	12.52	13.39	0.1793	4.99	9.29	2.77	0.8183	0.4586	0.0306	0.0199	99.3867												S7	0.29	1.24	0.62	0.73	9.66	1.03	0.79	2.35	2.41	8.55	18.31	11.72
	A99 pt3	51.17	3.91	12.6	13.4	0.1872	5.06	9.43	2.59	0.7867	0.3985	0.0397	0.025	99.5971												S7	0.29	1.24	0.61	0.73	9.11	1.02	0.78	2.44	2.46	9.59	14.38	9.66
	A99 pt1	50.87	3.98	12.71	13.22	0.1715	4.88	9.21	2.59	0.8454	0.4227	0.0235	0.0203	98.9434												S7	0.29	1.22	0.61	0.74	10.07	1.04	0.79	2.44	2.35	9.26	24.37	11.49
	A99 pt2	50.82	3.91	12.41	13.28	0.1857	4.97	9.23	2.55	0.8078	0.4277	0.0309	0.021	98.6431												S7	0.29	1.24	0.62	0.74	9.18	1.04	0.79	2.47	2.43	9.26	19.04	11.43
	A99 pt3	51.24	3.9	12.57	13.18	0.1927	4.92	9.25	2.64	0.8295	0.4575	0.0375	0.0158	99.233												S7	0.29	1.25	0.61	0.74	8.94	1.04	0.79	2.41	2.39	8.33	15.03	14.78
	A99 pt1	50.9	3.83	12.32	13.35	0.1782	5.02	9	2.76	0.8273	0.4694	0.0401	0.0199	98.7149												S8	0.29	1.26	0.62	0.73	9.33	1.03	0.8	2.35	2.4	8.17	13.86	11.92
	A99 pt2	51.23	3.86	12.51	13.23	0.2033	5.08	9.34	2.63	0.8036	0.3653	0.0308	0.0202	99.3032												S8	0.29	1.25	0.62	0.74	8.59	1.02	0.78	2.43	2.46	10.32	18.73	11.83
	A99 pt3	50.84	3.96	12.1	13.21	0.1862	5.02	9.28	2.72	0.8175	0.3869	0.03	0.0216	98.5722												S8	0.29	1.23	0.63	0.74	9.09	1.03	0.79	2.4	2.44	9.89	19.04	10.91
	A99 pt4	50.95	3.87	12.39	13.21	0.2059	4.98	9.2	2.64	0.8393	0.437	0.0336	0.0232	98.779												S8	0.29	1.25	0.62	0.74	8.62	1.03	0.79	2.4	2.36	8.81	17.03	10.21
	A99 pt1	51.17	3.92	12.45	13.26	0.2017	4.9	9.12	2.6	0.8498	0.4875	0.0356	0.0186	99.0132												S8	0.29	1.24	0.62	0.74	8.74	1.04	0.79	2.44	2.37	8.22	16.08	12.52
	A99 pt2	51.08	4.09	12.66	13.25	0.1719	4.83	9.21	2.46	0.8189	0.3943	0.03	0.0196	99.0147												S8	0.29	1.2	0.61	0.74	10	1.05	0.79	2.52	2.41	9.7	18.87	12.09
	A99 pt3	51.12	3.94	12.53	13.41	0.1914	4.96	9.19	2.65	0.8375	0.4628	0.0283	0.022	99.342												S8	0.29	1.23	0.62	0.73	9.02	1.04	0.79	2.4	2.39	8.27	19.81	10.97
	A99 pt4	50.69	3.9	12.45	13.24	0.1773	4.91	9.17	2.79	0.8124	0.42	0.0295	0.022	98.6112												S8	0.29	1.24	0.62	0.74	9.54	1.04	0.79	2.35	2.42	8.93	19.09	10.94
	A99 pt1	51.07	3.94	12.33	13.49	0.1832	5.11	8.91	2.71	0.8529	0.4712	0.0283	0.0165	99.1121												S9	0.29	1.23	0.62	0.73	9.49	1.02	0.79	2.38	2.35	8.35	20.15	14.45
	A99 pt2	50.74	3.9	12.46	13.18	0.1564	5.03	8.97	2.7	0.8374	0.5253	0.0361	0.0204	98.5556												S9	0.29	1.23	0.61	0.74	10.42	1.03	0.79	2.36	2.37	7.89	16.22	11.67
	A99 pt3	51.24	3.99	12.21	13.39	0.1982	5.2	9.31	2.7	0.7969	0.4239	0.0353	0.0208	99.5151												S9	0.29	1.22	0.62	0.73	8.98	1.01	0.77	2.37	2.43	8.89	16.48	11.63
	A99 pt1	50.7	3.88	12.37	13.15	0.1803	5.02	9.11	2.75	0.8793	0.5067	0.033	0.0155	98.5948												S9	0.29	1.22	0.61	0.73	9.2	1.01	0.77	2.34	2.29	7.75	18.05	14.9
	A99 pt2	51.02	3.89	12.35	13.18	0.2089	5.11	9.21	2.78	0.8459	0.393	0.0297	0.0166	99.0341												S9	0.29	1.23	0.61	0.73	8.24	1.01	0.77	2.31	2.35	9.25	19.47	13.76
	A99 pt3	50.84	3.98	12.17	13.27	0.1633	5.03	9.13	2.54	0.8535	0.4998	0.0355	0.0247	98.5368												S9	0.29	1.22	0.61	0.73	10.17	1.01	0.78	2.44	2.3	7.77	16.15	9.6
	A99 pt1	50.94	3.95	12.35	12.9	0.2075	5.09	9.26	2.65	0.8718	0.4447	0.0295	0.0196	98.7131												S10	0.3	1.25	0.62	1.09	11.98	1.01	0.78	2.44	2.31	8.83	19.94	12.41
	A99 pt2	51.27	3.97	12.59	13.01	0.2051	5.05	9.13	2.59	0.8242	0.4188	0.0388	0.0187	99.1156												S10	0.29	1.25	0.61	1.08	12.33	1.02	0.79	2.47	2.4	9.26	15.37	13.01
	A99 pt3	51.05	3.96	12.35	13.07	0.163	5.04	9.13	2.77	0.7932	0.3373	0.0426	0.0206	98.7267												S10	0.3	1.24	0.62	1.08	14.36	1.02	0.79	2.39	2.46	10.88	14.12	11.87
	A99pt1	50.74	3.87	12.47	13.29	0.2061	5.02	9.12	2.32	0.8157	0.4217	0.0251	0.0226	98.3212												S10	0.3	1.26	0.61	1.07	12.6	1.02	0.79	2.6	2.43	9.57	23.56	10.81
	A99pt2	51.26	4.01	12.29	13.02	0.2097	5.08	9.12	2.68	0.8093	0.4736	0.0353	0.023	99.0109												S10	0.29	1.23	0.62	1.08	11.64	1.01	0.79	2.4	2.44	8.62	16.92	10.44
	A99pt3	50.72	4	12.33	13.19	0.1928	4.91	9.04	2.77	0.82	0.415	0.0408	0.0213	98.4499												S10	0.3	1.24	0.62	1.07	12.75	1.03	0.79	2.35	2.4	9.18	14.55	11.33
	A99 pt1	50.85	3.9	12.26	12.87	0.2132	5.2	9.12	2.75	0.8414	0.4308	0.0468	0.0247	98.5069												S11	0.3	1.26	0.62	1.09	12.03	1.01	0.79	2.39	2.36	8.81	12.55	9.91
	A99 pt2	50.58	3.95	12.21	13.07	0.2051	5.12	9.05	2.73	0.8309	0.4607	0.0276	0.017	98.2513												S11	0.3	1.24	0.62	1.08	12.41	1.01	0.79	2.4	2.39	8.32	21.51	14.23
	A99 pt3	51	3.94	12.36	13.3	0.1922	5.02	8.97	2.71	0.8407	0.3791	0.0286	0.0204	98.761												S11	0.3	1.25	0.62	1.08	13.39	1.03	0.79	2.43	2.36	9.72	20.39	11.79
	A99 pt4	51.28	3.87	12.51	13.17	0.1813	5.1	9.16	2.82	0.8326	0.4731	0.0311	0.0232	99.4513												S11	0.29	1.26	0.61	1.08	13.42	1.01	0.78	2.36	2.37	8.17	18.97	10.43
	A99 pt5	50.48	4.06	12.28	12.89	0.1992	5.1	9.28	2.61	0.7999	0.4425	0.0394	0.0201	98.2011												S11	0.3	1.23	0.62	1.09	12.68	1.01	0.78	2.45	2.41	8.63	15.04	12.02
	A99 pt6	50.96	3.97	12.2	13.27	0.1507	5.08	9.15	2.6	0.8486	0.5238	0.0319	0.0218	98.8068												S11	0.29	1.24	0.62	1.07	15.35	1.01	0.78	2.46	2.35	7.88	18.83	11.13
	A99 pt1	51.33	4.04	12.56	13.24	0.1756	5.13	9.08	2.69	0.7954	0.4528	0.0338	0.0202	99.5478												S12	0.29	1.23	0.61	1.08	14.53	1.01	0.79	2.41	2.47	8.97	17.81	12.13
	A99 pt2	50.7	3.98	12.48	13.26	0.2263	5.12	9.16	2.68	0.8119	0.4264	0.029	0.0214	98.895												S12	0.3	1.24	0.62	1.08	11.63	1.01	0.79	2.42	2.43	9.05	20.35	11.35
	A99 pt3	50.63	3.95	12.41	13.34	0.1888	5.13	9.12	2.72	0.8503	0.4156	0.0407	0.0197	98.8151												S12	0.3	1.25	0.62	1.07	13.06	1.01	0.79	2.43	2.37	9.19	14.28	12.26
	A99 pt4	51	3.89	12.53	13.09	0.1783	5.05	9.22	2.66	0.8595	0.4746	0.0344	0.0228	99.0096												S12	0.29	1.25	0.61	1.08	13.97	1.01	0.78	2.42	2.32	8.64	17.26	10.63
	A99 pt5	50.92	4.03	12.35	13.14	0.163	4.99	9.19	2.58	0.8062	0.4451	0.0356	0.0192	98.6691												S12	0.29	1.22	0.62	1.08	14.63	1.02	0.78	2.46	2.4	8.59	16.84	12.42
	A99 pt 6	51.49	4.01	12.47	13.07	0.1902	5.01	9.08	2.64	0.8145	0.4583	0.0314	0.0245	99.2889												S12	0.29	1.22	0.61	1.08	12.97	1.02	0.78	2.41	2.39	8.54	18.86	10.09
	A99 pt 7	51.18	3.92	12.34	13.33	0.1757	5.14	9.17	2.75	0.8479	0.4092	0.0484	0.0201	99.3313												S12	0.29	1.25	0.61	1.07	14.17	1	0.78	2.37	2.33	9.42	11.97	12.11
	A99 pt 8	51.16	3.99	12.46	13.5	0.1532	5.11	9.19	2.73	0.8214	0.4422	0.0338	0.0226	99.6132												S12	0.29	1.22	0.61	1.06	15.79	1.01	0.78	2.39	2.4	8.75	17.33	10.71

## Sheet: 10-MI Major Elem. and PT.
Supplementary Table 10: Melt inclusion major element concentrations and derived pressures and temperatures
		PEP (post-entrapment process) corrected major element concentrations																								Raw major element concentrations																				Host Mineral Composition
Sample Name	Analysis Name	Melt inclusion host mineral	SiO2	TiO2	Al2O3	FeO	MnO	MgO	CaO	Na2O	K2O	P2O5	SO3	Cl	Total	Mg#	PEC		K2O/ TiO2	± abs		prob*	P*	T*		SiO2	TiO2	Al2O3	FeO	MnO	MgO	CaO	Na2O	K2O	P2O5	SO3	Cl	Total	Mg#		prob*	P*			SiO2	TiO2	Al2O3	FeO	MnO
			wt%	wt%	wt%	wt%	wt%	wt%	wt%	wt%	wt%	wt%	wt%	wt%	wt%		%			2 SD			kbar	°C		wt%	wt%	wt%	wt%	wt%	wt%	wt%	wt%	wt%	wt%	wt%	wt%	wt%				kbar			wt%	wt%	wt%	wt%	wt%
G20210321-1	20210321-1_3_olMI1	Olivine	49.96	0.65	15.49	8.81	0.17	10.16	12.92	1.66	0.03	0.09	0.2	0	100.13	69.5763	6.18		0.0461538	0.0255882		0.5	7.54	1266.7		50.62	0.69	16.46	8.07	0.16	8.22	13.69	1.76	0.03	0.09	0.22	0	100.01	66.85		0.01	2.83			40.27	0.0057	0.0771	11.66	0.1844
G20210321-1	20210321-1_3_olMI2	Olivine	49.96	0.63	15.71	8.68	0.16	9.99	13.07	1.69	0.01	0.02	0.2	0	100.13	69.5338	6.12		0.015873	0.0187955		0.78	7.29	1261.9		50.05	0.66	16.51	8.1	0.14	7.84	13.69	1.77	0.01	0.03	0.21	0	99.02	65.71		0	2.2			40.27	0.0057	0.0771	11.66	0.1844
G20210321-1	20210321-1_6_olMI1	Olivine	49.98	0.64	15.65	8.76	0.13	10.11	12.93	1.61	0.02	0.09	0.19	0.01	100.11	69.5923	6.57		0.03125	0.0256766		0.67	7.68	1265.7		50.53	0.68	16.65	7.86	0.11	8.08	13.71	1.71	0.02	0.1	0.2	0.01	99.66	67.06		0	2.59			40.27	0	0.0739	11.67	0.1644
G20210321-1	20210321-1_6_olMI2	Olivine	49.73	0.61	16.08	8.62	0.16	9.94	13.08	1.56	0.04	0.09	0.13	0	100.06	69.5744	7.05		0.0655738	0.0263276		0.98	7.98	1262.8		50.41	0.65	17.22	7.74	0.15	7.72	13.96	1.67	0.04	0.1	0.14	0	99.81	66.39		0	1.87			40.27	0	0.0739	11.67	0.1644
G20210321-1	20210321-1_8_olMI1	Olivine	50.24	0.61	15.76	8.59	0.16	9.94	12.95	1.58	0.06	0.05	0.19	0	100.11	69.6482	5.91		0.0983607	0.0310069		0.87	7.23	1260.1		50.6	0.64	16.62	7.99	0.14	7.94	13.61	1.66	0.06	0.05	0.2	0	99.51	66.3		0	2.38			39.9	0.0003	0.057	11.68	0.2042
G20210321-1	20210321-1_gr1_(core)olMI1	Olivine	49.75	0.72	14.98	9.27	0.16	10.41	12.89	1.69	0.02	0.02	0.2	0	100.12	69.0106	10.02		0.0277778	0.0225754		0.11	7.48	1272.8		50.67	0.79	16.47	7.72	0.14	7.51	14.1	1.86	0.02	0.03	0.23	0	99.54	65.8		0	-0.13			40.44	0.0138	0.0681	11.93	0.191
G20210321-1	20210321-1_gr2_(core)olMI1	Olivine	50.87	0.62	14.97	8.75	0.13	9.95	12.95	1.63	0.01	0.03	0.21	0	100.13	69.278	8.19		0.016129	0.0176458		0.47	5.61	1254.2		51.81	0.68	16.22	7.03	0.1	7.79	13.97	1.77	0.02	0.03	0.23	0	99.65	68.7		0	-0.36			40.4	0.0212	0.0449	11.96	0.1822
G20210321-2	20210321-2_9_olMI1	Olivine	49.85	0.64	14.34	9.01	0.14	11.69	12.6	1.59	0	0.06	0.14	0	100.06	72.0115	14.15		0	0		0	8.55	1302		51.42	0.74	16.44	7.21	0.12	7.54	14.35	1.82	0	0.07	0.17	0	99.87	67.43		0	-1.17			40.64	0.0007	0.0536	10.46	0.1681
G20210321-2	20210321-2_13_olMI1	Olivine	49.96	0.63	15.32	8.74	0.14	10.05	13.4	1.57	0.07	0.05	0.22	0.01	100.14	69.5147	8.65		0.111111	0.0298049		0.57	6.27	1258.9		50.26	0.67	16.47	8.17	0.12	6.92	14.35	1.69	0.07	0.05	0.24	0.01	99.03	62.65		0	-1.96			40.43	0	0.0865	11.63	0.1876
G20210321-2	20210321-2_13_ol2MI1	Olivine	49.14	0.67	15.8	8.91	0.15	10.1	13.36	1.66	0.1	0.04	0.35	0.01	100.27	69.2108	9.53		0.149254	0.0308046		0.63	7.89	1267.5		48.99	0.71	16.96	7.61	0.12	6.96	14.28	1.78	0.11	0.04	0.39	0.01	97.97	64.42		0	-0.93			40.43	0	0.0865	11.63	0.1876
G20210321-2	20210321-2_gr1_(core)olaMI1	Olivine	50.61	0.63	14.67	8.83	0.15	11.01	12.44	1.56	0.01	0	0.13	0	100.06	71.2033	10.57		0.015873	0.0158578		0.01	7.81	1284.7		51.5	0.7	16.16	7.27	0.13	7.88	13.63	1.72	0.02	0	0.15	0	99.15	68.2		0	0.66			40.68	0.014	0.0755	10.99	0.1817
G20210321-2	20210321-2_gr1_(core)ol2MI1	Olivine	48.79	0.56	14.55	8.53	3.64	9.99	12.17	1.61	0.04	0.05	0.17	0	100.09	69.9018	10.06		0.0714286	0.0282623		0.02	9.39	1269.5		50.72	0.63	16.36	5.5	4.05	8.05	13.61	1.81	0.05	0.05	0.19	0	101.02	74.3		0	2.37			40.37	0	0.0768	11.81	0.17
G20210321-2	G20210321-2gr1_MI	Plagioclase	49.7159	0.803921	15.1369	9.1425	0.119678	9.39863	12.7285	1.75926	0.0547026	0.113714	0.244156	0.00607403	99.224	67.0901	2.75272		0.0680448	0.0227631		0.834163	6.02	1245.88		50.04	0.8293	14.25	9.43	0.123	9.7	12.65	1.78	0.0562	0.1142	0.2452	0.0061	99.224	64.7133		0.14	5.05			45.99	0.0322	34.57	0.4058	0.0209
G20210321-2	G20210321-2gr3_MI1	Plagioclase	49.5271	0.645888	15.4656	8.55991	0.165372	9.40273	12.932	1.74406	0.0500393	0.0468909	0.220179	0.00535329	98.765	68.5366	5.95918		0.0774737	0.0282111		0.986872	6.08	1245.01		50.16	0.6908	13.6	9.16	0.1766	10.07	12.81	1.77	0.0528	0.0473	0.2221	0.0054	98.765	66.2162		0.01	3.98			46.79	0.0317	33.57	0.3433	0.0124
G20210321-2	G20210321-2gr3_MI2	Plagioclase	49.6531	0.603436	15.5661	8.62243	0.146124	9.50289	12.9241	1.695	0.0383315	0.0791424	0.205433	0.00544785	99.0416	68.6081	6.74745		0.063522	0.0292805		0.983491	6.47	1248.41		50.37	0.651	13.45	9.31	0.1573	10.27	12.78	1.72	0.0405	0.0799	0.2074	0.0055	99.0416	66.2927		0	4.05			46.79	0.0317	33.57	0.3433	0.0124
G20210321-2	G20210321-2gr3_MI3	Plagioclase	49.7206	0.590965	15.5865	8.55518	0.129169	9.57688	12.9649	1.71187	0.0419444	0.0567282	0.203845	0.00297006	99.1416	68.9428	7.24943		0.0709761	0.0293518		0.961297	6.5	1250.14		50.49	0.6411	13.31	9.29	0.1397	10.41	12.81	1.74	0.0446	0.0573	0.2059	0.003	99.1416	66.6424		0	3.81			46.79	0.0317	33.57	0.3433	0.0124
G20210321-2	G20210321-2gr3_MI4	Plagioclase	49.3546	0.594597	15.5855	8.59629	0.164731	9.48513	12.7732	1.7404	0.0395032	0.0350502	0.208519	0.0033664	98.5808	68.6332	6.79488		0.0664369	0.0295335		0.973917	6.86	1249.82		50.07	0.642	13.46	9.29	0.1776	10.26	12.62	1.77	0.0418	0.0354	0.2106	0.0034	98.5808	66.319		0	4.42			46.79	0.0317	33.57	0.3433	0.0124
G20210321-2	G20210321-2gr3_MI5	Plagioclase	49.7394	0.57083	15.6798	8.54163	0.154381	9.21327	12.9118	1.7332	0.0579446	0.026158	0.213722	0.00743124	98.8495	68.1424	6.3296		0.101509	0.0308995		0.950428	5.93	1240.25		50.43	0.6129	13.7	9.18	0.1655	9.91	12.78	1.76	0.0615	0.0264	0.2157	0.0075	98.8495	65.8079		0.02	3.84			46.79	0.0317	33.57	0.3433	0.0124
G20210321-2	G20210321-2gr3_MI6	Plagioclase	49.9043	0.826572	15.0004	8.89739	0.147372	9.5781	12.8453	1.85625	0.04862	0.0672935	0.205658	0.00646097	99.3837	68.0996	4.32238		0.0588212	0.0211695		0.591237	5.62	1248.34		50.36	0.8677	13.64	9.34	0.1544	10.06	12.75	1.88	0.0505	0.0677	0.2069	0.0065	99.3837	65.7571		0.01	4.01			46.79	0.0317	33.57	0.3433	0.0124
G20210321-2	G20210321-2gr7_MI	Plagioclase	49.892	0.842312	14.9087	9.23057	0.18618	9.5069	12.9952	1.64503	0.0585593	0.101665	0.248106	0.00804186	99.6232	67.1312	5.13208		0.0695221	0.0226986		0.708627	5.45	1245.45		50.42	0.8936	13.29	9.77	0.1976	10.08	12.89	1.66	0.0616	0.1024	0.2499	0.0081	99.6232	64.7819		0	3.5			47.16	0.0129	33.64	0.5594	0.0013
G20210321-2	G20210321-2gr10_emb	Plagioclase	49.4807	0.584489	15.6992	8.91709	0.121008	9.16345	13.0004	1.81192	0.0425734	0.0271045	0.195887	0.00218425	99.046	67.0817	4.85533		0.0728386	0.0187252		0.961301	6.12	1240.96		50.04	0.6172	14.15	9.42	0.1281	9.69	12.88	1.85	0.0439	0.0273	0.1973	0.0022	99.046	64.7139		0.11	4.52			45.87	0.0303	34.24	0.3866	0
G20210321-2	G20210321-2gr10_MI	Plagioclase	48.9407	0.722337	15.2873	9.00198	0.18928	9.13243	12.7828	1.65905	0.0466587	0.107924	0.219621	0.00417003	98.0942	66.797	4.49991		0.064594	0.0253076		0.998154	6.16	1239.6		49.45	0.7614	13.86	9.47	0.1996	9.62	12.66	1.69	0.0491	0.1087	0.2212	0.0042	98.0942	64.427		0.1	4.65			45.95	0.0087	34.16	0.5073	0.0005
G20210321-2	mineral_mount_D2_gr3_MI1	Plagioclase	49.71	0.75	15.26	8.99	0.16	9.68	13.02	1.65	0.05	0.09	0.15	0.01	99.52	68.1045	4.01		0.0666667	0.022417		0.77	6.32	1252.1		49.98	0.78	13.92	9.37	0.16	10.1	12.88	1.66	0.06	0.09	0.15	0.01	99.16	68.09		0.03	4.82			46.54	0.0136	34.39	0.3929	0
G20210321-2	mineral_mount_D2_gr3_MI3	Plagioclase	49.32	0.63	15.52	9.01	0.17	9.55	12.9	1.72	0.04	0.07	0.24	0.01	99.17	67.7616	4.62		0.0634921	0.0276792		0.91	6.98	1252.3		49.79	0.67	14.03	9.49	0.18	10.06	12.77	1.74	0.04	0.07	0.24	0.01	99.09	67.73		0.03	5.34			46.54	0.0136	34.39	0.3929	0
G20210321-2	mineral_mount_D2_gr6_Mi1core	Plagioclase	49.93	0.75	15.25	8.87	0.17	9.53	12.92	1.64	0.07	0.11	0.2	0	99.44	68.0572	3.74		0.0933333	0.026699		0.88	5.95	1247.2		50.22	0.78	14.02	9.23	0.18	9.92	12.8	1.65	0.07	0.11	0.2	0	99.18	68.03		0.07	4.63			46.79	0.0026	34.34	0.3984	0
G20210321-2	mineral_mount_D2_gr6_Mi2core	Plagioclase	49.85	0.6	15.56	8.69	0.16	9.5	13.04	1.74	0.04	0.06	0.19	0.01	99.44	68.4332	4.7		0.0666667	0.0272326		0.98	6.18	1247.6		50.46	0.64	14.08	9.18	0.17	10.04	12.95	1.77	0.05	0.06	0.2	0.01	99.6	68.41		0.04	4.52			46.79	0.0026	34.34	0.3984	0
G20210321-2	mineral_mount_D2_gr6_Mi3core	Plagioclase	49.86	0.54	15.73	8.68	0.16	9.38	13.06	1.7	0.04	0.02	0.19	0.01	99.36	68.1829	5.1		0.0740741	0.0344053		0.99	6.2	1244.8		50.55	0.57	14.13	9.22	0.17	9.97	12.97	1.73	0.04	0.02	0.19	0.01	99.57	68.16		0.07	4.49			46.79	0.0026	34.34	0.3984	0
G20210321-2	mineral_mount_D2_gr6_Mi4rim	Plagioclase	49.91	0.61	15.64	8.69	0.2	9.47	13.09	1.75	0.05	0.03	0.19	0.01	99.64	68.3648	4.89		0.0819672	0.0297367		0.99	6.15	1247		50.23	0.64	14.01	9.14	0.21	9.97	12.92	1.77	0.05	0.03	0.19	0.01	99.18	68.35		0.05	4.44			46.29	0.0266	34.16	0.3838	0
G20210321-2	mineral_mount_D2_gr8_MI	Plagioclase	49.87	0.45	15.98	8.8	0.19	9.34	12.86	1.7	0.05	0.07	0.22	0.01	99.53	67.791	6.41		0.111111	0.0418331		0.94	6.94	1247.1		50.58	0.49	13.92	9.46	0.2	10.05	12.68	1.74	0.05	0.07	0.22	0.01	99.46	67.78		0.02	4.82			46.28	0.0026	34.35	0.3638	0.0009
G20210321-2	mineral_mount_D2_gr11_MI	Plagioclase	49.77	0.72	15.31	9.12	0.14	9.32	12.89	1.77	0.06	0.11	0.23	0.01	99.44	66.9588	3.6		0.0833333	0.0283568		0.95	5.89	1243.7		50.16	0.75	14.15	9.49	0.15	9.71	12.79	1.79	0.06	0.11	0.23	0.01	99.39	66.95		0.11	4.67			46.35	0.0176	34.44	0.4509	0.023
G20210321-2	mineral_mount_D2_gr12_MI1	Plagioclase	49.7	0.66	15.38	8.98	0.15	9.29	13.05	1.77	0.04	0.05	0.24	0.01	99.31	67.2292	4.39		0.0606061	0.0273203		0.99	5.69	1241.9		50.37	0.7	14.02	9.47	0.16	9.81	13	1.81	0.04	0.05	0.24	0.01	99.67	67.22		0.07	4.16			46.6	0.0025	34.54	0.3704	0
G20210321-2	mineral_mount_D2_gr12_MI2	Plagioclase	50.18	0.7	15.46	8.88	0.15	9.43	13.08	1.74	0.06	0.08	0.23	0.01	100	67.8028	4.55		0.0857143	0.0292328		0.97	5.69	1244.7		50.24	0.73	13.86	9.27	0.16	9.85	12.85	1.76	0.06	0.08	0.23	0.01	99.09	67.78		0.05	4.09			46.6	0.0025	34.54	0.3704	0
G20210321-2	mineral_mount_D2_gr13_MIplag	Plagioclase	49.62	1.05	14.59	10.67	0.2	8.45	12.97	1.87	0.16	0.1	0.26	0.01	99.95	61.0963	0.75		0.152381	0.0260605		0.98	3.76	1220.7		49.39	1.06	14.26	10.69	0.2	8.47	12.88	1.86	0.16	0.1	0.26	0.01	99.33	61.07		0.85	3.52			46.39	0.004	34.65	0.4248	0.0075
G20210321-2	mineral_mount_D2_gr18_MI?	Plagioclase	50.07	0.56	15.8	8.73	0.1	9.43	13.06	1.75	0.08	0.06	0.2	0.01	99.85	68.1736	4.19		0.142857	0.0355364		1	6.24	1246.8		50.36	0.59	14.4	9.12	0.11	9.86	12.92	1.77	0.08	0.06	0.2	0.01	99.47	68.16		0.14	4.84			46.63	0.042	34.4	0.3841	0.0075
G20210321-2	mineral_mount_D2_gr19_MI	Plagioclase	49.44	0.7	15.46	9.26	0.16	9.51	13.15	1.8	0.11	0.05	0.22	0.01	99.87	67.0682	3.31		0.157143	0.0326555		0.82	6.41	1250.7		49.55	0.72	14.32	9.56	0.17	9.83	13	1.82	0.11	0.05	0.22	0.01	99.36	67.06		0.08	5.23			46.22	0	34.57	0.3899	0
G20210321-2	mineral_mount_D2_gr20MI	Plagioclase	49.7	0.57	15.73	8.88	0.14	9.69	13.14	1.74	0.04	0.05	0.19	0.01	99.88	68.3937	5.04		0.0701754	0.0331439		0.92	6.92	1255		50.15	0.6	14.06	9.38	0.15	10.24	12.97	1.78	0.04	0.05	0.19	0.01	99.61	68.37		0.02	5.08			45.93	0.0237	34.68	0.3551	0.023
G20210321-2	20210321-2_cpx1_MI1	Clinopyroxene	50.38	0.76	12.55	9.5	0.18	9.9	14.06	1.55	0.1	0.09	0.29	0.01	99.36	67.3899	23		0.131579	0.0251993		0	-0.25	1231.8		49.71	0.93	15.1	10.98	0.19	7.65	12.33	1.95	0.13	0.09	0.29	0.01	99.36	57.97		0.32	3.91			52.43	0.1697	3.96	4.51	0.1339
G20210321-2	20210321-2_cpx6_MI1	Clinopyroxene	50.34	0.87	14.3	10.22	0.19	9.07	12.52	1.83	0.1	0.11	0.27	0.01	99.82	63.7668	8		0.114943	0.0238656		0.44	4.52	1235.9		50.13	0.92	15.26	10.64	0.19	8.31	11.91	1.97	0.11	0.11	0.27	0.01	99.82	60.73		0.88	5.83			53.04	0.2833	3.34	5.38	0.1564
G20210321-2	20210321-2_cpx6_MI2	Clinopyroxene	50.56	0.91	13.83	10.29	0.2	9.22	12.72	1.72	0.08	0.08	0.28	0.01	99.89	63.9878	11		0.0879121	0.0214154		0.2	3.62	1235		50.28	0.99	15.13	10.9	0.21	8.15	11.87	1.91	0.09	0.08	0.28	0.01	99.89	59.68		0.77	5.45			53.04	0.2833	3.34	5.38	0.1564
G20210321-2	20210321-2_cpx6_MI3(leaking)	Clinopyroxene	49.82	0.96	14.93	10.15	0.19	9.05	12.89	1.9	0.21	0.07	0.22	0.02	100.4	63.8745	6		0.21875	0.0325299		0.69	5.14	1238.9		49.61	1	15.67	10.45	0.19	8.48	12.46	2.01	0.22	0.07	0.22	0.02	100.4	61.64		0.89	6.1			53.04	0.2833	3.34	5.38	0.1564
G20210321-2	20210321-2_cpx11_MI1 (smallest)	Clinopyroxene	50.1	1.01	13.45	10.61	0.17	9.53	12.89	1.72	0.17	0.13	0.17	0.01	99.96	64.0441	13		0.168317	0.0255472		0.02	3.48	1242.8		49.69	1.12	14.96	11.41	0.17	8.32	11.84	1.94	0.2	0.13	0.17	0.01	99.96	59.08		0.99	6.13			52.87	0.2536	3.38	5.27	0.1656
G20210321-2	20210321-2_cpx11_MI2 (filled)	Clinopyroxene	50.18	1.01	13.67	10.57	0.21	9.48	12.87	1.66	0.16	0.12	0.05	0.01	100	64.0099	10		0.158416	0.0252644		0.05	3.85	1242.5		49.87	1.09	14.81	11.16	0.22	8.57	12.09	1.82	0.18	0.12	0.05	0.01	100	60.32		0.93	5.84			52.87	0.2536	3.38	5.27	0.1656
G20210321-2	20210321-2_cpx11_MI3 (plginit)	Clinopyroxene	49.81	1	13.9	10.47	0.18	9.45	12.97	1.73	0.16	0.08	0.26	0.01	100.04	64.1558	7		0.16	0.026082		0.09	4.19	1243.4		49.58	1.06	14.69	10.86	0.19	8.84	12.45	1.84	0.18	0.08	0.26	0.01	100.04	61.71		0.69	5.6			52.87	0.2536	3.38	5.27	0.1656
G20210321-2	20210321-2_cpx12_MI1	Clinopyroxene	50.5	0.8	13.26	8.93	0.18	9.49	14.27	1.64	0.13	0.09	0.25	0.01	99.56	67.8187	17		0.1625	0.0280873		0.08	-0.16	1223		50.11	0.93	15.07	9.87	0.19	7.91	13.04	1.93	0.16	0.09	0.25	0.01	99.56	61.34		0.39	2.4			52.4	0.1896	4.45	4.37	0.1402
G20210321-2	20210321-2_cpx12_MI2	Clinopyroxene	50.67	0.85	13.24	8.92	0.16	9.38	14.55	1.58	0.12	0.11	0.25	0.01	99.84	67.5883	17		0.141176	0.0249438		0.16	-0.85	1217.4		50.29	0.99	15.03	9.85	0.17	7.77	13.37	1.86	0.14	0.11	0.25	0.01	99.84	60.97		0.2	1.41			52.4	0.1896	4.45	4.37	0.1402
G20210321-2	20210321-2_cpx13_MI1	Clinopyroxene	50.2	0.98	14.63	9.57	0.18	8.86	12.69	1.72	0.2	0.08	0.24	0.01	99.36	64.738	6		0.204082	0.0304733		0.88	4.01	1227.7		50.01	1.03	15.39	9.85	0.18	8.29	12.25	1.82	0.21	0.08	0.24	0.01	99.36	62.5		0.66	4.94			53.1	0.1953	2.69	5.18	0.1467
G20210321-2	20210321-2_cpx15_MI1	Clinopyroxene	50.25	0.87	13.76	10.67	0.16	9.12	12.4	1.66	0.12	0.15	0.25	0.01	99.41	62.8938	15		0.137931	0.0243704		0.18	4.21	1236		49.86	0.98	15.57	11.55	0.16	7.53	11.29	1.92	0.15	0.15	0.25	0.01	99.41	56.35		0.16	6.19			52.51	0.255	3.52	5.69	0.1725
G20210321-2	0321gr12_core_MI	Clinopyroxene	49.672	1.0123	14.4265	9.7665	0.19949	8.697	13.387	1.72084	0.142595	0.06213	0.173788	0.004876	99.265	63.8452	5		0.140862	0.0243942		0.963357	2.81	1219.35		49.55	1.0512	14.98	10.03	0.2036	8.22	13.04	1.8	0.1501	0.0654	0.1889	0.0053	99.2845	59.3685		0.7	3.42			51.92	0.2495	3.85	4.84	0.1106
G20210321-3	20210321-3_1_olMI1	Olivine	50.67	1	15.28	9.23	0.17	8.55	12.85	1.93	0.15	0.1	0.25	0.01	100.15	64.7508	1.88		0.15	0.0255294		0.83	3.68	1219.8		50.51	1.01	15.48	9.58	0.16	7.44	13	1.96	0.15	0.1	0.26	0.01	99.66	60.59		0.02	1.42			39.73	0	0.0259	14.05	0.23
G20210321-3	20210321-3_6_olMI1	Olivine	50.27	1	15.24	9.23	0.18	8.25	13.44	2.02	0.15	0.13	0.24	0.01	100.14	63.9313	0.9		0.15	0.0261015		0.57	2.29	1208.1		49.61	1	15.18	10.29	0.18	6.98	13.38	2.01	0.15	0.13	0.24	0.01	99.17	57.32		0.01	0.13			39.43	0.0192	0.0435	14.31	0.1943
G20210321-3	20210321-3_9_olMI1	Olivine	50.11	0.6	15.06	8.57	0.17	10.37	13.35	1.61	0.04	0.04	0.2	0	100.12	70.5843	7.73		0.0666667	0.0292192		0.24	6.27	1265.4		50.53	0.64	16.12	7.69	0.16	7.83	14.24	1.72	0.04	0.05	0.21	0	99.23	66.84		0	0.27			40.17	0.0071	0.0448	11.15	0.1631
G20210321-3	20210321-3_11_olMI1	Olivine	50.31	0.56	15.92	8.3	0.16	9.67	13.23	1.69	0.02	0.07	0.19	0.01	100.12	69.7918	4.57		0.0357143	0.0343295		1	6.35	1250.8		50.38	0.58	16.52	7.98	0.15	7.97	13.7	1.75	0.02	0.07	0.2	0.01	99.32	66.41		0	2.33			40.25	0.016	0.0657	11.6	0.1674
G20210321-3	20210321-3_12a_olMI1	Olivine	50.01	0.7	15.19	9.02	0.16	10.14	12.89	1.71	0.05	0.06	0.18	0	100.1	69.0333	6.8		0.0714286	0.0257344		0.31	7.04	1265.2		50.02	0.74	16.01	8.38	0.15	7.75	13.54	1.8	0.05	0.06	0.2	0.01	98.7	64.68		0	1.7			40.45	0.0118	0.0528	11.94	0.179
G20210321-3	20210321-3_12b_olMI1	Olivine	50.06	1.01	15.49	9.24	0.18	8.45	13.1	2.14	0.15	0.1	0.25	0.01	100.15	64.457	0.37		0.148515	0.0257195		0.76	3.72	1219.1		49.49	1	15.4	9.82	0.18	7.67	13.02	2.13	0.15	0.1	0.25	0.01	99.23	60.73		0.16	2.59			39.7	0.0029	0.0423	13.97	0.2029
G20210321-3	20210321-3_16_olMI1	Olivine	47.61	1.01	14.34	11.13	0.16	12.3	11.35	1.51	0.36	0.14	0.18	0.02	100.08	68.6668	19.02		0.356436	0.0421559		0	14.1	1343.9		49.33	1.21	17.17	7.99	0.12	7.57	13.45	1.81	0.43	0.17	0.22	0.02	99.5	65.23		0	2.67			40.35	0.0262	0.0522	11.82	0.1767
G20210321-3	20210321-3_16_ol2MI1	Olivine	47.98	1.02	14.09	11.14	0.15	12.2	11.37	1.57	0.25	0.13	0.17	0.01	100.07	68.4715	17.92		0.245098	0.0320881		0	13.12	1337.8		49.62	1.21	16.69	8.57	0.11	7.5	13.34	1.86	0.3	0.15	0.21	0.02	99.57	63.41		0	2.29			40.55	0.0337	0.0599	11.91	0.1706
G20210321-3	20210321-3_cpx8_MI1	Clinopyroxene	50.97	0.84	13.57	9.87	0.16	8.97	12.7	1.74	0.08	0.13	0.26	0	99.3	64.314	16		0.0952381	0.0214116		0.27	2.3	1223.4		50.59	0.96	15.62	10.75	0.16	7.29	11.4	2.04	0.1	0.13	0.26	0	99.3	57.31		0.03	4.56			52.95	0.233	2.78	5.22	0.1445
G20210321-3	20210321-3_cpx8_MI2	Clinopyroxene	50.73	0.84	13.42	9.9	0.18	8.99	12.79	1.68	0.07	0.07	0.28	0	98.94	64.2954	17		0.0833333	0.0215469		0.23	2.09	1222.7		50.3	0.97	15.6	10.86	0.19	7.19	11.42	1.99	0.08	0.07	0.28	0	98.94	56.73		0.02	4.49			52.95	0.233	2.78	5.22	0.1445
G20210321-3	20210321-3_cpx8_MI3	Clinopyroxene	50.91	0.89	13.76	10.02	0.2	9.17	12.65	1.75	0.07	0.12	0.27	0.01	99.83	64.4737	15		0.0786517	0.0192897		0.22	3.18	1231.7		50.47	1.01	15.74	10.84	0.21	7.53	11.51	2.03	0.09	0.12	0.27	0.01	99.83	57.9		0.07	5.28			53.71	0.2099	2.61	5.42	0.1529
G20210321-3	20210321-3_cpx8_MI4	Clinopyroxene	50.65	0.91	13.68	9.86	0.19	9.04	12.81	1.7	0.09	0.05	0.26	0.01	99.25	64.5154	16		0.0989011	0.0207631		0.3	2.58	1225.9		50.2	1.04	15.75	10.74	0.2	7.37	11.53	1.99	0.1	0.05	0.26	0.01	99.25	57.6		0.03	4.91			52.95	0.233	2.78	5.22	0.1445
G20210321-3	20210321-3_cpx8_MI5	Clinopyroxene	50.47	0.88	15.06	10.02	0.16	8.54	12.43	1.71	0.09	0.08	0.26	0.01	99.69	62.8272	7		0.102273	0.0237911		0.89	4.73	1223.4		50.32	0.92	15.93	10.36	0.16	7.85	11.89	1.82	0.09	0.08	0.26	0.01	99.69	60		0.08	5.54			52.73	0.3008	3.66	5.55	0.1552
G20210321-3	20210321-3_cpx8_MI6	Clinopyroxene	50.67	0.87	13.26	10.21	0.18	9.32	12.66	1.74	0.08	0.09	0.24	0.01	99.32	64.4151	17		0.091954	0.0215583		0.04	2.69	1233.5		50.15	1.01	15.47	11.21	0.18	7.46	11.35	2.06	0.1	0.09	0.24	0.01	99.32	56.85		0.15	5.37			53.71	0.2099	2.61	5.42	0.1529
G20210321-3	20210321-3_cpx9_MI1	Clinopyroxene	50.49	0.81	12.1	10.03	0.18	10.85	13.61	1.55	0.04	0.06	0.26	0	100	68.2051	22		0.0493827	0.0179154		0	0.91	1257.4		49.8	0.96	14.52	11.6	0.2	8.85	11.76	1.94	0.05	0.06	0.26	0	100	60.17		0.49	6.79			52.74	0.2977	3.49	4.44	0.118
G20210321-3	20210321-3_cpx13_MI1	Clinopyroxene	50.11	0.98	12.85	10.53	0.18	9.63	12.77	1.72	0.17	0.08	0.27	0.01	99.3	64.4577	14		0.173469	0.0264906		0	2.52	1241		49.73	1.09	14.32	11.42	0.19	8.39	11.63	1.96	0.2	0.08	0.27	0.01	99.3	59.26		0.65	5.5			52.56	0.251	3.82	5.1	0.1292
G20210321-3	20210321-3_cpx18_MI	Clinopyroxene	50.41	0.72	14.48	8.85	0.16	9.52	13.31	1.63	0.04	0.1	0.22	0	99.45	68.0834	12		0.0555556	0.021196		0.57	3.75	1238.1		50.1	0.8	15.99	9.45	0.17	8.37	12.38	1.83	0.05	0.1	0.22	0	99.45	63.69		0.24	5.7			52.7	0.1748	3.45	4.48	0.1009
G20210321-3	20210321-3_cpx19_MI1	Clinopyroxene	50.4	0.94	14.6	9.88	0.16	8.72	12.83	1.77	0.11	0.07	0.25	0.01	99.73	63.6392	1		0.117021	0.023369		0.97	3.63	1223.4		50.38	0.94	14.71	9.92	0.16	8.63	12.76	1.79	0.12	0.07	0.25	0.01	99.73	63.27		1	3.76			52.77	0.2688	3.49	5.42	0.1381
G20210321-3	20210321-3_cpx19_MI2	Clinopyroxene	49.89	0.92	14.71	9.83	0.15	8.65	12.82	1.87	0.12	0.06	0.24	0.01	99.26	63.5701	1		0.130435	0.0260019		0.98	3.89	1223.5		49.86	0.93	14.82	9.87	0.15	8.56	12.75	1.89	0.12	0.06	0.24	0.01	99.26	63.2		1	4.03			52.77	0.2688	3.49	5.42	0.1381
G20210321-3	20210321-3_cpx22_MI1	Clinopyroxene	50.34	0.95	14.14	10.06	0.19	8.67	12.32	1.8	0.09	0.06	0.26	0.01	98.89	63.0866	7		0.0947368	0.0225568		0.75	3.7	1223.1		50.2	1	14.95	10.4	0.19	7.99	11.82	1.92	0.09	0.06	0.26	0.01	98.89	60.34		0.66	4.6			52.26	0.3011	3.42	5.51	0.1653
G20210321-3	20210321-3_cpx23_MI1	Clinopyroxene	50.2	0.87	13.71	10.14	0.16	9.18	13.38	1.7	0.14	0.09	0.25	0.01	99.82	64.2256	10		0.16092	0.0270966		0.2	2.39	1229.2		49.82	0.94	14.92	10.66	0.16	8.17	12.79	1.86	0.16	0.09	0.25	0.01	99.82	60.28		0.84	3.84			53.24	0.2185	2.71	5.42	0.1451
G20210321-3	20210321-3_cpx27_MI1	Clinopyroxene	50.51	0.9	13.67	9.88	0.19	8.92	13.4	1.64	0.12	0.05	0.25	0.01	99.55	64.1623	10		0.133333	0.024984		0.45	1.55	1219		50.23	0.98	14.87	10.39	0.2	7.92	12.72	1.8	0.14	0.05	0.25	0.01	99.55	60.15		0.5	2.93			53.04	0.2281	2.86	5.31	0.1476
G20210321-4	20210321-4_2_olMI1	Olivine	50.72	0.56	15.42	8.34	0.15	10.12	12.98	1.61	0.01	0.02	0.14	0	100.07	70.6424	6.09		0.0178571	0.0353489		0.62	6.52	1260.5		50.97	0.59	16.24	7.97	0.14	7.88	13.63	1.69	0.01	0.02	0.15	0	99.28	66.19		0	1.52			40.47	0	0.077	11.19	0.1757
G20210321-4	20210321-4_3_olMI2	Olivine	50.75	0.65	14.83	8.86	0.14	10.1	12.97	1.51	0.03	0.09	0.17	0.01	100.1	69.3306	9.13		0.0461538	0.0230199		0.33	5.78	1257.6		51.81	0.7	16.21	8.01	0.12	7.12	14.11	1.65	0.04	0.09	0.19	0.01	100.06	63.77		0	-1.93			40.74	0	0.0704	11.83	0.1746
G20210321-4	20210321-4_6_olMI1	Olivine	50.42	0.71	14.38	9.22	0.15	10.88	12.52	1.6	0.01	0.04	0.16	0	100.08	70.0605	11.17		0.0140845	0.0175622		0.01	7.24	1280.9		51.33	0.78	15.91	7.66	0.12	7.55	13.78	1.77	0.01	0.04	0.18	0	99.14	66.12		0	-0.5			40.13	0.0185	0.094	11.47	0.1669
G20210321-4	20210321-4_6_olMI2	Olivine	48.69	0.87	14.23	10.1	0.17	11.61	12.39	1.43	0.33	0.1	0.2	0.01	100.11	69.5077	13.44		0.37931	0.0465501		0	9.7	1308.8		49.63	0.98	16.08	8.39	0.14	7.68	13.91	1.62	0.38	0.11	0.24	0.02	99.17	64.44		0.01	1.04			40.13	0.0185	0.094	11.47	0.1669
G20210321-4	20210321-4_6_olMI3	Olivine	50.03	0.73	14.67	9.32	0.16	10.96	12.42	1.59	0.02	0.03	0.16	0	100.07	69.9879	10.39		0.0273973	0.0242914		0.01	8.38	1287.3		50.9	0.8	16.15	7.91	0.14	7.86	13.6	1.75	0.02	0.03	0.18	0.01	99.34	66.3		0	1.31			40.13	0.0185	0.094	11.47	0.1669
G20210321-4	20210321-4_6_olMI4	Olivine	50.2	0.73	14.48	9.28	0.13	10.9	12.41	1.7	0.02	0.07	0.15	0	100.06	69.9629	10.35		0.0273973	0.0183926		0.01	7.73	1284.1		51.06	0.8	15.92	7.84	0.11	7.82	13.58	1.87	0.02	0.08	0.16	0	99.27	66.39		0.01	0.78			40.13	0.0185	0.094	11.47	0.1669
G20210321-4	20210321-4_gr11_olMI1	Olivine	50.82	1.15	13.5	10.02	0.22	9.5	12.67	1.74	0.18	0.13	0.23	0.01	100.11	65.2793	3.61		0.156522	0.0251124		0.03	3.06	1239.1		50.79	1.18	13.9	11.15	0.21	7.27	13.02	1.79	0.18	0.13	0.23	0.01	99.86	56.4		0.45	-0.3			40.15	0.0049	0.0537	13.88	0.1864
G20210321-4	20210321-4_gr13_olMI1(filledbySp)	Olivine	50.63	0.56	15.66	8.4	0.13	9.79	13.12	1.56	0.04	0.05	0.18	0	100.11	69.7993	6.88		0.0714286	0.0282901		0.96	6.2	1252.2		51.05	0.6	16.64	7.84	0.12	7.36	13.89	1.66	0.05	0.05	0.2	0	99.44	65		0	-0.09			40.63	0.0247	0.0518	11.7	0.1666
G20210321-4	20210321-4_gr15_olMI1	Olivine	50.47	1.01	15.27	9.22	0.19	8.38	13.17	1.94	0.17	0.1	0.23	0.01	100.12	64.316	0.25		0.168317	0.0270857		0.67	2.91	1213.1		49.95	1	15.17	10.64	0.19	7.26	13.07	1.93	0.17	0.1	0.23	0.01	99.71	57.5		0.04	1.46			39.92	0.0041	0.0471	14.35	0.2236
G20210321-4	20210321-4_gr16_olMI1	Olivine	50.06	0.74	14.73	9.31	0.17	10.25	12.75	1.64	0.15	0.14	0.2	0.01	100.12	68.5857	8.48		0.202703	0.0341988		0.08	6.68	1266.9		50.87	0.8	15.97	8.24	0.15	7.65	13.76	1.78	0.16	0.15	0.22	0.01	99.75	64.8		0	0.43			40.51	0	0.0456	12.21	0.1817
G20210321-4	20210321-4_gr17_olMI1 (rim)	Olivine	51.07	1.07	14.58	9.55	0.17	8.42	12.95	1.86	0.15	0.09	0.13	0.01	100.03	63.6152	1.24		0.140187	0.0240911		0.98	2.16	1211		50.92	1.08	14.7	10.67	0.17	7.13	13.05	1.88	0.15	0.09	0.13	0.01	99.99	57		0.05	0.03			40.05	0	0.0343	14.87	0.2239
G20210321-4	20210321-4_gr20_(rim)olMI1	Olivine	47.82	1.23	14.75	10.92	0.18	10.5	12.11	1.75	0.45	0.2	0.28	0.03	100.16	65.5975	12.83		0.365854	0.0423129		0	10.35	1293.5		48.34	1.38	16.55	9.16	0.15	6.48	13.49	1.96	0.51	0.22	0.33	0.03	98.59	58.3		0	-0.36			40.08	0.0052	0.0686	13.24	0.1967
G20210321-4	20210321-4_gr20_(core)olMI2	Olivine	50.66	0.56	14.77	8.51	0.15	10.62	12.89	1.7	0.01	0.05	0.14	0	100.06	71.2207	11.32		0.0178571	0.0334548		0.06	6.43	1271.5		51.76	0.63	16.42	7	0.13	7.15	14.26	1.89	0.01	0.06	0.16	0	99.46	66.9		0	-2.54			40.56	0.0116	0.0481	10.98	0.1718
G20210321-4	20210321-4_gr20_(rim)olMI3	Olivine	50.72	1.02	14.73	9.33	0.18	8.97	12.96	1.78	0.14	0.1	0.08	0.01	99.98	65.5946	2.47		0.137255	0.0260257		0.92	3.58	1228		50.27	1.03	14.91	10.44	0.17	7.09	13.1	1.8	0.14	0.1	0.09	0.01	99.14	57.3		0.01	0.31			39.86	0.0247	0.0452	13.73	0.2037
G20210321-4	20210321-4_gr24_(rim)olMI1	Olivine	50.72	1.09	14.69	9.71	0.16	8.39	13.08	1.82	0.14	0.12	0.27	0.01	100.16	63.1467	2.31		0.12844	0.0231045		0.92	2.38	1211.2		50.63	1.11	14.96	10.25	0.15	6.98	13.3	1.85	0.14	0.12	0.28	0.01	99.78	57.4		0	-0.6			39.76	0.0218	0.0351	15.09	0.2295
G20210321-4	20210321-4_gr24_(rim)olMI2	Olivine	50.73	1.11	14.94	9.66	0	8.31	13.03	1.91	0.14	0.11	0.21	0.01	100.1	63.0438	1.03		0.126126	0.0235037		0.8	2.52	1210.4		50.1	1.1	14.87	10.47	0	7.25	12.96	1.9	0.14	0.11	0.21	0.01	99.12	57.8		0.06	0.91			39.76	0.0218	0.0351	15.09	0.2295
G20210321-4	20210321-4_gr24_(rim)olMI3	Olivine	50.67	1.11	14.57	9.83	0.19	8.52	12.95	1.81	0.15	0.12	0.28	0.01	100.16	63.2187	4		0.135135	0.0236502		1	2.76	1215.9		50.55	1.14	15.02	9.89	0.18	6.68	13.32	1.87	0.15	0.12	0.29	0.01	99.21	57.2		0	-1.68			40.08	0	0.039	15.07	0.2422
G20210321-4	20210321-4_gr24_(rim)olMI4	Olivine	50.62	1.02	15.28	9.26	0.17	8.02	13.5	1.79	0.14	0.12	0.2	0.01	100.1	63.2014	0.02		0.137255	0.0253897		0.19	1.61	1198.6		50.09	1.01	15.12	10.48	0.17	7.2	13.36	1.77	0.14	0.12	0.2	0.01	99.67	57.6		0.01	0.62			40.08	0	0.039	15.07	0.2422
G20210321-4	20210321-4_gr25_(core)olMI1	Olivine	50.48	0.66	14.76	8.92	0.15	10.31	12.76	1.69	0.04	0.16	0.15	0	100.07	69.6238	8.79		0.0606061	0.0234632		0.11	6.43	1266		51.34	0.72	16.04	8.01	0.13	7.47	13.81	1.84	0.05	0.17	0.16	0	99.74	64.9		0	-0.38			40.56	0	0.045	11.7	0.1501
G20210321-4	20210321-4_gr25_(core)olMI2	Olivine	50.32	0.7	14.53	9.27	0.17	10.67	12.48	1.7	0.02	0.07	0.2	0	100.12	69.5357	12.32		0.0285714	0.0293803		0.02	7.31	1277.7		51.75	0.79	16.38	7.5	0.14	7.11	13.98	1.91	0.02	0.07	0.23	0	99.89	65.2		0	-1.94			40.56	0	0.045	11.7	0.1501
G20210321-4	20210321-4_gr37_(core)olMI1	Olivine	50.45	0.57	15.43	8.42	0.16	9.76	13.48	1.59	0.04	0.04	0.2	0.01	100.13	69.6844	7.36		0.0701754	0.029936		0.92	5.35	1248.5		51.16	0.61	16.55	7.88	0.14	7.2	14.41	1.71	0.04	0.04	0.21	0.01	99.96	64.4		0	-1.6			40.69	0.0018	0.0555	11.73	0.1752
G20210321-4	20210321-4_gr37_(core)olMI2	Olivine	50.29	0.58	15.76	8.45	0.17	9.68	13.21	1.72	0.03	0.04	0.18	0	100.11	69.4348	5.33		0.0517241	0.0269563		0.98	6.22	1251.1		50.75	0.61	16.58	7.9	0.16	7.89	13.86	1.81	0.03	0.05	0.19	0	99.83	66.4		0	1.66			40.62	0.0084	0.0856	11.84	0.1752
G20210321-4	20210321-4_gr36_(core)olMI1	Olivine	51.1	1.03	15.35	9.28	0.18	8.09	12.76	1.97	0.1	0.07	0.28	0.01	100.17	63.3532	0.98		0.0970874	0.0209366		0.32	2.73	1205.5		50.39	1.02	15.25	9.72	0.17	7.26	12.67	1.96	0.1	0.07	0.28	0.01	98.9	59.7		0.02	1.34			39.95	0.0057	0.0429	15.04	0.2442
G20210321-4	20210321-4_gr40_(core)olMI3	Olivine	49.7	0.75	15.47	9.34	0.17	9.88	12.59	1.77	0.08	0.16	0.21	0	100.13	67.7179	7.79		0.106667	0.0256512		0.52	7.88	1264.2		50.41	0.81	16.66	8.62	0.16	7.32	13.51	1.91	0.09	0.17	0.23	0	99.89	62.7		0	1.24			40.12	0.0023	0.0478	12.61	0.1986
G20210323-1	G20210323_1glomeroMI1ol	Olivine	50.8	1.05	14.36	9.35	0.22	8.4	13.41	1.99	0.19	0.14	0.26	0.01	100.16	64.0489	0.43		0.180952	0.0284847		1	1.03	1206.9		50.19	1.03	14.16	10.81	0.22	7.52	13.22	1.96	0.19	0.14	0.26	0.01	99.71	57.94		0.66	0.41			39.67	0.0071	0.0383	14.47	0.2381
G20210323-1	G20210323_1glomeroMI2ol	Olivine	50.63	1.1	14.66	9.6	0.19	8.61	12.69	2.12	0.19	0.11	0.18	0.02	100.07	64.0099	0.49		0.172727	0.0272995		0.89	3.18	1221.4		49.92	1.09	14.53	11.17	0.19	7.28	12.57	2.1	0.19	0.11	0.18	0.02	99.36	56.34		0.39	1.7			39.67	0.0071	0.0383	14.47	0.2381
G20210323-1	G20210323_1_MI1Ol2	Olivine	50.51	1.07	15.35	9.46	0.17	7.85	13.29	1.95	0.16	0.09	0.27	0.01	100.16	62.2006	0.13		0.149533	0.0253759		0.16	1.74	1196.7		49.93	1.06	15.17	10.31	0.17	7.25	13.13	1.93	0.16	0.09	0.27	0.01	99.48	58.2		0.03	1.09			39.32	0.0028	0.0538	15.47	0.2716
G20210323-1	G20210323_1_MI2Ol2	Olivine	50.46	1.02	15.72	9.21	0.17	7.64	13.43	2.01	0.14	0.12	0.26	0.01	100.16	62.1928	1.37		0.137255	0.0257423		0.02	1.38	1190.1		49.78	1	15.36	10	0.17	7.53	13.13	1.96	0.14	0.12	0.26	0.01	99.46	59.85		0.06	2			39.32	0.0028	0.0538	15.47	0.2716
G20210323-1	G20210323-1gr8_MI	Plagioclase	49.7271	0.761406	15.1757	8.9852	0.160587	9.21312	12.8015	1.67795	0.0397748	0.0332688	0.198918	0.0019862	98.7764	67.0331	4.45792		0.0522386	0.0229058		0.990585	5.56	1239.08		50.25	0.8017	13.74	9.45	0.1674	9.7	12.68	1.71	0.0415	0.0335	0.2003	0.002	98.7764	64.6649		0.06	4.01			46.27	0.0165	34.57	0.4241	0.0396
G20210323-1	G20210323-1gr15_MI	Plagioclase	49.4036	0.559008	15.7279	8.50086	0.0999986	9.3565	13.0224	1.66004	0.0466858	0.0279515	0.216277	0.00535242	98.6266	68.5795	5.82777		0.0835154	0.0182044		0.973199	6.36	1244.43		50.08	0.598	13.87	9.08	0.1071	10.01	12.88	1.7	0.0497	0.0282	0.2182	0.0054	98.6266	66.2787		0.03	4.33			46.01	0.0142	34.28	0.4393	0.0005
G20210323-1	G20210323-1gr22_MI	Plagioclase	49.6483	0.740176	15.245	9.42194	0.178448	9.04898	12.7602	1.65777	0.0485225	0.0472827	0.237407	0.00447	99.0385	65.5712	4.40665		0.0655554	0.0235931		0.99506	5.77	1237.05		50.16	0.7787	13.82	9.9	0.1876	9.52	12.64	1.69	0.0511	0.0476	0.239	0.0045	99.0385	63.1601		0.11	4.27			46.11	0.0172	34.66	0.4864	0.0071
G20210323-1	G20210323-1gr29_MI	Plagioclase	49.5483	0.801988	15.0884	9.23631	0.21609	9.4477	12.9344	1.71461	0.0454647	0.0721881	0.201152	0.00536936	99.312	66.9796	3.91995		0.05669	0.021541		0.803906	5.97	1246.59		49.98	0.8387	13.83	9.65	0.2259	9.88	12.84	1.74	0.0471	0.0726	0.2023	0.0054	99.312	64.6064		0.04	4.51			46.18	0.0189	34.3	0.4409	0.0071
G20210323-1	G20210323-1gr30_MI	Plagioclase	49.6356	0.849968	14.9677	8.79054	0.172311	9.67744	12.7556	1.64591	0.0540432	0.0701365	0.193	0.00397937	98.8162	68.5842	3.3687		0.0635826	0.0210512		0.626674	6.08	1250.72		50.03	0.8836	13.88	9.13	0.1785	10.06	12.66	1.67	0.0556	0.0705	0.194	0.004	98.8162	66.2673		0.03	4.81			45.96	0.016	34.59	0.4057	0.0213
G20210323-1	G20210323-1gr30_MIdupl	Plagioclase	49.0628	0.855042	14.9462	8.8018	0.160927	9.76456	12.8706	1.59715	0.0400782	0.0824507	0.196131	0.00835448	98.3861	68.7495	3.43355		0.0468727	0.020864		0.578205	6.43	1253.57		49.45	0.8897	13.84	9.15	0.1668	10.16	12.78	1.62	0.0411	0.0829	0.1972	0.0084	98.3861	66.4393		0.02	5.11			45.96	0.016	34.59	0.4057	0.0213
G20210323-1	G20210323-1gr39_MI1	Plagioclase	49.8131	0.62772	15.5753	8.69158	0.139949	9.40239	12.8245	1.71846	0.0536868	0.0583913	0.198213	0.000297915	99.1035	68.2057	4.558		0.0855266	0.0283656		0.995944	6.34	1246.1		50.35	0.6617	14.12	9.15	0.147	9.91	12.7	1.75	0.0561	0.0588	0.1996	0.0003	99.1035	65.8815		0.07	4.79			46.22	0.0126	34.32	0.4273	0.0138
G20210323-1	G20210323-1gr39_MI2	Plagioclase	49.7493	0.683301	15.4114	8.60823	0.141239	9.4884	12.8879	1.79303	0.0448986	0.0439995	0.205298	0.00198643	99.059	68.6107	4.57674		0.0657083	0.0256677		0.924727	6.08	1247.24		50.29	0.7199	13.94	9.06	0.149	10	12.77	1.83	0.0471	0.0443	0.2067	0.002	99.059	66.3057		0.03	4.41			45.9	0.0222	34.45	0.4737	0.0005
G20210323-1	G20210323-1gr47_MI	Plagioclase	49.6244	0.849846	14.9988	9.11118	0.168079	9.61629	12.8757	1.70862	0.0369535	0.0894267	0.196579	0.00408296	99.2799	67.6687	2.81472		0.0434825	0.0201284		0.636209	6.05	1250.21		49.95	0.878	14.09	9.4	0.1726	9.93	12.8	1.73	0.038	0.0898	0.1974	0.0041	99.2799	65.3187		0.07	5			45.74	0.0038	34.51	0.49	0.0369
G20210323-1	G20210323-1gr47_MIdupl	Plagioclase	49.1676	0.809769	15.0998	8.96413	0.197864	9.55338	13.0067	1.6772	0.0500506	0.0594161	0.190191	0.00557337	98.7817	67.8807	3.10621		0.0618085	0.0224233		0.771737	6.12	1248.71		49.52	0.8396	14.1	9.28	0.204	9.9	12.93	1.7	0.0517	0.0597	0.1911	0.0056	98.7817	65.5409		0.08	4.98			45.74	0.0038	34.51	0.49	0.0369
G20210323-1	G20210323-1gr53_MI1	Plagioclase	50.8213	0.314877	16.426	7.97169	0.133537	8.84805	13.1474	1.87069	0.0317199	0	0.165271	0.00504721	99.7356	68.7602	7.64295		0.100737	0.0584708		0.268929	4.99	1228.49		51.79	0.3445	14	8.69	0.1461	9.66	12.97	1.93	0.0329	0	0.167	0.0051	99.7356	66.4642		0.1	2.74			46.07	0	33.99	0.3825	0
G20210323-1	G20210323-1gr53_MI2	Plagioclase	50.443	0.369115	16.2527	8.18215	0.168754	8.9135	12.9658	1.92871	0.0589168	0.0228512	0.175291	0.00158277	99.4824	68.3573	7.38784		0.159616	0.0487691		0.503186	5.44	1232.52		51.31	0.4029	13.92	8.9	0.1842	9.71	12.81	1.98	0.0634	0.0231	0.1772	0.0016	99.4824	66.0458		0.05	3.21			47.01	0	33.97	0.3894	0
G20210323-1	G20210323-1gr53_MI3	Plagioclase	50.7729	0.388574	16.1937	8.20963	0.110732	8.93577	13.1069	1.88289	0.046317	0.0396702	0.176884	0.00603462	99.8701	68.3388	7.64703		0.119197	0.0453617		0.505813	5.03	1231.06		51.7	0.4239	13.76	8.95	0.1212	9.76	12.94	1.94	0.05	0.0401	0.1788	0.0061	99.8701	66.0353		0.03	2.63			46.77	0.017	34.12	0.4313	0
G20210323-1	G20210323-1gr59_MI1	Plagioclase	50.213	0.409413	16.1736	8.43349	0.164835	9.46065	13.2901	1.77598	0.0178167	0.0639242	0.182655	0.000891965	100.186	68.9881	6.36863		0.0435177	0.0382036		0.906207	6.4	1247.31		50.95	0.4412	14.14	9.06	0.1763	10.18	13.15	1.82	0.0192	0.0645	0.1843	0.0009	100.186	66.7031		0.03	4.27			46.48	0	34.22	0.4154	0.0196
G20210323-1	G20210323-1gr61MI	Plagioclase	49.9825	0.762299	15.2198	8.77224	0.153894	9.63465	12.9509	1.75132	0.0547668	0.0444571	0.19593	0.00556957	99.5284	68.5336	3.59246		0.0718443	0.0147645		0.589031	6.02	1252.04		50.4	0.7941	14.06	9.13	0.1604	10.04	12.86	1.78	0.0566	0.0447	0.197	0.0056	99.5284	66.2228		0.04	4.55			46.38	0.0248	34.6	0.5053	0.0027
G20210323-1	G20210323-1gr61_MIdupl	Plagioclase	50.0122	0.826202	15.0417	9.02536	0.170452	9.70806	12.86	1.72437	0.0427687	0.058107	0.213523	0.00397993	99.6867	68.0821	3.37434		0.0517654	0.0171585		0.75684	5.88	1249.69		50.4	0.8585	13.95	9.37	0.1772	10.09	12.77	1.75	0.044	0.0584	0.2146	0.004	99.6867	65.752		0.03	4.74			46.38	0.0248	34.6	0.5053	0.0027
G20210323-1	G20210323-1gr72_MI	Plagioclase	49.7802	0.878403	14.939	10.3894	0.166862	8.65906	12.3723	1.86122	0.0825118	0.0816109	0.263467	0.00448412	99.4786	62.3035	2.29951		0.0939339	0.0271186		0.994185	5.46	1230.84		50.04	0.9021	14.2	10.66	0.1711	8.89	12.3	1.88	0.0846	0.0819	0.2644	0.0045	99.4786	59.7884		0.45	4.76			46.41	0.0069	34.44	0.4938	0.0125
G20210323-1	cG20210323-1gr1_MI	Plagioclase	49.9389	0.690669	15.3938	8.84469	0.194729	9.28163	13.0578	1.79221	0.0404204	0.0714179	0.216737	0.00427117	99.5273	67.543	4.38068		0.0585235	0.0251707		0.995518	5.45	1240.66		50.4	0.7265	14.01	9.29	0.2048	9.76	12.99	1.81	0.0416	0.0719	0.2182	0.0043	99.5273	65.1941		0.09	3.96			47.57	0.015	33.96	0.4876	0.0049
G20210323-1	cG20210323-1gr2_MI	Plagioclase	49.4343	1.06557	14.3794	11.1052	0.191913	8.32071	13.0094	1.83209	0.14088	0.110497	0.24979	0.00946551	99.8492	59.7719	2.49578		0.13221	0.0237156		0.981305	3.52	1217.54		49.69	1.0966	13.57	11.42	0.1968	8.56	12.95	1.85	0.1447	0.1109	0.2507	0.0095	99.8492	57.1987		0.33	2.69			46.66	0.009	34.53	0.4267	0.029
G20210323-1	cG20210323-1gr5_MI1	Plagioclase	50.6806	0.780567	15.1174	8.7055	0.18668	9.93904	12.9533	1.59152	0.0434772	0.0888191	0.235957	0.00586166	100.329	69.363	4.74833		0.0556995	0.0224388		0.578015	5.94	1255.18		51.22	0.8242	13.59	9.18	0.1964	10.49	12.84	1.61	0.0453	0.0894	0.2375	0.0059	100.329	67.076		0	4.07			46.84	0.0128	34.25	0.386	0.0174
G20210323-1	cG20210323-1gr5_MI2	Plagioclase	50.2994	0.815563	15.0993	8.88274	0.190409	9.67239	12.9232	1.58872	0.0562855	0.071497	0.237494	0.00547679	99.8425	68.3477	2.84179		0.0690143	0.0238022		0.75255	5.75	1249.13		50.62	0.8426	14.19	9.17	0.1963	9.99	12.86	1.6	0.0578	0.0718	0.2385	0.0055	99.8425	66.0131		0.1	4.74			46.84	0.0128	34.25	0.386	0.0174
G20210323-1	cG20210323-1gr7_MI	Plagioclase	50.2943	0.845122	14.9995	9.02793	0.182309	9.57022	13.012	1.79579	0.0417872	0.0330478	0.233325	0.00637066	100.042	67.7644	3.14704		0.0494452	0.0210446		0.662265	5.26	1246.57		50.66	0.8755	13.98	9.35	0.1891	9.92	12.93	1.82	0.0431	0.0332	0.2344	0.0064	100.042	65.4167		0.05	4.08			46.4	0.0339	34.59	0.437	0
G20210323-1	cG20210323-1gr9_MI	Plagioclase	49.9788	0.67014	15.4553	8.9851	0.184979	9.50539	13.0302	1.75392	0.0482241	0.0876203	0.218256	0.00824545	99.9262	67.7197	4.41074		0.0719613	0.0262593		0.924468	6.15	1248.33		50.5	0.7057	14.02	9.44	0.1936	10	12.91	1.79	0.0507	0.0882	0.2197	0.0083	99.9262	65.3817		0.04	4.53			46.18	0	34.86	0.4743	0.0259
G20210323-1	cG20210323-1gr10_MI1	Plagioclase	50.317	0.493262	15.9269	9.163	0.160571	8.92442	12.823	1.71548	0.0502055	0.0029734	0.200209	0.00485655	99.7819	65.8867	5.74334		0.101783	0.0348691		0.665719	5.95	1234.87		51.04	0.528	14.05	9.78	0.1706	9.54	12.65	1.76	0.0534	0.003	0.202	0.0049	99.7819	63.492		0.14	4.18			46.29	0	35.16	0.4644	0.021
G20210323-1	cG20210323-1gr10_MI2	Plagioclase	49.7416	0.65438	15.482	9.50578	0.208502	9.14611	12.9123	1.59512	0.0373947	0.0361308	0.227902	0.00436746	99.5515	65.6122	4.81991		0.0571452	0.0255927		0.975546	6.21	1240.61		50.29	0.6919	13.92	10.04	0.2197	9.67	12.78	1.63	0.0395	0.0364	0.2296	0.0044	99.5515	63.1971		0.1	4.6			46.6	0.0146	34.8	0.4257	0.0196
G20210323-1	cG20210323-1gr10_MI3	Plagioclase	50.4248	0.542876	15.7981	9.32954	0.132407	8.79734	12.9899	1.78796	0.0527948	0	0.216964	0.00773809	100.08	65.1558	5.37441		0.0972501	0.0332604		0.66398	5.23	1230.03		51.04	0.5783	14.08	9.91	0.1394	9.36	12.86	1.83	0.0562	0	0.2187	0.0078	100.08	62.7412		0.21	3.62			47.1	0	34.32	0.4984	0.029
G20210323-1	cG20210323-1gr11_MI1	Plagioclase	49.6719	0.667822	15.4355	8.72496	0.138326	9.33894	12.9321	1.72798	0.0353376	0.019452	0.212285	0.000694714	98.9053	67.9753	4.96639		0.0529147	0.0255411		0.993729	5.91	1243.03		50.24	0.7073	13.85	9.23	0.1465	9.89	12.81	1.76	0.0373	0.0196	0.2139	0.0007	98.9053	65.64		0.04	4.18			46.41	0.0147	34.29	0.3976	0.0031
G20210323-1	cG20210323-1gr11_MI2	Plagioclase	49.8688	0.667359	15.4673	8.50326	0.15256	9.49361	13.0411	1.73206	0.0478427	0.0434134	0.201569	0.00665606	99.2255	68.8861	4.34352		0.0716896	0.0261464		0.970745	5.84	1245.85		50.37	0.7016	14.08	8.93	0.1604	9.98	12.94	1.76	0.0502	0.0437	0.2029	0.0067	99.2255	66.5833		0.06	4.32			46.41	0.0147	34.29	0.3976	0.0031
G20210323-1	cG20210323-1gr13_MI	Plagioclase	50.293	0.865062	14.9797	9.17137	0.217973	9.05104	12.8312	1.81503	0.0751652	0.0787282	0.202202	0	99.5805	66.1822	2.29085		0.08689	0.0216944		0.963934	4.57	1233.12		50.55	0.8884	14.25	9.41	0.2233	9.29	12.78	1.83	0.0769	0.079	0.2029	0	99.5805	63.77		0.38	3.83			46.91	0	34.11	0.3753	0.0236
G20210323-1	cG20210323-1gr22_MI1	Plagioclase	49.7637	1.01978	14.5222	9.30533	0.139667	9.94065	12.9293	1.72261	0.0395081	0.0742422	0.236279	0.00418546	99.6974	67.9326	2.35134		0.0387418	0.0125453		0.174785	5.65	1256.14		50.02	1.0477	13.76	9.55	0.1433	10.21	12.87	1.74	0.0406	0.0745	0.2371	0.0042	99.6974	65.5895		0.01	4.68			46.47	0.011	34.56	0.5188	0.0094
G20210323-1	cG20210323-1gr22_MI2	Plagioclase	49.5266	0.944589	14.7013	9.06268	0.122694	9.62627	13.0909	1.62348	0.0340593	0.0999295	0.217078	0.00726579	99.0568	67.808	3.06055		0.0360572	0.0183593		0.56163	5.25	1246.61		49.87	0.979	13.71	9.38	0.1267	9.97	13.02	1.64	0.0353	0.1004	0.2181	0.0073	99.0568	65.4579		0.03	4.03			46.27	0	34.65	0.4062	0.0147
G20210323-1	cG20210323-1gr22_MI3	Plagioclase	50.0218	0.956219	14.6946	9.16737	0.182938	9.75419	13.074	1.66494	0.0290028	0.0552881	0.221451	0.00597709	99.8277	67.8454	2.62885		0.0303307	0.0189102		0.429819	5.25	1249.82		50.32	0.9858	13.84	9.44	0.1882	10.05	13.01	1.68	0.0299	0.0555	0.2223	0.006	99.8277	65.4945		0.03	4.22			46.27	0	34.65	0.4062	0.0147
G20210323-1	cG20210323-1gr23_MI1	Plagioclase	49.9252	0.89145	14.8645	8.77058	0.142829	9.62601	13.159	1.73411	0.0446833	0.0437032	0.233847	0.00388252	99.4398	68.5183	2.99376		0.0501243	0.0208944		0.616397	4.95	1245.68		50.25	0.9231	13.91	9.07	0.1479	9.96	13.1	1.75	0.0461	0.0439	0.2349	0.0039	99.4398	66.1914		0.05	3.81			46.91	0	34.12	0.388	0
G20210323-1	cG20210323-1gr23_MI2	Plagioclase	50.0419	0.953408	14.7227	8.98176	0.166063	9.59222	12.9682	1.72391	0.0473495	0.0640794	0.200111	0.00378696	99.4654	67.9263	2.22999		0.0496634	0.0197757		0.537971	4.98	1245.41		50.3	0.978	14	9.21	0.1701	9.84	12.91	1.74	0.0484	0.0643	0.2008	0.0038	99.4654	65.5746		0.09	4.14			46.45	0.0224	34.68	0.3617	0.0147
G20210323-1	G20210323_1glomeroMI1plag	Plagioclase	49.54	1.18	14.13	11.01	0.2	8.64	12.66	1.87	0.17	0.11	0.22	0.01	99.75	60.879	3.23		0.144068	0.0236947		0.56	4.03	1227.1		49.36	1.21	13.03	11.31	0.21	8.89	12.53	1.85	0.17	0.11	0.22	0.01	98.91	60.88		0.03	2.91			48.88	0.0314	32.48	0.577	0.0096
G20210323-1	G20210323_1glomeroMI1cpx	Clinopyroxene	49.39	1.09	14.36	10.99	0.2	8.17	12.33	2.03	0.15	0.14	0.26	0.01	99.13	59.5829	4		0.137615	0.0237175		0.96	4.04	1217.1		49.31	1.11	14.78	11.19	0.2	7.8	12.05	2.11	0.16	0.14	0.26	0.01	99.13	57.99		0.85	4.48			51.88	0.5138	4.42	6.2	0.1472
G20210324-1	cG20210324-1gr6_MI	Olivine	50.381	0.695	14.631	9.041	0.114	10.799	12.476	1.694	0.018	0.059	0.162461	0.00237704	100.073	70.3144	8.57554		0.0258993	0.022644		0.0151276	7.5	1280.54		51.16	0.7546	15.89	8.03	0.1236	7.96	13.55	1.84	0.0193	0.0644	0.1777	0.0026	99.5722	63.8642		0.01	1.26			40.49	0.0238	0.0713	11.25	0.1685
G20210324-1	cG20210324-1gr5_MI	Plagioclase	50.5444	0.755974	15.2168	8.58797	0.146446	9.31502	12.8479	1.775	0.070071	0.0595323	0.231967	0.00874598	99.5598	68.2633	3.97838		0.0926896	0.0249326		0.955241	4.97	1239.14		50.96	0.7914	13.98	8.98	0.1529	9.75	12.79	1.78	0.0734	0.0599	0.2334	0.0088	99.5598	65.9372		0.09	3.64			48.36	0.0183	33.45	0.4592	0.0134
G20210324-1	20210324-t_plg1_MI1	Plagioclase	49.97	0.71	15.38	9.54	0.19	8.66	12.85	1.94	0.06	0.06	0.23	0	99.6	64.2872	3.08		0.084507	0.0281893		0.88	4.83	1226.9		50.34	0.74	14.39	9.88	0.2	8.97	12.76	1.97	0.06	0.06	0.23	0	99.6	60.88		0.58	3.92			45.93	0.0128	34.68	0.4154	0.0088
G20210324-1	20210324-t_plg1_MI2	Plagioclase	50.22	0.63	15.65	9.4	0.16	8.71	12.79	1.87	0.05	0.1	0.22	0	99.79	64.7574	3.9		0.0793651	0.0291448		0.73	5.26	1228.9		50.71	0.65	14.39	9.82	0.16	9.11	12.67	1.9	0.05	0.1	0.22	0.01	99.79	60.88		0.51	4.13			45.93	0.0128	34.68	0.4154	0.0088
G20210404-1	cG20210404-1gr13_MI1	Olivine	50.083	0.596	14.726	8.477	0.144	10.748	13.593	1.416	0.082	0.049	0.205992	0.00329211	100.123	71.5448	5.9396		0.137584	0.0332628		0.0674797	5.93	1270.73		50.44	0.6314	15.6	7.94	0.1526	8.46	14.4	1.5	0.0871	0.0522	0.219	0.0035	99.4858	65.513		0.1	1.19			40.65	0	0.0648	10.62	0.1383
G20210404-1	cG20210404-1gr13_MI2	Olivine	50.569	0.506	15.09	7.996	0.184	10.219	13.879	1.471	0.009	0	0.150478	0.000767747	100.074	71.7063	4.03162		0.0177866	0.0325233		0.564907	4.77	1254.25		50.7	0.5264	15.7	7.65	0.191	8.44	14.44	1.53	0.0094	0.0003	0.1568	0.0008	99.3447	66.2958		0.05	0.97			40.65	0	0.0648	10.62	0.1383
G20210404-1	cG20210404-1gr13_MI2dupl	Olivine	50.084	0.574	14.827	8.351	0.131	10.553	13.813	1.516	0.018	0.05	0.160169	0	100.077	71.4769	5.50523		0.0313589	0.0291821		0.157699	5.41	1264.67		50.62	0.6056	15.65	7.81	0.1388	8.69	14.58	1.6	0.0189	0.0528	0.1695	0	99.9356	66.4853		0.18	1.38			40.65	0	0.0648	10.62	0.1383
G20210404-1	cG20210404-1gr14_MI	Olivine	50.824	0.571	15.474	8.267	0.126	9.419	13.519	1.693	0.01	0.019	0.154907	0.000389702	100.077	69.3193	2.57443		0.0175131	0.031817		0.991374	4.36	1237.56		51	0.5857	15.99	7.96	0.1293	8.02	13.97	1.75	0.0085	0.0175	0.159	0.0004	99.5904	64.2387		0.01	0.99			40.21	0.0318	0.066	11.83	0.1786
G20210404-1	cG20210404-1gr14_MI2	Olivine	49.213	0.976	14.855	10.311	0.209	9.814	12.334	1.839	0.228	0.114	0.235031	0.00894908	100.137	65.3674	5.79918		0.233607	0.0328558		0.0950287	7.77	1266.14		49.67	1.0326	15.67	9.76	0.2185	7.97	13.01	1.94	0.2439	0.1222	0.2495	0.0095	99.8962	59.2817		0.24	3.61			40.24	0.0099	0.0327	13.47	0.211
G20210404-1	cG20210404-1gr17_MI	Olivine	50.84	0.561	15.206	8.278	0.119	9.86	13.367	1.639	0.022	0.027	0.141913	0.00466068	100.066	70.2559	4.88414		0.0392157	0.0282064		0.749221	4.97	1249.13		51.23	0.5884	15.96	7.69	0.1253	8.05	14.03	1.72	0.0235	0.0286	0.1492	0.0049	99.5999	65.1123		0.01	0.65			40.34	0	0.0524	11.36	0.1732
G20210404-1	cG20210404-1gr18_MI	Olivine	50.407	0.666	14.694	8.877	0.099	10.915	12.545	1.631	0.027	0.049	0.210201	0.000368288	100.121	70.9159	7.92793		0.0405405	0.0239707		0.014453	7.6	1282.6		51.09	0.7188	15.86	7.8	0.1073	8.33	13.54	1.76	0.0293	0.0534	0.2283	0.0004	99.5175	65.565		0.07	2.04			40.59	0	0.0637	11	0.1791
G20210404-1	cG20210404-1gr19_MI	Olivine	50.277	0.601	15.447	8.459	0.162	10.125	12.997	1.688	0.038	0.124	0.159649	0.00401271	100.082	70.3581	4.45923		0.063228	0.02891		0.533409	6.86	1262.87		50.65	0.6278	16.2	7.95	0.1725	8.35	13.63	1.77	0.0399	0.1333	0.1671	0.0042	99.6948	65.1881		0.04	2.82			40.77	0	0.0623	11.31	0.1572
G20210404-1	cG20210404-1gr9-MI1	Olivine	50.256	0.673	14.548	8.979	0.136	11.204	12.337	1.692	0.027	0.055	0.229736	0.00251667	100.139	71.2184	10.1189		0.0401189	0.0208372		0.00210105	8.23	1291.63		51.22	0.7411	15.99	7.83	0.1462	8.07	13.56	1.86	0.0345	0.059	0.2556	0.0028	99.7692	64.758		0.02	1.49			40.7	0.0302	0.0692	10.81	0.1633
G20210404-1	cG20210404-1gr9-MI2	Olivine	50.408	0.698	14.255	9.131	0.163	11.203	12.306	1.669	0.036	0.036	0.19093	0.00560772	100.102	70.8712	10.9885		0.0515759	0.0241877		0.000741444	7.69	1289.76		51.58	0.7747	15.72	7.89	0.1757	8.2	13.57	1.84	0.0387	0.0431	0.2145	0.0063	100.053	64.9483		0.07	1.3			40.45	0	0.0453	11.01	0.1783
G20210404-1	cG20210404-1gr9-MI3	Olivine	50.704	0.672	14.382	8.968	0.118	11.064	12.247	1.663	0.045	0.045	0.220322	0.00189156	100.13	70.9852	9.9256		0.0669643	0.0243325		0.00231842	7.52	1285.89		51.79	0.7387	15.83	7.44	0.1281	8.15	13.48	1.83	0.0541	0.0546	0.2446	0.0021	99.7422	66.1363		0.04	1.08			40.45	0	0.0453	11.01	0.1783
G20210404-1	cG20210404-1gr21_MI	Plagioclase	50.2467	0.856885	15.0555	10.35	0.176003	8.29718	12.3887	1.86894	0.111022	0.128738	0.270849	0.00768438	99.7583	61.3858	1.29125		0.129564	0.0570393		0.838959	4.57	1219.2		50.4	0.8694	14.64	10.5	0.1783	8.42	12.35	1.88	0.1125	0.129	0.2714	0.0077	99.7583	58.8426		1	4.22			46.44	0.0351	34.55	0.5142	0.0281
G20210404-1	cG20210404-1gr21_MIdupl	Plagioclase	49.8412	0.857426	15.0135	10.3312	0.182282	8.06961	12.4683	1.82335	0.102741	0.067477	0.291237	0.00697694	99.0553	60.7679	2.03499		0.119825	0.0462502		0.591104	4.09	1211.63		50.08	0.8774	14.36	10.57	0.1861	8.26	12.41	1.84	0.1049	0.0677	0.2922	0.007	99.0553	58.2157		1	3.58			46.44	0.0351	34.55	0.5142	0.0281
G20210405-2	cG20210405-2gr2_MI	Olivine	50.651	0.595	15.35	8.421	0.201	9.572	13.412	1.698	0.01	0.01	0.134496	0.00336	100.058	69.2694	4		0.0168067	0.0205008		0.964592	4.82	1242.93		51.07	0.6188	16	8.21	0.2085	7.98	13.98	1.77	0.0128	0.0147	0.1401	0.0035	100.008	63.4093		0.01	1.04			40.33	0.0175	0.0775	11.89	0.177
G20210405-2	cG20210405-2gr4_MI1	Olivine	50.379	0.609	15.557	8.519	0.133	9.868	13.112	1.646	0.019	0.076	0.138116	0.000758358	100.057	69.6699	5.20525		0.0311987	0.023139		0.849981	6.4	1255.33		50.62	0.6407	16.35	8.06	0.1367	7.75	13.78	1.73	0.0228	0.0804	0.1457	0.0008	99.3171	63.1582		0	1.28			40.24	0	0.0751	11.56	0.1967
G20210405-2	cG20210405-2gr4_MI2	Olivine	49.93	0.609	15.532	8.335	0.122	9.411	13.999	1.909	0.03	0.041	0.152217	0.0101478	100.08	69.1266	-1.47783		0.0492611	0.0234301		0.996338	4.22	1238.51		48.38	0.6	15.3	7.93	0.12	8.35	13.79	1.88	0.03	0.04	0.15	0.01	96.58	65.2453		0.32	2.47			40.24	0	0.0751	11.56	0.1967
G20210405-2	cG20210405-2gr7_MI	Olivine	50.385	0.994	14.733	10.341	0.162	8.984	12.192	1.911	0.096	0.096	0.247465	0.00543564	100.147	63.2733	4.63783		0.0965795	0.022098		0.681975	5.54	1238.79		50.94	1.0401	15.42	10.14	0.1718	7.38	12.76	2	0.098	0.1015	0.2595	0.0057	100.317	56.4763		0.03	1.74			39.59	0.0156	0.0328	14.89	0.1981
G20210405-2	G20210405-2gr13_MI	Olivine	49.267	1.054	13.707	10.889	0.149	10.781	12.044	1.718	0.191	0.082	0.0540228	0.0132356	99.9493	66.2547	9.96205		0.181214	0.0267551		0.466149	2.1	1202.41		50.53	1.159	15.08	10.12	0.1641	7.98	13.25	1.89	0.2106	0.0906	0.06	0.0147	100.549	58.4349		0.47	2.11			40.17	0	0.0433	12.95	0.2012
G20210405-2	G20210405-2gr41_MI	Olivine	49.789	0.719	14.564	9.164	0.143	10.787	12.801	1.745	0.088	0.106	0.211252	0.00163903	100.119	70.0082	8.94298		0.122392	0.0275385		0.00735951	7.24	1280.35		50.85	0.7833	15.86	8.28	0.1559	8.18	13.94	1.9	0.0956	0.115	0.232	0.0018	100.394	63.7858		0.07	1.44			40.29	0.0099	0.0699	11.35	0.1631
G20210405-2	G20210405-2gr25_MI	Plagioclase	50.716	0.593078	15.7342	8.96976	0.188508	9.3865	13.0294	1.82856	0.0459066	0.0805011	0.203193	0.0042788	100.78	67.4815	3.5361		0.0774041	0.0288133		0.999448	5.89	1245.18		51.13	0.6173	14.6	9.33	0.1958	9.77	12.95	1.85	0.0474	0.0809	0.2042	0.0043	100.78	65.1198		0.23	4.75			46.53	0.0154	34.28	0.3993	0.016
G20210405-2	G20210405-2gr25_MI2	Plagioclase	50.5496	0.584514	15.7276	8.75065	0.175386	9.22826	12.9956	1.74742	0.0408865	0.0507815	0.220318	0.00606198	100.077	67.6509	3.95485		0.0699495	0.0296352		0.939708	5.6	1239.61		51.03	0.6124	14.45	9.15	0.183	9.66	12.89	1.78	0.0428	0.0511	0.2217	0.0061	100.077	65.3049		0.28	4.36			46.9	0	34.8	0.4399	0.0183
G20210405-2	G20210405-2gr25_MI3	Plagioclase	50.2052	0.579952	15.7245	8.62996	0.146445	9.26604	12.9502	1.74585	0.038166	0.0849143	0.204192	0.0105274	99.5859	68.043	4.40492		0.0658088	0.0316488		0.960685	5.86	1241.22		50.74	0.6101	14.3	9.07	0.1539	9.75	12.84	1.78	0.0402	0.0855	0.2056	0.0106	99.5859	65.7129		0.18	4.42			46.46	0.0165	34.8	0.4316	0.0076
G20210412-1	G20210412-1gr18_MI1	Olivine	50.102	0.664	15.134	8.817	0.15	10.167	13.076	1.748	0.039	0.014	0.199808	0.00318494	100.114	69.5741	6.3253		0.0587349	0.025697		0.282483	6.5	1263.43		50.73	0.706	16.1	8.29	0.1601	7.98	13.91	1.86	0.0419	0.0152	0.2133	0.0034	100.01	63.184		0.01	1.42			40.61	0	0.0672	11.56	0.1777
G20210412-1	G20210412-1gr18_MI2	Olivine	50.014	0.66	15.364	8.786	0.128	10.106	13.11	1.622	0.046	0.078	0.189913	0.00225527	100.106	69.5212	6.0303		0.069697	0.0269152		0.501574	6.86	1262.7		50.65	0.6998	16.29	8.4	0.1356	8.04	13.9	1.72	0.0486	0.0822	0.2021	0.0024	100.171	63.0515		0.01	2			40.12	0.0171	0.0471	11.62	0.1949
G20210412-1	G20210412-1gr22_MI	Olivine	49.246	0.729	15.652	9.112	0.163	9.746	13.304	1.657	0.158	0.143	0.275889	0.0111299	100.197	67.9592	5.67901		0.216735	0.0361756		0.777237	7.05	1257.39		49.62	0.7704	16.53	8.55	0.1724	7.69	14.05	1.75	0.1672	0.1505	0.2925	0.0118	99.7548	61.5909		0	1.75			40.21	0.0184	0.0364	12.25	0.1887
G20210412-1	G20210412-1gr28_MI	Olivine	50.303	0.697	15.114	8.973	0.12	9.772	13.205	1.589	0.038	0.101	0.217877	0.00599231	100.136	68.3506	6.37016		0.0545194	0.025376		0.691771	5.61	1250.78		50.72	0.7414	16.07	8.6	0.1276	7.21	14.04	1.69	0.0399	0.1076	0.2327	0.0064	99.5856	59.9153		0	-0.81			40.21	0.0184	0.0364	12.25	0.1887
G20210412-1	cG20210412-1_gr2_MI	Olivine	49.977	0.735	14.815	9.211	0.137	10.461	12.746	1.698	0.044	0.082	0.196895	0.00165845	100.105	69.2511	7.86395		0.0598639	0.0197513		0.0662777	7.25	1273.09		50.75	0.7928	15.97	8.21	0.1477	8.05	13.74	1.83	0.0473	0.0886	0.2137	0.0018	99.8419	63.6117		0.02	1.61			40.33	0.0059	0.0613	11.66	0.1775
G20210412-1	cG20210412-1_gr9_MI	Olivine	49.872	0.731	14.655	9.191	0.149	10.571	12.902	1.707	0.047	0.081	0.231244	0.00507114	100.142	69.5195	7.79754		0.0642955	0.0210781		0.0312518	6.96	1274.29		50.55	0.788	15.8	8.32	0.1611	7.97	13.91	1.84	0.051	0.087	0.2508	0.0055	99.7334	63.0707		0.02	1.09			40.5	0.0013	0.0621	11.52	0.165
G20210412-1	G20210412-1gr21_emb?	Plagioclase	50.7988	0.797807	15.1597	10.0422	0.178726	8.27087	12.5215	1.97045	0.0955524	0.0447211	0.153187	0.00418327	100.038	62.0242	2.71405		0.119769	0.0270133		0.76344	3.92	1215.91		51.11	0.8228	14.3	10.35	0.184	8.53	12.45	1.99	0.098	0.0449	0.1538	0.0042	100.038	59.5038		0.81	3.21			47.13	0.0195	33.91	0.4885	0.016
G20210412-1	G20210412-1gr21_MI	Plagioclase	50.3033	1.10426	14.3696	10.3912	0.204179	8.46422	12.6071	1.88575	0.102612	0.0696262	0.251034	0.00399576	99.7569	61.7635	0.682301		0.0929235	0.0207905		0.957803	3.38	1218.55		50.38	1.1129	14.15	10.47	0.2058	8.53	12.59	1.89	0.1032	0.0697	0.2513	0.004	99.7569	59.2257		0.81	3.19			46.96	0.0179	34.42	0.5316	0
G20210412-1	G20210412-1gr40_MI1	Plagioclase	50.1573	0.598063	15.7	8.7691	0.169768	9.2835	13.3907	1.76665	0.0512804	0.0644294	0.16863	0.00367884	100.123	67.7354	3.81937		0.0857442	0.0318848		0.969779	5.31	1239.92		50.61	0.6249	14.46	9.15	0.1771	9.7	13.31	1.8	0.053	0.0648	0.1696	0.0037	100.123	65.3985		0.27	4.03			46.31	0.0123	34.83	0.4976	0.0107
G20210412-1	G20210412-1gr40_MI1dupl	Plagioclase	50.4973	0.587943	15.7286	8.96033	0.172549	9.27321	13.2522	1.76601	0.050094	0.0495161	0.170125	0.00338062	100.511	67.2376	3.92995		0.0852022	0.0311568		0.970628	5.46	1240.61		50.97	0.615	14.45	9.36	0.1802	9.7	13.16	1.8	0.0518	0.0498	0.1711	0.0034	100.511	64.8832		0.24	4.16			46.31	0.0123	34.83	0.4976	0.0107
G20210412-1	G20210412-1gr40_MI2	Plagioclase	50.2887	0.721533	15.3253	8.84759	0.158382	9.43764	13.0167	1.6063	0.0559311	0.0652049	0.187961	0.00695784	99.7183	67.9003	3.88528		0.0775171	0.0312884		0.975368	5.55	1243.32		50.75	0.7541	14.07	9.24	0.1644	9.87	12.92	1.63	0.0581	0.0656	0.1891	0.007	99.7183	65.5699		0.1	4.19			46.72	0.0284	34.7	0.5198	0.0342
G20210412-1	G20210412-1gr42_MI1	Plagioclase	50.1819	1.11439	14.3601	10.6295	0.158427	8.53669	12.3296	1.85776	0.0888461	0.0651647	0.271353	0.00579686	99.5995	61.4288	0.343103		0.0797266	0.0191726		0.885069	4.16	1223.58		50.22	1.1188	14.25	10.67	0.159	8.57	12.32	1.86	0.0892	0.0652	0.2715	0.0058	99.5995	58.8813		0.8	4.05			47.05	0.0083	34.35	0.5464	0.0169
G20210412-1	G20210412-1gr42_MI2	Plagioclase	50.2632	1.05107	14.5594	10.7628	0.194363	8.50415	12.2717	1.76972	0.108037	0.0931911	0.265575	0.00199981	99.8452	61.0423	0.0607235		0.102789	0.0215062		0.979563	4.6	1224.45		50.27	1.0518	14.54	10.77	0.1945	8.51	12.27	1.77	0.1081	0.0932	0.2656	0.002	99.8452	58.4848		0.97	4.59			46.98	0.0073	34.28	0.5801	0
G20210412-1	cG20210412-1_gr1_MI	Plagioclase	50.1448	0.751536	15.3044	10.3341	0.183336	8.40453	12.4287	1.91318	0.100859	0.0627541	0.186768	0.00737111	99.8223	61.7264	2.51846		0.134204	0.0292293		0.831725	5.15	1224.14		50.43	0.7728	14.5	10.63	0.1882	8.65	12.36	1.93	0.1034	0.063	0.1875	0.0074	99.8223	59.1968		0.8	4.5			46.91	0.0454	34.32	0.489	0.0236
G20210412-1	cG20210412-1_gr7MI1	Plagioclase	50.4153	0.631634	15.6013	9.79541	0.195499	8.19449	12.4909	1.90457	0.0998453	0.0928649	0.176483	0.00865016	99.6069	62.391	3.70955		0.158075	0.0339469		0.377751	4.6	1215.86		50.82	0.6593	14.45	10.21	0.2042	8.55	12.41	1.92	0.1038	0.0934	0.1775	0.0087	99.6069	59.8878		0.9	3.72			47.74	0.0116	33.46	0.5552	0
G20210412-1	cG20210412-1_gr7MI2	Plagioclase	50.1266	0.996375	14.6098	10.2617	0.15635	8.50627	12.5322	1.85319	0.0980679	0.111661	0.230401	0.0043867	99.487	62.1758	1.98484		0.0984246	0.0223417		0.993676	4.04	1221.54		50.33	1.0194	13.99	10.49	0.16	8.7	12.49	1.86	0.1001	0.112	0.2311	0.0044	99.487	59.6555		0.55	3.45			47.74	0.0116	33.46	0.5552	0
G20210412-1	cG20210412-1_gr11_emb	Plagioclase	50.7503	0.94538	14.8533	9.69189	0.18858	8.63458	12.7161	2.11749	0.0783637	0.0919636	0.165734	0.000299881	100.234	63.8559	0.261154		0.0828913	0.0211712		0.985842	3.61	1223.12		50.78	0.9482	14.77	9.72	0.1891	8.66	12.71	2.12	0.0786	0.092	0.1658	0.0003	100.234	61.3668		0.96	3.56			47.1	0.0115	34.15	0.4256	0.0187
G20210412-1	cG20210412-1_gr11_MI1	Plagioclase	50.1723	0.951876	14.84	9.74304	0.126172	8.78442	12.7538	2.08862	0.0568289	0.117171	0.165259	0.00559861	99.805	64.1311	0.15627		0.059702	0.0201895		0.927838	4.22	1228.67		50.19	0.9536	14.79	9.76	0.1264	8.8	12.75	2.09	0.0569	0.1172	0.1653	0.0056	99.805	61.6493		0.9	4.17			46.79	0.0009	34.32	0.4539	0.0005
G20210412-1	cG20210412-1_gr11_MI2	Plagioclase	49.7053	1.05494	14.4844	10.3445	0.144241	8.95073	12.7591	1.82334	0.0492697	0.109104	0.236276	0.00349373	99.6647	63.1793	1.16671		0.0467038	0.017882		0.723273	4.68	1233.79		49.83	1.0693	14.11	10.48	0.1462	9.07	12.73	1.83	0.0497	0.1093	0.2367	0.0035	99.6647	60.6765		0.38	4.3			46.79	0.0009	34.32	0.4539	0.0005
G20210412-1	cG20210412-1_gr11_MI3	Plagioclase	49.4943	1.13318	14.2437	10.1743	0.199039	8.91125	12.5462	1.78276	0.0524452	0.0936972	0.265625	0.00309331	98.8996	63.4618	1.35357		0.0462816	0.0163624		0.658774	4.53	1231.65		49.64	1.1512	13.81	10.33	0.2022	9.05	12.51	1.79	0.053	0.0939	0.2662	0.0031	98.8996	60.9674		0.28	4.07			46.79	0.0009	34.32	0.4539	0.0005
G20210416-3	cG20210416-3gr4_MI1	Olivine	50.483	0.664	14.464	8.918	0.127	10.807	12.71	1.727	0	0.009	0.150527	0.00117529	100.061	70.6149	9.59337		0	0		0.0104731	6.71	1277.44		51.78	0.7277	15.91	7.63	0.1384	8.08	13.98	1.9	0.0044	0.0117	0.1665	0.0013	100.33	65.3743		0.02	0.36			40.63	0.003	0.0685	10.97	0.1537
G20210416-3	cG20210416-3gr4_MI2	Olivine	50.379	0.695	14.193	9.15	0.152	11.126	12.579	1.596	0.009	0.027	0.14303	0.00131784	100.05	70.6856	12.1439		0.0129496	0.0332884		0.0014157	7.13	1285.37		51.63	0.7794	15.92	7.58	0.1741	7.44	14.11	1.79	0.0062	0.0342	0.1628	0.0015	99.6282	63.6357		0	-1.51			40.63	0.003	0.0685	10.97	0.1537
G20210416-3	cG20210416-3gr5_MI	Olivine	50.595	0.947	15.028	9.876	0.171	8.505	12.641	1.974	0.091	0.071	0.269225	0.00434722	100.173	63.069	-1.0982		0.0960929	0.0239036		0.77019	1.08	1196.74		50.19	0.9366	14.92	10.57	0.1693	7.96	12.55	1.96	0.0902	0.0678	0.2663	0.0043	99.6845	57.3131		0.62	3.48			39.79	0.0114	0.0355	14.82	0.2044
G20210416-3	cG20210416-3gr5_MI dupl	Olivine	50.297	0.97	14.963	10.086	0.168	8.634	12.557	2.02	0.109	0.089	0.260921	0.0045412	100.158	62.9294	1.27835		0.112371	0.0235511		0.955515	4.02	1221.3		50.12	0.9824	15.11	10.22	0.1692	7.8	12.68	2.04	0.109	0.088	0.2643	0.0046	99.5875	57.6399		0.36	2.96			39.79	0.0114	0.0355	14.82	0.2044
G20210416-3	cG20210416-3gr11_MI	Olivine	50.44	0.565	15.483	8.318	0.104	10.149	13.212	1.611	0.019	0.019	0.207222	9.41062e-05	100.127	70.7564	5.89381		0.0336283	0.0259683		0.99016	4.54	1227.17		50.86	0.5983	16.43	7.41	0.1061	7.99	14.02	1.71	0.0221	0.0208	0.2202	0.0001	99.3876	65.7819		0	1.1			40.52	0.0203	0.0915	11.08	0.1657
G20210416-3	cG20210416-3gr12_MI	Olivine	50.906	0.835	15.509	9.388		8.022	13.005	1.83	0.091	0.121	0.235471	0.00833081	99.9508	62.8873	-0.371257		0.108982	0.0160905		nan	-5	1172.9		50.59	0.8319	15.42	10.41	0.2019	7.34	12.93	1.82	0.0929	0.1176	0.2346	0.0083	99.9972	55.6952		0.01	1.85			39.85	0	0.0375	15.15	0.2251
G20210416-3	G20210416-3gr22_MI	Olivine	48.997	0.706	15.431	9.06	0.154	10.5	13.332	1.663	0	0.066	0.224044	0	100.133	69.6807	7.64873		0	0		0.227113	8.3	1277.16		49.89	0.76	16.61	8.2	0.1656	8.35	14.35	1.79	0.0004	0.0712	0.2426	0	100.43	64.4822		0.01	2.92			40.4	0.0209	0.0855	11.36	0.1763
G20210416-3	G20210416-3gr39_MI	Olivine	50.206	0.682	14.519	9	0.123	10.685	12.949	1.635	0.058	0.052	0.164697	0.00389333	100.078	70.1876	9.45748		0.085044	0.0265015		0.0196714	6.48	1273.96		51.27	0.7465	15.9	8.26	0.1345	7.62	14.18	1.79	0.0634	0.0569	0.1819	0.0043	100.208	62.1891		0	-0.54			40.1	0.0081	0.0893	11.19	0.1659
G20210416-3	G20210416-3gr2_MI	Plagioclase	49.8581	0.676591	15.4694	8.87525	0.175917	9.27648	13.0763	1.63487	0.0603197	0.0492177	0.230975	0.00477262	99.3883	67.4552	3.69304		0.0891524	0.0276969		0.99356	5.66	1240.51		50.3	0.7055	14.28	9.25	0.1833	9.68	12.98	1.66	0.0629	0.0495	0.2323	0.0048	99.3883	65.1052		0.24	4.43			46.08	0.0278	34.61	0.481	0.0107
G20210416-3	G20210416-3gr13_MI	Plagioclase	50.214	0.851107	15.0917	10.2828	0.203398	8.69697	12.4851	1.99164	0.0681346	0.0538245	0.273317	0.00619131	100.218	62.6478	0.94336		0.0800541	0.0227346		0.995268	5.26	1231.43		50.32	0.8601	14.79	10.39	0.2055	8.79	12.46	2	0.0688	0.0539	0.2737	0.0062	100.218	60.1328		0.86	4.99			46.55	0.0334	34.23	0.5518	0.0129
G20210416-3	G20210416-3gr13_MI_dupl	Plagioclase	50.0333	0.848763	15.0799	10.115	0.22449	8.50491	12.4045	1.91948	0.0708433	0	0.246906	0.00948104	99.4575	62.5101	1.28552		0.0834666	0.0237979		0.947267	4.98	1225.1		50.18	0.8611	14.67	10.26	0.2277	8.63	12.37	1.93	0.0718	0	0.2474	0.0095	99.4575	59.9941		0.95	4.63			46.55	0.0334	34.23	0.5518	0.0129
G20210416-3	G20210416-3gr18_MI	Plagioclase	49.7159	0.953342	14.7688	10.7991	0.186188	8.30651	12.361	1.95885	0.101156	0.0718436	0.260932	0.00508892	99.4887	60.4013	1.40563		0.106106	0.024047		0.995232	4.72	1221.66		49.87	0.9684	14.32	10.97	0.189	8.44	12.32	1.97	0.1027	0.072	0.2615	0.0051	99.4887	57.8361		0.82	4.31			46.61	0.0448	34.22	0.4812	0.0178
G20210416-3	G20210416-3gr34_MI	Plagioclase	49.7677	1.39291	13.6909	10.1694	0.135281	9.49122	12.9365	1.81328	0.0519265	0.13485	0.228593	0.00380989	99.8163	64.9221	-1.72065		0.037279	0.0135675		0.0797969	3.7	1241.46		49.58	1.3662	14.25	9.98	0.1327	9.31	12.98	1.8	0.0511	0.1345	0.228	0.0038	99.8163	62.451		0.38	4.39			46.18	0.0238	34.56	0.5072	0.0031
G20210416-3	G20210416-3gr37_MI1	Plagioclase	50.055	0.735686	15.298	9.09274	0.167724	9.19963	13.1003	1.94625	0.0437489	0.0352128	0.194267	0.0030836	99.8716	66.7371	3.64806		0.0594669	0.0249857		0.964221	5.08	1238.91		50.47	0.7676	14.12	9.47	0.175	9.59	13.02	1.98	0.0452	0.0354	0.1953	0.0031	99.8716	64.3554		0.11	3.78			46.39	0	34.52	0.4539	0
G20210416-3	G20210416-3gr37_MI2	Plagioclase	49.7724	0.803134	15.1278	9.29535	0.159889	9.36677	13.06	1.83495	0.0568938	0.108912	0.189053	0.00587369	99.781	66.6475	2.97352		0.0708397	0.0227364		0.814587	5.52	1244.05		50.1	0.8314	14.17	9.61	0.1655	9.69	12.99	1.86	0.0589	0.1094	0.1899	0.0059	99.781	64.2566		0.11	4.44			46.58	0.0018	34.49	0.4286	0.0009
G20210416-3	G20210416-3gr38_MI	Plagioclase	50.5046	0.822448	15.1587	10.165	0.177216	8.62439	12.5225	1.91076	0.0767056	0.0496067	0.261608	0.00499061	100.278	62.7213	1.28216		0.093265	0.0257506		0.975473	4.94	1227.77		50.65	0.8343	14.75	10.31	0.1797	8.75	12.49	1.92	0.0777	0.0497	0.2621	0.005	100.278	60.2087		0.91	4.58			46.72	0.0306	34.1	0.49	0.012
G20210416-3	cG20210416-3gr8_MI1	Plagioclase	49.8485	0.92214	14.8459	9.77727	0.242811	8.99918	12.7123	1.8506	0.0576242	0.123187	0.252258	0.00728147	99.639	64.6046	1.67458		0.0624896	0.0278398		0.894838	5.1	1235.42		50.02	0.9397	14.32	9.96	0.2473	9.17	12.68	1.86	0.0583	0.1235	0.2529	0.0073	99.639	62.1422		0.44	4.55			47.35	0.0312	33.66	0.5333	0.0161
G20210416-3	cG20210416-3gr8_MI2	Plagioclase	49.9889	0.955521	14.7575	9.21099	0.163536	9.05025	12.723	1.84994	0.0659846	0.141868	0.251811	0.00488856	99.1642	66.0837	1.43213		0.0690562	0.0199104		0.872714	4.52	1233.16		50.15	0.9715	14.3	9.36	0.1661	9.2	12.69	1.86	0.0671	0.1422	0.2524	0.0049	99.1642	63.6681		0.47	4.04			47.07	0.0119	34.36	0.4601	0.0138
G20210416-3	cG20210416-3gr8_MI3	Plagioclase	50.3199	0.777552	15.2472	9.3931	0.159436	8.6266	12.9595	1.79799	0.0568889	0.0805357	0.229048	0.00498365	99.6528	64.5543	2.03571		0.0731641	0.0273198		0.794336	4.11	1222.02		50.55	0.7961	14.6	9.61	0.1632	8.83	12.92	1.81	0.0579	0.0808	0.2298	0.005	99.6528	62.0949		0.95	3.53			47.36	0.0103	34.25	0.4696	0.004
G20210416-3	0416gr11_core_MI	Clinopyroxene	50.3408	0.714648	15.362	8.9972	0.16508	8.9952	13.2352	1.79113	0.053452	0.040296	0.213164	0.004784	99.913	66.4722	8		0.0747949	0.0247634		0.950056	4.4	1230.59		50.2	0.7592	16.35	9.39	0.169	8.24	12.62	1.93	0.0581	0.0438	0.2317	0.0052	99.997	61.0065		0.1	5.41			52.13	0.2055	3.6	4.47	0.1232
*: Pressure and temperature are calculated using melt inclusions compositions corrected for post entrapment processes (PEP). Pressure is calculated by OPAM barometry (Yang et al. 1996, Hartley et al., 2018). prob - probability fit of the glass composition being on the 4-phase cotectic as calculated based on Hartley et al. (2018). When probability is <0.8 (highlighted with gray colours), the uncer…
1: Primary, secondary standards and EMPA session information for glass analyses are listed at the bottom of Supplementary Table 9
Mg# = 100*Mg/(Mg+Fe2+), where Mg and Fe2+ are in molar units and Fe2+ is calculated assuming the molar ratio Fe2+/FeTOT = 0.9
[truncated: 21 more columns]

[truncated: 2 more sheets: 11-MI Trace elem. & volatiles, 12-Volcanic Gas Chemistry]
