# Supplementary material for: Rapid shifting of a deep magmatic source at Fagradalsfjall volcano, Iceland
Source: Nature. 2022 Sep 14;609(7927):529–34. doi: 10.1038/s41586-022-04981-x (PMC9477742; doi:10.1038/s41586-022-04981-x)
Supplement: Supplementary file 4 — Source Data Fig. 1 [file 41586_2022_4981_MOESM4_ESM.xlsx]

## Sheet: Figure 1b
Figure 1 - Geological setting.
Sample name	Eruption Day	Sample coordinates
		Lat	Long
G20210321-1	2	63.8921	-22.275
G20210321-2	2	63.8921	-22.275
G20210321-3	2	63.8921	-22.275
G20210321-4	2	63.8921	-22.275
G20210323-1	4	63.8883	-22.2735
G20210324-1	4 - 5	63.8905	-22.2674
G20210327-1	1 - 8	63.8882	-22.2754
G20210330-2	11	63.8932	-22.2734
G20210404-1	4 - 11	63.8904	-22.2678
G20210405-1	17	63.8936	-22.2449
G20210412-1	24	63.8933	-22.2506
G20210412-2	24	63.8933	-22.2506
G20210416-1	25 - 28	63.8862	-22.2719
G20210416-2	25 - 28	63.8869	-22.2623
G20210416-3	28	63.8874	-22.2699
G20210416-4	25	63.8933	-22.25
G20210424-5	36	63.8864	-22.2653
G20210424-6	28 - 36	63.8849	-22.2631
G20210428-1	37 - 38	63.8891	-22.2648
G20210428-2	30 - 40	63.8808	-22.2602
G20210501-1	41	63.8896	-22.2654
G20210506-1	44	63.8857	-22.2658
G20210506-3	41 - 46	63.8943	-22.2387
G20210506-7	48	63.886	-22.27
Geological data in the map are from:			https://arcgisserver.isor.is/
