# Supplementary material for: Rapid shifting of a deep magmatic source at Fagradalsfjall volcano, Iceland
Source: Nature. 2022 Sep 14;609(7927):529–34. doi: 10.1038/s41586-022-04981-x (PMC9477742; doi:10.1038/s41586-022-04981-x)
Supplement: Supplementary file 5 — Source Data Fig. 2 [file 41586_2022_4981_MOESM5_ESM.xlsx]

## Sheet: Figure 2a
Figure 2 - Chemical characteristics of the Fagradalsfjall volcanic products
2a - Whole rock MgO vs whole rock K2O/TiO2. Comparison with historical Reykjanes lavas
Sample Name	Volcanic System	Eruption	MgO	K2O/ TiO2	± abs	Data Source
			wt%		2 SD
G20210321-1	Fagradalsfjall	2021 Fagradalsfjall	8.97579	0.15065	0.00613383	This work
G20210321-2	Fagradalsfjall	2021 Fagradalsfjall	8.8785	0.14161	0.00576574	This work
G20210321-3	Fagradalsfjall	2021 Fagradalsfjall	8.82737	0.142717	0.00581082	This work
G20210321-4	Fagradalsfjall	2021 Fagradalsfjall	8.94897	0.144689	0.00589111	This work
G20210323-1	Fagradalsfjall	2021 Fagradalsfjall	8.91133	0.147918	0.00602257	This work
G20210327-1	Fagradalsfjall	2021 Fagradalsfjall	8.8679	0.162888	0.00663208	This work
G20210330-2	Fagradalsfjall	2021 Fagradalsfjall	9.03798	0.191972	0.00781628	This work
G20210404-1	Fagradalsfjall	2021 Fagradalsfjall	9.32733	0.207841	0.0084624	This work
G20210405-1	Fagradalsfjall	2021 Fagradalsfjall	9.14159	0.191087	0.00778022	This work
G20210412-1	Fagradalsfjall	2021 Fagradalsfjall	9.72474	0.24113	0.00981778	This work
G20210412-2	Fagradalsfjall	2021 Fagradalsfjall	9.74383	0.243385	0.0099096	This work
G20210416-1	Fagradalsfjall	2021 Fagradalsfjall	9.50472	0.242821	0.00988661	This work
G20210416-2	Fagradalsfjall	2021 Fagradalsfjall	9.65273	0.251833	0.0102535	This work
G20210416-3	Fagradalsfjall	2021 Fagradalsfjall	9.38494	0.227116	0.00924717	This work
G20210416-4	Fagradalsfjall	2021 Fagradalsfjall	9.67374	0.246406	0.0100326	This work
G20210424-5	Fagradalsfjall	2021 Fagradalsfjall	9.51458	0.255854	0.0104173	This work
G20210424-6	Fagradalsfjall	2021 Fagradalsfjall	9.3179	0.232437	0.00946381	This work
G20210428-1	Fagradalsfjall	2021 Fagradalsfjall	10.0081	0.263151	0.0107144	This work
G20210428-2	Fagradalsfjall	2021 Fagradalsfjall	9.52527	0.246208	0.0100245	This work
G20210501-1	Fagradalsfjall	2021 Fagradalsfjall	9.55926	0.25068	0.0102066	This work
G20210506-1	Fagradalsfjall	2021 Fagradalsfjall	9.57801	0.246798	0.0100485	This work
G20210506-3	Fagradalsfjall	2021 Fagradalsfjall	9.64075	0.245173	0.00998236	This work
456747	Brennisteinsfjoll	Hellnahraun_yngra	8.18	0.121387		Peate et al. (2009)
456733	Brennisteinsfjoll	Breiddalshraun	8.11	0.119048		Peate et al. (2009)
456732	Brennisteinsfjoll	Breiddalshraun	8	0.12		Peate et al. (2009)
456743	Brennisteinsfjoll	Tvibollahraun	8.14	0.121387		Peate et al. (2009)
IT-15	Brennisteinsfjoll	Svinahraunsbruni	9.21	0.113095		Sinton et al (2005)
IT-317	Brennisteinsfjoll	Svinahraunsbruni	8.75	0.133333		Sinton et al (2005)
IT-318	Brennisteinsfjoll	Svinahraunsbruni	8.75	0.12		Sinton et al (2005)
IT-319	Brennisteinsfjoll	Svinahraunsbruni	8.57	0.117647		Sinton et al (2005)
H37	Brennisteinsfjoll	Hildarvatn	7.77	0.127778		Kokfelt et al. (2006)
456737	Brennisteinsfjoll	Svinahraun_sydra	8.95	0.122995		Peate et al. (2009)
456736	Brennisteinsfjoll	Svinahraun_nydra	9.3	0.126437		Peate et al. (2009)
456742	Brennisteinsfjoll	Rjupnadyngnahraun	8.34	0.121951		Peate et al. (2009)
456740	Brennisteinsfjoll	Kongsfellshraun	8.24	0.132597		Peate et al. (2009)
456741	Brennisteinsfjoll	Kongsfellshraun	8.25	0.127072		Peate et al. (2009)
RP10	Krisuvik	Ogmundarhraun	7.55776	0.123288		Koornneef et al. (2012)
RP56	Krisuvik	Ogmundarhraun	7.65574	0.124088		Koornneef et al. (2012)
RP2	Krisuvik	Afstaparhraun	7.55781	0.133333		Koornneef et al. (2012)
456744	Krisuvik	Gvendarselshraun	7.75	0.119205		Peate et al. (2009)
456745	Krisuvik	Kapelluhraun	7.73	0.119205		Peate et al. (2009)
456746	Krisuvik	Kapelluhraun	7.76	0.11465		Peate et al. (2009)
NI-11140	Krisuvik	Mavahlidarhraun	7.65	0.089172		Peate et al. (2009)
408666	Krisuvik	Ogmundarhraun	7.77	0.0933333		Peate et al. (2009)
456723	Krisuvik	Afstaparhraun_yngra	7.67	0.129252		Peate et al. (2009)
NI-8629	Krisuvik	Eldborgarhraun	7.77	0.119205		Peate et al. (2009)
RP5	Reykjanes	Stamparhraun	7.34539	0.105263		Koornneef et al. (2012)
456714	reykjanes	Stamparhraun_yngra	7.43	0.107595		Peate et al. (2009)
456716	reykjanes	Stamparhraun_yngra	7.63	0.107143		Peate et al. (2009)
RP1	Svartsengi	Illahraun	8.01629	0.116279		Koornneef et al. (2012)
RP3	Svartsengi	Arnarseturshraun	6.90396	0.120879		Koornneef et al. (2012)
RP6	Svartsengi	Eldvarpahraun	8.52217	0.097561		Koornneef et al. (2012)
RP7	Svartsengi	Eldvarpahraun	7.59686	0.0984456		Koornneef et al. (2012)
RP8	Svartsengi	Arnarseturshraun	6.8669	0.104478		Koornneef et al. (2012)
RP9	Svartsengi	Arnarseturshraun	6.90765	0.117978		Koornneef et al. (2012)
RP96D	Svartsengi		6.66	0.109524		Gee et al. (1999)
RP117A	Svartsengi	Illahraun	7.02	0.109453		Gee et al. (1999)
RP66D_3F	Svartsengi	Arnarseturshraun	6.93	0.108374		Gee et al. (1999)
H84	Svartsengi	Eldvarpahraun	6.47	0.107981		Kokfelt et al. (2006)
H36	Svartsengi	Blue_lagoon	6.85	0.108374		Kokfelt et al. (2006)
408673	Svartsengi	Eldvarpahraun	6.6	0.115741		Peate et al. (2009)
NI-8554	Svartsengi	Illahraun	7.01	0.112745		Peate et al. (2009)
456722	Svartsengi	Arnarseturshraun	6.95	0.113861		Peate et al. (2009)

## Sheet: Figure 2b
Figure 2 - Chemical characteristics of the Fagradalsfjall volcanic products
2b - Whole rock MgO vs whole rock K2O/TiO2. Comparison with Icelandic lavas
Sample Name	Eruption	MgO	K2O/ TiO2	± abs
		wt%		2 SD
G20210321-1	2021 Fagradalsfjall	8.97579	0.15065	0.00613383
G20210321-2	2021 Fagradalsfjall	8.8785	0.14161	0.00576574
G20210321-3	2021 Fagradalsfjall	8.82737	0.142717	0.00581082
G20210321-4	2021 Fagradalsfjall	8.94897	0.144689	0.00589111
G20210323-1	2021 Fagradalsfjall	8.91133	0.147918	0.00602257
G20210327-1	2021 Fagradalsfjall	8.8679	0.162888	0.00663208
G20210330-2	2021 Fagradalsfjall	9.03798	0.191972	0.00781628
G20210404-1	2021 Fagradalsfjall	9.32733	0.207841	0.0084624
G20210405-1	2021 Fagradalsfjall	9.14159	0.191087	0.00778022
G20210412-1	2021 Fagradalsfjall	9.72474	0.24113	0.00981778
G20210412-2	2021 Fagradalsfjall	9.74383	0.243385	0.0099096
G20210416-1	2021 Fagradalsfjall	9.50472	0.242821	0.00988661
G20210416-2	2021 Fagradalsfjall	9.65273	0.251833	0.0102535
G20210416-3	2021 Fagradalsfjall	9.38494	0.227116	0.00924717
G20210416-4	2021 Fagradalsfjall	9.67374	0.246406	0.0100326
G20210424-5	2021 Fagradalsfjall	9.51458	0.255854	0.0104173
G20210424-6	2021 Fagradalsfjall	9.3179	0.232437	0.00946381
G20210428-1	2021 Fagradalsfjall	10.0081	0.263151	0.0107144
G20210428-2	2021 Fagradalsfjall	9.52527	0.246208	0.0100245
G20210501-1	2021 Fagradalsfjall	9.55926	0.25068	0.0102066
G20210506-1	2021 Fagradalsfjall	9.57801	0.246798	0.0100485
G20210506-3	2021 Fagradalsfjall	9.64075	0.245173	0.00998236
-	Borgahraun	11.3	0.0735294	-
-	Borgahraun	11.76	0.0746269	-
-	Borgahraun	11.38	0.0735294	-
-	Borgahraun	10.59	0.101449	-
-	Borgahraun	11.31	0.078125	-
-	Borgahraun	12.07	0.0714286	-
-	Borgahraun	11.04	0.0704225	-
-	Borgahraun	12.9	0.0724638	-
-	Borgahraun	12.37	0.0704225	-
-	Borgahraun	12.54	0.0704225	-
-	Borgahraun	12.31	0.0735294	-
-	Borgahraun	11.43	0.0694444	-
-	Borgahraun	12.03	0.0724638	-
-	Borgahraun	12.91	0.0606061	-
-	Borgahraun	11.18	0.084507	-
-	Borgahraun	12.13	0.0684932	-
-	Borgahraun	11.18	0.0833333	-
-	Borgahraun	11.29	0.0694444	-
-	Borgahraun	13.07	0.0625	-
-	Borgahraun	12.03	0.0714286	-
-	Borgahraun	11.26	0.084507	-
-	Borgahraun	11.48	0.0724638	-
-	Borgahraun	11.29	0.084507	-
-	Borgahraun	10.9	0.0714286	-
-	Borgahraun	11.23	0.0769231	-
-	Borgahraun	11.74	0.0806452	-
-	Borgahraun	11.33	0.078125	-
-	Borgahraun	12.65	0.0704225	-
-	Borgahraun	11.38	0.078125	-
-	Borgahraun	11.36	0.078125	-
-	Borgahraun	11.93	0.078125	-
-	Borgahraun	11.8	0.0724638	-
-	Borgahraun	11.81	0.0724638	-
-	Borgahraun	10.95	0.0757576	-
-	Borgahraun	11.93	0.0793651	-
-	Borgahraun	11.46	0.084507	-
-	Borgahraun	11.91	0.0714286	-
-	Borgahraun	13.21	0.0757576	-
-	Borgahraun	11.47	0.0793651	-
-	Borgahraun	10.69	0.0746269	-
-	Borgahraun	10.66	0.0757576	-
-	Borgahraun	11.68	0.0819672	-
-	Borgahraun	12.01	0.0806452	-
-	Borgahraun	11.27	0.0793651	-
-	Borgahraun	11.37	0.0746269	-
-	Borgahraun	11.61	0.0793651	-
-	Borgahraun	12.72	0.0724638	-
-	Borgahraun	12.34	0.084507	-
-	Borgahraun	12.14	0.084507	-
-	Borgahraun	12.79	0.08	-
-	Borgahraun	11.48	0.0810811	-
-	Borgahraun	11.86	0.0684932	-
-	Borgahraun	11.78	0.0769231	-
-	Borgahraun	11.24	0.0789474	-
-	Borgahraun	12.32	0.0810811	-
-	Borgahraun	12.17	0.0724638	-
-	Borgahraun	12.16	0.0724638	-
-	Borgahraun	12.06	0.0724638	-
-	Borgahraun	12.01	0.0724638	-
-	Borgahraun	11.57	0.0857143	-
-	Borgahraun	11.81	0.0684932	-
-	Borgahraun	12.93	0.0746269	-
-	Borgahraun	11.89	0.0793651	-
-	Borgahraun	11.56	0.0714286	-
-	Borgahraun	11.94	0.0869565	-
-	Borgahraun	12.85	0.0769231	-
-	Borgahraun	11.41	0.0735294	-
-	Borgahraun	11.8	0.0793651	-
-	Borgahraun	11.44	0.078125	-
-	Borgahraun	10.85	0.0714286	-
-	Laki	5.74324	0.154076	-
-	Laki	5.81068	0.152977	-
-	Laki	5.76442	0.15442	-
-	Laki	5.73788	0.153875	-
-	Laki	5.7433	0.153157	-
-	Laki	5.78978	0.153274	-
-	Laki	5.8295	0.151867	-
-	Laki	5.76039	0.152855	-
-	Laki	5.73985	0.152722	-
-	Laki	5.73659	0.152876	-
-	Laki	5.72027	0.152038	-
-	Laki	5.6743	0.153991	-
-	Laki	5.71809	0.15292	-
-	Laki	5.71974	0.15248	-
-	Laki	5.77333	0.152303	-
-	Laki	5.70987	0.151248	-
-	Laki	5.74451	0.151737	-
-	Laki	5.77154	0.152308	-
-	Laki	5.74155	0.151285	-
-	Laki	5.74949	0.151769	-
-	Laki	5.78453	0.150468	-
-	Laki	5.76306	0.152126	-
-	Laki	5.72069	0.150923	-
-	Laki	5.7239	0.150126	-
-	Laki	5.7697	0.149227	-
-	Laki	5.78446	0.152222	-
-	Laki	5.78824	0.153558	-
-	Laki	5.80097	0.152503	-
-	Laki	5.74636	0.15211	-
-	Laki	5.78598	0.153232	-
-	Laki	5.77483	0.153258	-
-	Laki	5.79123	0.155128	-
-	Laki	5.8317	0.151549	-
-	Laki	5.75928	0.155539	-
-	Laki	5.74817	0.152954	-
-	Laki	5.63963	0.152723	-
-	Laki	5.68917	0.154328	-
-	Laki	5.72177	0.150055	-
-	Laki	5.72435	0.15289	-
-	Laki	5.76021	0.15322	-
-	Laki	5.7566	0.154556	-
-	Laki	5.76293	0.154104	-
-	Laki	5.86553	0.15323	-
-	Laki	5.8653	0.152742	-
-	Laki	5.82913	0.151587	-
-	Laki	5.81596	0.15376	-
-	Laki	5.80362	0.152556	-
-	Laki	5.80004	0.152877	-
-	Laki	5.80685	0.153423	-
-	Laki	5.85452	0.152478	-
-	Laki	5.87904	0.153921	-
-	Laki	5.74153	0.152382	-
-	Laki	5.76981	0.151992	-
-	Laki	5.83233	0.153705	-
-	Lambahraun	9.16405	0.0681818	-
-	Lambahraun	7.74463	0.075067	-
-	Lambahraun	7.74878	0.0769231	-
-	Lambahraun	6.65341	0.0729167	-
-	Lambahraun	6.7671	0.0768374	-
-	Lambahraun	8.31344	0.0710383	-
-	Lambahraun	7.33097	0.0801187	-
-	Lambahraun	8.36314	0.076087	-
-	Lambahraun	8.62981	0.0736544	-
-	Lambahraun	7.08593	0.0812808	-
-	Lambahraun	7.15217	0.0841584	-
-	Lambahraun	7.13613	0.0798005	-
-	Lambahraun	7.19164	0.0829016	-
-	Lambahraun	6.76824	0.0833333	-
-	Lambahraun	6.86	0.0985915	-
-	Lambahraun	9.68	0.0864865	-
-	Lambahraun	7.79	0.0967742	-
-	Lambahraun	7.7	0.10559	-
-	Lambahraun	7.04	0.0971429	-
-	Lambahraun	6.76	0.0967742	-
-	Lambahraun	6.72	0.0987654	-
-	Lambahraun	8.58	0.0904255	-
-	Lambahraun	8.56	0.0899471	-
-	Lambahraun	8.29	0.0783133	-
-	Lambahraun	6.62	0.0921053	-
-	Thjófahraun	8.06385	0.112045	-
-	Thjófahraun	8.72253	0.114458	-
-	Thjófahraun	8.04595	0.117647	-
-	Thjófahraun	8.02395	0.123967	-
-	Thjófahraun	8.84366	0.118541	-
-	Thjófahraun	8.79948	0.112426	-
-	Thjófahraun	8.79995	0.127907	-
-	Thjófahraun	7.57364	0.119241	-
-	Thjófahraun	7.37222	0.12234	-
-	Thjófahraun	7.77709	0.117647	-
-	Thjófahraun	7.4118	0.117166	-
-	Thjófahraun	8.75282	0.11315	-
-	Thjófahraun	7.63056	0.118785	-
-	Thjófahraun	7.66439	0.107692	-
-	Thjófahraun	7.84637	0.11236	-
-	Thjófahraun	8.45641	0.114754	-
-	Thjófahraun	8.05526	0.119241	-
-	Thjófahraun	8.07952	0.102703	-
-	Thjófahraun	7.9901	0.105263	-
-	Thjófahraun	8	0.122995	-
-	Thjófahraun	8.46	0.121387	-
-	Thjófahraun	7.34	0.125654	-
-	Thjófahraun	8.33	0.129944	-
-	Thjófahraun	8.39	0.101124	-
-	Hallmundarhraun	9.40476	0.0964467	-
-	Hallmundarhraun	9.30751	0.10101	-
-	Hallmundarhraun	7.13733	0.107527	-
-	Hallmundarhraun	10.1831	0.0912698	-
-	Hallmundarhraun	8.38224	0.107744	-
-	Hallmundarhraun	8.00119	0.105919	-
-	Hallmundarhraun	9.54151	0.101639	-
-	Hallmundarhraun	7.48874	0.105556	-
-	Hallmundarhraun	7.77882	0.105263	-
-	Hallmundarhraun	9.09259	0.0933735	-
-	Hallmundarhraun	8.13176	0.0987654	-
-	Hallmundarhraun	9.33112	0.0982906	-
-	Holuhraun 2014-15	6.96634	0.115761	-
-	Holuhraun 2014-15	6.92621	0.115599	-
-	Holuhraun 2014-15	6.91088	0.116558	-
-	Holuhraun 2014-15	6.91646	0.115498	-
-	Holuhraun 2014-15	6.86448	0.115945	-
-	Holuhraun 2014-15	6.98143	0.117287	-
-	Holuhraun 2014-15	7.03456	0.117318	-
-	Holuhraun 2014-15	6.99345	0.117205	-
-	Holuhraun 2014-15	6.98031	0.115814	-
-	Holuhraun 2014-15	6.9749	0.116824	-
-	Holuhraun 2014-15	7.02523	0.117651	-
-	Holuhraun 2014-15	6.94887	0.115552	-
-	Holuhraun 2014-15	7.00371	0.116517	-
-	Holuhraun 2014-15	6.8869	0.116275	-
-	Holuhraun 2014-15	6.78051	0.116408	-
-	Holuhraun 2014-15	7.04658	0.114618	-
-	Holuhraun 2014-15	6.92266	0.11644	-
-	Holuhraun 2014-15	6.87846	0.115544	-
-	Holuhraun 2014-15	6.58644	0.11508	-
-	Holuhraun 2014-15	6.80503	0.115531	-
-	Holuhraun 2014-15	6.77428	0.116325	-
-	Holuhraun 2014-15	6.93512	0.120734	-
-	Holuhraun 2014-15	6.80872	0.116524	-
-	Holuhraun 2014-15	6.89457	0.116789	-
-	Holuhraun 2014-15	6.83586	0.115251	-
-	Holuhraun 2014-15	6.68045	0.117713	-
-	Holuhraun 2014-15	6.86	0.115955	-
-	Holuhraun 2014-15	6.73047	0.117301	-
-	Holuhraun 2014-15	6.78963	0.116524	-
-	Holuhraun 2014-15	6.70365	0.116739	-
