# Supplementary material for: Rapid shifting of a deep magmatic source at Fagradalsfjall volcano, Iceland
Source: Nature. 2022 Sep 14;609(7927):529–34. doi: 10.1038/s41586-022-04981-x (PMC9477742; doi:10.1038/s41586-022-04981-x)
Supplement: Supplementary file 6 — Source Data Fig. 3 [file 41586_2022_4981_MOESM6_ESM.xlsx]

## Sheet: Figure 3a
Figure 3 - Temporal trends evident over the course of the first 50 days of 2021 Fagradalsfjall eruption
3a - Days after start of the eruption vs K2O/TiO2
Sample Name	Days after start	Month	Type	K2O/ TiO2	± abs	Data Source
					2 SD
G20210321-1	2	March	Whole rock	0.15065	0.00613383	This work
G20210321-2	2	March	Whole rock	0.14161	0.00576574	This work
G20210321-3	2	March	Whole rock	0.142717	0.00581082	This work
G20210321-4	2	March	Whole rock	0.144689	0.00589111	This work
G20210323-1	4	March	Whole rock	0.147918	0.00602257	This work
G20210327-1	1 - 8	March	Whole rock	0.162888	0.00663208	This work
G20210330-2	11	March	Whole rock	0.191972	0.00781628	This work
G20210404-1	4 - 11	April	Whole rock	0.207841	0.0084624	This work
G20210405-1	17	April	Whole rock	0.191087	0.00778022	This work
G20210412-1	24	April	Whole rock	0.24113	0.00981778	This work
G20210412-2	24	April	Whole rock	0.243385	0.0099096	This work
G20210416-1	25 - 28	April	Whole rock	0.242821	0.00988661	This work
G20210416-2	25 - 28	April	Whole rock	0.251833	0.0102535	This work
G20210416-3	28	April	Whole rock	0.227116	0.00924717	This work
G20210416-4	25	April	Whole rock	0.246406	0.0100326	This work
G20210424-5	36	April	Whole rock	0.255854	0.0104173	This work
G20210424-6	28 - 36	April	Whole rock	0.232437	0.00946381	This work
G20210428-1	37 - 38	April	Whole rock	0.263151	0.0107144	This work
G20210428-2	30 - 40	April	Whole rock	0.246208	0.0100245	This work
G20210501-1	41	May	Whole rock	0.25068	0.0102066	This work
G20210506-1	44	May	Whole rock	0.246798	0.0100485	This work
G20210506-3	41 - 46	May	Whole rock	0.245173	0.00998236	This work
G20210321-1	2	March	Glass	0.167513	0.0161148	This work
G20210321-1	2	March	Glass	0.140745	0.0135397	This work
G20210321-1	2	March	Glass	0.129464	0.0124544	This work
G20210321-1	2	March	Glass	0.13744	0.0132218	This work
G20210321-1	2	March	Glass	0.14091	0.0135556	This work
G20210321-1	2	March	Glass	0.153197	0.0147376	This work
G20210321-1	2	March	Glass	0.155639	0.0149725	This work
G20210321-1	2	March	Glass	0.160232	0.0154144	This work
G20210321-2	2	March	Glass	0.157385	0.0151405	This work
G20210321-2	2	March	Glass	0.147147	0.0141556	This work
G20210321-2	2	March	Glass	0.127616	0.0122767	This work
G20210321-2	2	March	Glass	0.150214	0.0144507	This work
G20210321-2	2	March	Glass	0.147141	0.014155	This work
G20210321-2	2	March	Glass	0.154876	0.0148991	This work
G20210321-2	2	March	Glass	0.162917	0.0156727	This work
G20210321-2	2	March	Glass	0.133198	0.0128137	This work
G20210321-2	2	March	Glass	0.146707	0.0141132	This work
G20210321-2	2	March	Glass	0.156794	0.0150836	This work
G20210321-2	2	March	Glass	0.166197	0.0159882	This work
G20210321-2	2	March	Glass	0.131374	0.0126382	This work
G20210321-2	2	March	Glass	0.159311	0.0153257	This work
G20210321-2	2	March	Glass	0.148161	0.0142531	This work
G20210321-2	2	March	Glass	0.115944	0.0111539	This work
G20210321-2	2	March	Glass	0.138528	0.0133265	This work
G20210321-2	2	March	Glass	0.139678	0.013437	This work
G20210321-2	2	March	Glass	0.156372	0.015043	This work
G20210321-2	2	March	Glass	0.155101	0.0149208	This work
G20210321-2	2	March	Glass	0.141597	0.0136217	This work
G20210321-2	2	March	Glass	0.13666	0.0131468	This work
G20210321-2	2	March	Glass	0.138903	0.0133625	This work
G20210321-2	2	March	Glass	0.120947	0.0116351	This work
G20210321-3	2	March	Glass	0.141506	0.0136129	This work
G20210321-3	2	March	Glass	0.15768	0.0151688	This work
G20210321-3	2	March	Glass	0.152091	0.0146312	This work
G20210321-3	2	March	Glass	0.13259	0.0127552	This work
G20210321-3	2	March	Glass	0.144189	0.0138711	This work
G20210321-3	2	March	Glass	0.146461	0.0140896	This work
G20210321-3	2	March	Glass	0.144285	0.0138803	This work
G20210321-3	2	March	Glass	0.145228	0.0139709	This work
G20210321-3	2	March	Glass	0.146697	0.0141123	This work
G20210321-4	2	March	Glass	0.150826	0.0145095	This work
G20210321-4	2	March	Glass	0.156401	0.0150458	This work
G20210321-4	2	March	Glass	0.145674	0.0140139	This work
G20210321-4	2	March	Glass	0.155744	0.0149827	This work
G20210321-4	2	March	Glass	0.143838	0.0138373	This work
G20210321-4	2	March	Glass	0.140704	0.0135357	This work
G20210321-4	2	March	Glass	0.141597	0.0136217	This work
G20210321-4	2	March	Glass	0.142081	0.0136682	This work
G20210321-4	2	March	Glass	0.141711	0.0136326	This work
G20210321-4	2	March	Glass	0.147524	0.0141919	This work
G20210323-1	4	March	Glass	0.122838	0.0118171	This work
G20210323-1	4	March	Glass	0.142326	0.0136918	This work
G20210323-1	4	March	Glass	0.154103	0.0148247	This work
G20210323-1	4	March	Glass	0.137996	0.0132753	This work
G20210323-1	4	March	Glass	0.150074	0.0144371	This work
G20210323-1	4	March	Glass	0.150137	0.0144433	This work
G20210323-1	4	March	Glass	0.150061	0.0144359	This work
G20210323-1	4	March	Glass	0.142986	0.0137553	This work
G20210323-1	4	March	Glass	0.166069	0.0159759	This work
G20210323-1	4	March	Glass	0.13717	0.0131958	This work
G20210323-1	4	March	Glass	0.14502	0.013951	This work
G20210323-1	4	March	Glass	0.137986	0.0132743	This work
G20210323-1	4	March	Glass	0.161159	0.0155036	This work
G20210323-1	4	March	Glass	0.132716	0.0127673	This work
G20210323-1	4	March	Glass	0.16415	0.0157913	This work
G20210323-1	4	March	Glass	0.137313	0.0132096	This work
G20210323-1	4	March	Glass	0.173763	0.0167161	This work
G20210323-1	4	March	Glass	0.144661	0.0139164	This work
G20210323-1	4	March	Glass	0.147839	0.0142222	This work
G20210323-1	4	March	Glass	0.16331	0.0157105	This work
G20210323-1	4	March	Glass	0.145139	0.0139624	This work
G20210323-1	4	March	Glass	0.154796	0.0148914	This work
G20210323-1	4	March	Glass	0.153582	0.0147747	This work
G20210323-1	4	March	Glass	0.161285	0.0155157	This work
G20210323-1	4	March	Glass	0.157082	0.0151114	This work
G20210323-1	4	March	Glass	0.148849	0.0143193	This work
G20210323-1	4	March	Glass	0.14598	0.0140433	This work
G20210323-1	4	March	Glass	0.129644	0.0124718	This work
G20210323-1	4	March	Glass	0.16912	0.0162694	This work
G20210323-1	4	March	Glass	0.14194	0.0136546	This work
G20210323-1	4	March	Glass	0.163608	0.0157391	This work
G20210323-1	4	March	Glass	0.164088	0.0157853	This work
G20210323-1	4	March	Glass	0.15959	0.0153526	This work
G20210323-1	4	March	Glass	0.1404	0.0135066	This work
G20210323-1	4	March	Glass	0.156455	0.015051	This work
G20210323-1	4	March	Glass	0.161898	0.0155746	This work
G20210323-1	4	March	Glass	0.132028	0.0127012	This work
G20210323-1	4	March	Glass	0.140918	0.0135564	This work
G20210323-1	4	March	Glass	0.167194	0.0160841	This work
G20210323-1	4	March	Glass	0.150623	0.01449	This work
G20210323-1	4	March	Glass	0.141558	0.0136179	This work
G20210323-1	4	March	Glass	0.14248	0.0137066	This work
G20210323-1	4	March	Glass	0.147196	0.0141603	This work
G20210323-1	4	March	Glass	0.143701	0.0138241	This work
G20210323-1	4	March	Glass	0.140896	0.0135542	This work
G20210323-1	4	March	Glass	0.147387	0.0141787	This work
G20210323-1	4	March	Glass	0.140857	0.0135505	This work
G20210323-1	4	March	Glass	0.146311	0.0140751	This work
G20210323-1	4	March	Glass	0.158263	0.015225	This work
G20210323-1	4	March	Glass	0.150157	0.0144452	This work
G20210324-1	4 - 5	March	Glass	0.152915	0.0147105	This work
G20210324-1	4 - 5	March	Glass	0.15218	0.0146398	This work
G20210324-1	4 - 5	March	Glass	0.153948	0.0148099	This work
G20210324-1	4 - 5	March	Glass	0.159232	0.0153182	This work
G20210324-1	4 - 5	March	Glass	0.176106	0.0169415	This work
G20210324-1	4 - 5	March	Glass	0.1613	0.0155171	This work
G20210324-1	4 - 5	March	Glass	0.144761	0.0139261	This work
G20210324-1	4 - 5	March	Glass	0.156887	0.0150925	This work
G20210324-1	4 - 5	March	Glass	0.161159	0.0155036	This work
G20210324-1	4 - 5	March	Glass	0.194603	0.0187209	This work
G20210324-1	4 - 5	March	Glass	0.156228	0.0150292	This work
G20210324-1	4 - 5	March	Glass	0.181057	0.0174178	This work
G20210324-1	4 - 5	March	Glass	0.1357	0.0130544	This work
G20210324-1	4 - 5	March	Glass	0.141186	0.0135821	This work
G20210324-1	4 - 5	March	Glass	0.134	0.0128909	This work
G20210324-1	4 - 5	March	Glass	0.129304	0.0124391	This work
G20210324-1	4 - 5	March	Glass	0.148022	0.0142397	This work
G20210327-1	1 - 8	March	Glass	0.144942	0.0139434	This work
G20210327-1	1 - 8	March	Glass	0.165565	0.0159274	This work
G20210327-1	1 - 8	March	Glass	0.147637	0.0142027	This work
G20210327-1	1 - 8	March	Glass	0.162719	0.0156536	This work
G20210327-1	1 - 8	March	Glass	0.155034	0.0149143	This work
G20210327-1	1 - 8	March	Glass	0.162103	0.0155943	This work
G20210327-1	1 - 8	March	Glass	0.153179	0.0147359	This work
G20210327-1	1 - 8	March	Glass	0.165944	0.0159639	This work
G20210327-1	1 - 8	March	Glass	0.161022	0.0154904	This work
G20210327-1	1 - 8	March	Glass	0.159009	0.0152968	This work
G20210330-2	11	March	Glass	0.168836	0.016242	This work
G20210330-2	11	March	Glass	0.186862	0.0179762	This work
G20210330-2	11	March	Glass	0.18603	0.0178962	This work
G20210330-2	11	March	Glass	0.183107	0.017615	This work
G20210330-2	11	March	Glass	0.183937	0.0176948	This work
G20210330-2	11	March	Glass	0.179181	0.0172373	This work
G20210330-2	11	March	Glass	0.173684	0.0167085	This work
G20210330-2	11	March	Glass	0.178796	0.0172003	This work
G20210330-2	11	March	Glass	0.191351	0.0184081	This work
G20210330-2	11	March	Glass	0.181121	0.0174239	This work
G20210330-2	11	March	Glass	0.168802	0.0162388	This work
G20210330-2	11	March	Glass	0.192266	0.0184961	This work
G20210330-2	11	March	Glass	0.169157	0.016273	This work
G20210330-2	11	March	Glass	0.183345	0.0176379	This work
G20210330-2	11	March	Glass	0.190485	0.0183247	This work
G20210330-2	11	March	Glass	0.192414	0.0185103	This work
G20210330-2	11	March	Glass	0.185997	0.017893	This work
G20210330-2	11	March	Glass	0.182754	0.017581	This work
G20210404-1	4 - 11	April	Glass	0.219333	0.0210999	This work
G20210404-1	4 - 11	April	Glass	0.172279	0.0165733	This work
G20210404-1	4 - 11	April	Glass	0.206417	0.0198574	This work
G20210405-1	17	April	Glass	0.185766	0.0178707	This work
G20210405-1	17	April	Glass	0.172384	0.0165834	This work
G20210405-1	17	April	Glass	0.184311	0.0177308	This work
G20210405-1	17	April	Glass	0.174875	0.0168231	This work
G20210405-1	17	April	Glass	0.197596	0.0190088	This work
G20210405-1	17	April	Glass	0.181366	0.0174475	This work
G20210405-2	17	April	Glass	0.200405	0.0192791	This work
G20210405-2	17	April	Glass	0.203455	0.0195724	This work
G20210405-2	17	April	Glass	0.189287	0.0182095	This work
G20210405-2	17	April	Glass	0.195892	0.0188449	This work
G20210405-2	17	April	Glass	0.209545	0.0201583	This work
G20210405-2	17	April	Glass	0.176208	0.0169513	This work
G20210405-2	17	April	Glass	0.18638	0.0179298	This work
G20210405-2	17	April	Glass	0.193733	0.0186372	This work
G20210405-2	17	April	Glass	0.18869	0.018152	This work
G20210405-2	17	April	Glass	0.210216	0.0202228	This work
G20210405-2	17	April	Glass	0.179927	0.0173091	This work
G20210405-2	17	April	Glass	0.180831	0.017396	This work
G20210405-2	17	April	Glass	0.194096	0.0186721	This work
G20210405-2	17	April	Glass	0.181653	0.0174751	This work
G20210405-2	17	April	Glass	0.182157	0.0175236	This work
G20210405-2	17	April	Glass	0.170383	0.0163909	This work
G20210405-2	17	April	Glass	0.18235	0.0175422	This work
G20210405-2	17	April	Glass	0.213419	0.020531	This work
G20210405-2	17	April	Glass	0.183842	0.0176857	This work
G20210405-2	17	April	Glass	0.199573	0.019199	This work
G20210405-2	17	April	Glass	0.191407	0.0184135	This work
G20210405-2	17	April	Glass	0.190222	0.0182994	This work
G20210405-2	17	April	Glass	0.181362	0.0174471	This work
G20210405-2	17	April	Glass	0.20136	0.0193709	This work
G20210405-2	17	April	Glass	0.19957	0.0191987	This work
G20210405-2	17	April	Glass	0.181708	0.0174804	This work
G20210405-2	17	April	Glass	0.178836	0.017204	This work
G20210405-2	17	April	Glass	0.182911	0.0175961	This work
G20210405-2	17	April	Glass	0.179158	0.017235	This work
G20210405-2	17	April	Glass	0.184778	0.0177757	This work
G20210405-2	17	April	Glass	0.195575	0.0188143	This work
G20210405-2	17	April	Glass	0.182347	0.0175419	This work
G20210405-2	17	April	Glass	0.187435	0.0180313	This work
G20210405-2	17	April	Glass	0.18883	0.0181655	This work
G20210412-1	24	April	Glass	0.246095	0.0236744	This work
G20210412-1	24	April	Glass	0.251473	0.0241918	This work
G20210412-1	24	April	Glass	0.238304	0.0229249	This work
G20210412-1	24	April	Glass	0.230268	0.0221519	This work
G20210412-1	24	April	Glass	0.24678	0.0237404	This work
G20210412-1	24	April	Glass	0.236208	0.0227233	This work
G20210412-1	24	April	Glass	0.235172	0.0226236	This work
G20210412-1	24	April	Glass	0.249157	0.023969	This work
G20210412-1	24	April	Glass	0.244698	0.02354	This work
G20210412-1	24	April	Glass	0.217132	0.0208881	This work
G20210412-1	24	April	Glass	0.223174	0.0214694	This work
G20210412-1	24	April	Glass	0.260851	0.0250939	This work
G20210412-1	24	April	Glass	0.23758	0.0228553	This work
G20210412-1	24	April	Glass	0.202353	0.0194665	This work
G20210412-1	24	April	Glass	0.217383	0.0209123	This work
G20210412-1	24	April	Glass	0.247758	0.0238344	This work
G20210412-1	24	April	Glass	0.234948	0.022602	This work
G20210416-3	28	April	Glass	0.223451	0.021496	This work
G20210416-3	28	April	Glass	0.214376	0.0206231	This work
G20210416-3	28	April	Glass	0.206632	0.019878	This work
G20210416-3	28	April	Glass	0.236141	0.0227168	This work
G20210416-3	28	April	Glass	0.211532	0.0203495	This work
G20210416-3	28	April	Glass	0.215052	0.0206881	This work
G20210416-3	28	April	Glass	0.212061	0.0204004	This work
G20210416-3	28	April	Glass	0.218136	0.0209848	This work
G20210416-3	28	April	Glass	0.242794	0.0233568	This work
G20210416-3	28	April	Glass	0.198279	0.0190745	This work
G20210416-3	28	April	Glass	0.232958	0.0224107	This work
G20210416-3	28	April	Glass	0.227261	0.0218626	This work
G20210416-3	28	April	Glass	0.198905	0.0191348	This work
G20210416-3	28	April	Glass	0.207946	0.0200045	This work
G20210416-3	28	April	Glass	0.242194	0.0232992	This work
G20210416-3	28	April	Glass	0.25	0.0240501	This work
G20210416-3	28	April	Glass	0.111672	0.0107429	This work
G20210416-3	28	April	Glass	0.194949	0.0187542	This work
G20210416-3	28	April	Glass	0.212277	0.0204211	This work
G20210416-3	28	April	Glass	0.205035	0.0197245	This work
G20210416-3	28	April	Glass	0.19966	0.0192074	This work
G20210424-5	36	April	Glass	0.239597	0.0230493	This work
G20210424-5	36	April	Glass	0.244521	0.023523	This work
G20210424-5	36	April	Glass	0.232518	0.0223683	This work
G20210424-5	36	April	Glass	0.22405	0.0215537	This work
G20210424-5	36	April	Glass	0.248926	0.0239467	This work
G20210424-5	36	April	Glass	0.236581	0.0227592	This work
G20210424-5	36	April	Glass	0.240227	0.02311	This work
G20210424-5	36	April	Glass	0.255751	0.0246033	This work
G20210424-5	36	April	Glass	0.230751	0.0221983	This work
G20210424-5	36	April	Glass	0.260516	0.0250618	This work
G20210424-5	36	April	Glass	0.227304	0.0218667	This work
G20210424-5	36	April	Glass	0.252472	0.0242879	This work
G20210424-5	36	April	Glass	0.217129	0.0208879	This work
G20210424-5	36	April	Glass	0.23905	0.0229967	This work
G20210424-5	36	April	Glass	0.233751	0.0224869	This work
G20210424-5	36	April	Glass	0.243529	0.0234276	This work
G20210424-5	36	April	Glass	0.219861	0.0211507	This work
G20210424-5	36	April	Glass	0.241323	0.0232154	This work
G20210424-5	36	April	Glass	0.288258	0.0277305	This work
G20210424-5	36	April	Glass	0.248122	0.0238694	This work
G20210428-1	37 - 38	April	Glass	0.253618	0.0243981	This work
G20210428-1	37 - 38	April	Glass	0.254777	0.0245096	This work
G20210428-1	37 - 38	April	Glass	0.261452	0.0251518	This work
G20210428-1	37 - 38	April	Glass	0.251134	0.0241591	This work
G20210428-1	37 - 38	April	Glass	0.259036	0.0249194	This work
G20210428-1	37 - 38	April	Glass	0.261968	0.0252014	This work
G20210428-1	37 - 38	April	Glass	0.271684	0.0261361	This work
G20210428-1	37 - 38	April	Glass	0.244435	0.0235147	This work
G20210428-1	37 - 38	April	Glass	0.258923	0.0249085	This work
G20210428-1	37 - 38	April	Glass	0.237928	0.0228887	This work
G20210428-1	37 - 38	April	Glass	0.229269	0.0220557	This work
G20210428-1	37 - 38	April	Glass	0.25746	0.0247677	This work
G20210428-1	37 - 38	April	Glass	0.241045	0.0231886	This work
G20210428-1	37 - 38	April	Glass	0.219127	0.0210801	This work
G20210428-1	37 - 38	April	Glass	0.225932	0.0217347	This work
G20210428-1	37 - 38	April	Glass	0.25281	0.0243204	This work
G20210428-1	37 - 38	April	Glass	0.21876	0.0210448	This work
G20210428-1	37 - 38	April	Glass	0.249066	0.0239602	This work
G20210501-1	41	May	Glass	0.209264	0.0201312	This work
G20210501-1	41	May	Glass	0.218859	0.0210543	This work
G20210501-1	41	May	Glass	0.221717	0.0213293	This work
G20210501-1	41	May	Glass	0.238741	0.0229669	This work
G20210501-1	41	May	Glass	0.239725	0.0230617	This work
G20210506-1	44	May	Glass	0.207041	0.0199174	This work
G20210506-1	44	May	Glass	0.22005	0.0211689	This work
G20210506-1	44	May	Glass	0.207878	0.019998	This work
G20210506-1	44	May	Glass	0.219646	0.02113	This work
G20210506-1	44	May	Glass	0.236402	0.022742	This work
G20210506-7	48	May	Glass	0.270564	0.0260284	This work
G20210506-7	48	May	Glass	0.247345	0.0237947	This work
G20210506-7	48	May	Glass	0.251472	0.0241917	This work
G20210506-7	48	May	Glass	0.237549	0.0228522	This work
G20210506-7	48	May	Glass	0.260831	0.025092	This work
G20210506-7	48	May	Glass	0.285641	0.0274788	This work
G20210506-7	48	May	Glass	0.243716	0.0234456	This work
G20210506-7	48	May	Glass	0.256631	0.024688	This work
G20210506-7	48	May	Glass	0.255878	0.0246155	This work
G20210506-7	48	May	Glass	0.284457	0.0273649	This work
G20210506-7	48	May	Glass	0.239631	0.0230526	This work
G20210506-7	48	May	Glass	0.283302	0.0272537	This work
G20210506-7	48	May	Glass	0.270375	0.0260102	This work
G20210506-7	48	May	Glass	0.266204	0.0256089	This work
G20210506-7	48	May	Glass	0.244805	0.0235503	This work
G20210506-7	48	May	Glass	0.256796	0.0247039	This work
G20210506-7	48	May	Glass	0.231325	0.0222535	This work
G20210506-7	48	May	Glass	0.252063	0.0242486	This work
G20210506-7	48	May	Glass	0.257649	0.0247859	This work
G20210506-7	48	May	Glass	0.267186	0.0257034	This work
G20210506-7	48	May	Glass	0.248316	0.0238881	This work
G20210506-7	48	May	Glass	0.235227	0.0226289	This work
G20210506-7	48	May	Glass	0.249224	0.0239755	This work
G20210506-7	48	May	Glass	0.276011	0.0265523	This work
G20210506-7	48	May	Glass	0.259374	0.0249519	This work
G20210506-7	48	May	Glass	0.259271	0.024942	This work

## Sheet: Figure 3b
Figure 3 - Temporal trends evident over the course of the first 50 days of 2021 Fagradalsfjall eruption
3b - Days after start of the eruption vs La/Yb (WR)
Sample Name	Days after start	Month	Analyzed phase	La/Yb	± abs
					2 SD
G20210321-1	2	March	Groundmass glass	2.17202	0.0690455
G20210321-1 (dup)	2	March	Groundmass glass	2.12375	0.067511
G20210321-1	2	March	Whole Rock	2.17316	0.0690817
G20210321-2	2	March	Groundmass glass	2.1618	0.0687205
G20210321-2	2	March	Whole Rock	2.12151	0.0674399
G20210321-3	2	March	Groundmass glass	2.21615	0.0704481
G20210321-3	2	March	Whole Rock	2.1801	0.0693024
G20210321-4	2	March	Groundmass glass	2.20959	0.0702395
G20210321-4	2	March	Whole Rock	2.15148	0.0683924
G20210323-1	4	March	Groundmass glass	2.20007	0.069937
G20210323-1 (dup)	4	March	Groundmass glass	2.1594	0.0686442
G20210323-1	4	March	Whole Rock	2.26844	0.0721106
G20210330-2	11	March	Groundmass glass	2.67577	0.0850588
G20210405-1	17	April	Groundmass glass	2.80778	0.0892553
G20210412-1	24	April	Groundmass glass	3.75865	0.119482
G20210416-3	28	April	Groundmass glass	3.50637	0.111462
G20210416-4	25	April	Groundmass glass	3.88145	0.123386
G20210424-5	36	April	Groundmass glass	4.05002	0.128744
G20210424-5 (dup)	36	April	Groundmass glass	4.06208	0.129128
G20210424-6	28 - 36	April	Groundmass glass	3.56529	0.113335
G20210428-1	37 - 38	April	Groundmass glass	4.22024	0.134155
G20210428-2	30 - 40	April	Groundmass glass	3.88744	0.123576
G20210428-2 (dup)	30 - 40	April	Groundmass glass	3.84032	0.122078
G20210501-1	41	May	Groundmass glass	4.00903	0.127441
G20210506-1	44	May	Groundmass glass	3.91613	0.124488

## Sheet: Figure 3c
Figure 3 - Temporal trends evident over the course of the first 50 days of 2021 Fagradalsfjall eruption
3c - Days after start of the eruption vs Pb206/Pb204 (WR)
Sample Name	Days after start	Analyzed Phase	206Pb/204Pb	2 SE (Abs)
G20210323-1	4	Whole Rock	18.7328	0.00119049
G20210330-2	11	Whole Rock	18.7567	0.00132327
G20210405-1	17	Whole Rock	18.7607	0.00194632
G20210412-1	24	Whole Rock	18.8229	0.00137696
G20210412-1 (dup)	24	Whole Rock	18.8204	0.00156016
G20210424-5	36	Whole Rock	18.8389	0.00158165
G20210424-5 (dup)	36	Whole Rock	18.8321	0.00150332
