# Supplementary material for: Rapid shifting of a deep magmatic source at Fagradalsfjall volcano, Iceland
Source: Nature. 2022 Sep 14;609(7927):529–34. doi: 10.1038/s41586-022-04981-x (PMC9477742; doi:10.1038/s41586-022-04981-x)
Supplement: Supplementary file 7 — Source Data Fig. 4 [file 41586_2022_4981_MOESM7_ESM.xlsx]

## Sheet: Figure 4a
Figure 4 -Conceptual model of melt extraction, accumulation, mixing and crustal ascent beneath Fagradalsfjall beneath Fagradalsfjall
4a - Storage pressures obtained by OPAM of glass, melt inclusions and cpx-melt barometry.
Sample Name	Analysis Name	Type	PfOPAM	P (kbar)	1σ Pcpx
G20210323-1	G20210323_1-grain mount_gr9_glass	Glass	1	1.07	-
G20210323-1	G20210323_1-grain mount_gr17_glass	Glass	1	1.53	-
G20210323-1	G20210323_1glass2	Glass	1	2.4	-
G20210323-1	G20210323_1glass3	Glass	1	1.63	-
G20210323-1	G20210323_1glass6	Glass	1	1.69	-
G20210323-1	G20210323_1glass9	Glass	1	1.7	-
G20210323-1	G20210323_1glass13	Glass	1	1.9	-
G20210506-7	20210506-7-t_1_glass19	Glass	1	5.34	-
G20210501-1	gls-0501-1-3a	Glass	0.997857	2.98	-
G20210501-1	gls-0501-1-5a	Glass	0.997758	2.72	-
G20210323-1	G20210323-1gr41_glass	Glass	0.995627	1.8	-
G20210428-1	gls-0428-1-5a	Glass	0.99395	5.48	-
G20210428-1	gls-0428-1-3a	Glass	0.992393	4.92	-
G20210321-3	G20210321-003-grain8-pt10	Glass	0.99	1.18	-
G20210323-1	G20210323_1glass11	Glass	0.99	1.83	-
G20210412-1	20210412-1--pt4	Glass	0.99	1.73	-
G20210428-1	20210428-t_pt3	Glass	0.99	5.36	-
G20210428-1	20210428-t_pt9	Glass	0.99	5.09	-
G20210506-7	20210506-7-t_1_glass17	Glass	0.99	5.23	-
G20210416-3	G20210416-3gr28_glass	Glass	0.982343	0.3	-
G20210323-1	G20210323_1glass5	Glass	0.98	1.56	-
G20210323-1	G20210323_1glass14	Glass	0.98	2.35	-
G20210428-1	20210428-t_pt2	Glass	0.98	5.78	-
G20210428-1	20210428-t_pt10	Glass	0.98	4.94	-
G20210416-3	gls-0416-3-2a	Glass	0.977888	2.08	-
G20210428-1	gls-0428-1-4a	Glass	0.971777	5.12	-
G20210323-1	G20210323_1-grain mount_gr2_glass	Glass	0.97	2.12	-
G20210323-1	G20210323_1glass8	Glass	0.97	2.38	-
G20210323-1	G20210323_1glass12	Glass	0.97	1.48	-
G20210501-1	gls-0501-1-4a	Glass	0.969377	2.55	-
G20210428-1	gls-0428-1-1a	Glass	0.969145	5.4	-
G20210424-5	gls-0424-5-1a	Glass	0.965652	2.59	-
G20210330-2	G20210330-2 pt9	Glass	0.96	2.13	-
G20210321-4	G20210321-004-grain4-pt9	Glass	0.96	2.08	-
G20210321-2	G20210321-2gr7_glass	Glass	0.958825	1.11	-
G20210506-1	gls-0506-1-2a	Glass	0.958362	1.13	-
G20210506-7	gls-0506-7-1a	Glass	0.95786	4.84	-
G20210506-7	gls-0506-7-7a	Glass	0.957004	4.23	-
G20210412-1	gls-0412-1-2a	Glass	0.955285	1.6	-
G20210501-1	gls-0501-1-1a	Glass	0.955149	1.74	-
G20210428-1	gls-0428-1-2a	Glass	0.954277	5.05	-
G20210501-1	gls-0501-1-2a	Glass	0.951838	2.66	-
G20210321-3	G20210321-003-grain4-pt5	Glass	0.95	1.38	-
G20210321-4	G20210321-004-grain3-pt6	Glass	0.95	1.21	-
G20210323-1	G20210323_1glass15	Glass	0.95	1.92	-
G20210506-1	gls-0506-1-4a	Glass	0.948702	0.87	-
G20210323-1	G20210323_1glass7	Glass	0.94	1.29	-
G20210428-1	20210428-t_pt7	Glass	0.94	5.15	-
G20210428-1	20210428-t_pt8	Glass	0.94	5.14	-
G20210506-7	gls-0506-7-2a	Glass	0.939478	3.94	-
G20210428-1	gls-0428-1-6a	Glass	0.936193	5.44	-
G20210424-5	gls-0424-5-2a	Glass	0.933459	1.83	-
G20210330-2	gls-0330-2-3a	Glass	0.9292	2.53	-
G20210323-1	gls-0323-1-1a	Glass	0.922287	1.19	-
G20210321-4	G20210321-004-grain3-pt5	Glass	0.92	1.54	-
G20210323-1	G20210323_1glass1	Glass	0.92	2.06	-
G20210412-1	20210412-1-pt1	Glass	0.92	1.63	-
G20210506-7	20210506-7-t_2_glass1	Glass	0.92	4.8	-
G20210506-7	20210506-7-t_1_glass18	Glass	0.92	4.71	-
G20210323-1	cG20210323-1gr6_glass	Glass	0.919969	0.98	-
G20210323-1	gls-0323-1-3a	Glass	0.919665	1.83	-
G20210321-2	gls-0321-2-1a	Glass	0.91413	1.51	-
G20210321-3	G20210321-003-grain6-pt7	Glass	0.91	1.54	-
G20210321-4	G20210321-004-grain4-pt10	Glass	0.91	1.7	-
G20210323-1	G20210323_1-grain mount_gr1_glass2	Glass	0.91	1.41	-
G20210323-1	G20210323_1-grain mount_gr19_glass	Glass	0.91	1.49	-
G20210323-1	G20210323_1glass4	Glass	0.91	1.52	-
G20210323-1	G20210323_1glass10	Glass	0.91	1.31	-
G20210412-1	20210412-1--pt3	Glass	0.91	0.96	-
G20210506-7	20210506-7-t_1_glass15	Glass	0.91	4.75	-
G20210506-7	gls-0506-7-5a	Glass	0.909466	3.85	-
G20210424-5	gls-0424-5-3a	Glass	0.908778	2.07	-
G20210323-1	gls-0323-1-4a	Glass	0.906053	1.02	-
G20210321-1	G20210321-001-grain5-pt8	Glass	0.9	1.58	-
G20210327-1	20210327-pt2	Glass	0.9	0.4	-
G20210327-1	20210327-pt6	Glass	0.9	0.87	-
G20210428-1	20210428-t_pt12	Glass	0.9	5.36	-
G20210506-7	20210506-7-t_1_glass13	Glass	0.9	5.35	-
G20210323-1	cG20210323-1gr6_glass	Glass	0.899575	1.65	-
G20210506-1	gls-0506-1-5a	Glass	0.899251	1.26	-
G20210323-1	cG20210323-1gr3_glass	Glass	0.899079	1.49	-
G20210330-2	G20210330-2 pt12	Glass	0.89	1.89	-
G20210321-1	G20210321-001-grain2-pt2	Glass	0.89	1.35	-
G20210321-1	G20210321-001-grain4-pt10	Glass	0.89	1.24	-
G20210321-2	G20210321-002-grain3-pt4	Glass	0.89	1.24	-
G20210321-3	G20210321-003-grain1-pt1	Glass	0.89	1.69	-
G20210321-4	G20210321-004-grain3-pt8	Glass	0.89	1.56	-
G20210327-1	20210327-pt10	Glass	0.89	0.73	-
G20210412-1	20210412-1--pt5	Glass	0.89	1.3	-
G20210506-7	gls-0506-7-4a	Glass	0.889393	3.46	-
G20210405-1	gls-0405-1-6a	Glass	0.889358	1.36	-
G20210416-3	gls-0416-3-4a	Glass	0.880212	1.76	-
G20210321-4	G20210321-004-grain2-pt4	Glass	0.88	1.84	-
G20210321-4	G20210321-004-grain3-pt7	Glass	0.88	1.76	-
G20210412-1	20210412-1--pt9	Glass	0.88	1.09	-
G20210428-1	20210428-t_pt5	Glass	0.88	4.78	-
G20210506-7	20210506-7-t_2_glass8	Glass	0.88	4.17	-
G20210506-7	20210506-7-t_1_glass14	Glass	0.88	4.24	-
G20210424-5	gls-0424-5-5a	Glass	0.876733	2.85	-
G20210323-1	gls-0323-1-5a	Glass	0.874216	1.1	-
G20210330-2	gls-0330-2-1a	Glass	0.870894	1.59	-
G20210323-1	cG20210323-1gr11_glass	Glass	0.870233	0.94	-
G20210405-1	gls-0405-1-3a	Glass	0.870017	1.09	-
G20210330-2	G20210330-2 pt3	Glass	0.87	2.31	-
G20210321-1	G20210321-001-grain1-pt1	Glass	0.87	1.73	-
G20210323-1	G20210323_1-grain mount_gr1_glass	Glass	0.87	1.34	-
G20210428-1	20210428-t_pt11	Glass	0.87	5.51	-
G20210506-7	20210506-7-t_2_glass9	Glass	0.87	3.85	-
G20210506-7	20210506-7-t_1_glass11	Glass	0.87	4.35	-
G20210416-3	cG20210416-3gr6_glass	Glass	0.867267	1.35	-
G20210405-1	gls-0405-1-1a	Glass	0.865895	1.6	-
G20210412-1	G20210412-1gr19_glass	Glass	0.865408	0.45	-
G20210424-5	gls-0424-5-4a	Glass	0.862026	2.22	-
G20210416-3	gls-0416-3-3a	Glass	0.860094	1.95	-
G20210330-2	G20210330-2 pt15	Glass	0.86	1.7	-
G20210428-1	20210428-t_pt6	Glass	0.86	5.16	-
G20210321-2	gls-0321-2-3a	Glass	0.855044	0.92	-
G20210416-3	gls-0416-3-1a	Glass	0.850812	1.86	-
G20210321-4	G20210321-004-grain1-pt3	Glass	0.85	1.2	-
G20210324-1	20210324-t_pt3	Glass	0.85	2.7	-
G20210506-7	20210506-7-t_2_glass5	Glass	0.85	4.4	-
G20210412-1	gls-0412-1-5a	Glass	0.846506	0.71	-
G20210412-1	gls-0412-1-4a	Glass	0.846134	0.73	-
G20210323-1	G20210323-1gr73_glass	Glass	0.844093	1.85	-
G20210412-1	gls-0412-1-1a	Glass	0.842725	0.73	-
G20210330-2	G20210330-2 pt6	Glass	0.84	2.39	-
G20210330-2	G20210330-2 pt2	Glass	0.84	1.94	-
G20210330-2	G20210330-2 pt4	Glass	0.84	1.48	-
G20210321-1	G20210321-001-grain2-pt3	Glass	0.84	1.08	-
G20210321-4	G20210321-004-grain1-pt1	Glass	0.84	1.03	-
G20210428-1	20210428-t_pt1	Glass	0.84	4.96	-
G20210416-3	G20210416-3gr15_glass	Glass	0.831208	1.31	-
G20210323-1	G20210323_1-grain mount_gr5_glass	Glass	0.83	1.47	-
G20210323-1	G20210323_1-grain mount_gr16_glass	Glass	0.83	1.32	-
G20210327-1	20210327-pt7	Glass	0.83	1.19	-
G20210327-1	20210327-pt8	Glass	0.83	0.32	-
G20210321-2	gls-0321-2-2a	Glass	0.829741	1.92	-
G20210323-1	G20210323-1gr7_glass	Glass	0.824667	0.93	-
G20210323-1	cG20210323-1gr3_glass	Glass	0.823536	1.31	-
G20210506-7	gls-0506-7-6a	Glass	0.820421	3.69	-
G20210321-3	G20210321-003-grain2-pt2	Glass	0.82	0.88	-
G20210321-3	G20210321-003-grain6-pt8	Glass	0.82	1.57	-
G20210506-7	20210506-7-t_2_glass4	Glass	0.82	4.14	-
G20210506-7	20210506-7-t_1_glass12	Glass	0.82	4.48	-
G20210506-7	20210506-7-t_1_glass16	Glass	0.82	4.56	-
G20210506-7	gls-0506-7-3a	Glass	0.811182	5.18	-
G20210321-2	G20210321-002-grain2-pt3	Glass	0.81	1.75	-
G20210321-2	G20210321-002-grain6-pt7	Glass	0.81	1.15	-
G20210321-2	G20210321-002-grain6-pt9	Glass	0.81	1.68	-
G20210323-1	G20210323_1-grain mount_gr9_glass	Glass	0.81	1.59	-
G20210327-1	20210327-pt3	Glass	0.81	0.14	-
G20210424-5	G20210424-5 pt9	Glass	0.81	1.85	-
G20210416-3	G20210416-3gr9_glass	Glass	0.804926	1.58	-
G20210416-3	cG20210416-3gr6_glass	Glass	0.801511	1.17	-
G20210327-1	20210327-pt5	Glass	0.8	0.61	-
G20210428-1	20210428-t_pt4	Glass	0.8	5.31	-
G20210506-7	20210506-7-t_2_glass3	Glass	0.8	3.43	-
G20210323-1	cG20210323-1gr8_glass	Glass	0.798752	0.86	-
G20210324-1	gls-0324-1-1a	Glass	0.797137	3.16	-
G20210321-2	mineral_mount_D2_gr18_MI?	Melt inclusion	1	6.24	-
G20210321-3	20210321-3_11_olMI1	Melt inclusion	1	6.35	-
G20210321-4	20210321-4_gr24_(rim)olMI3	Melt inclusion	1	2.76	-
G20210323-1	G20210323_1glomeroMI1ol	Melt inclusion	1	1.03	-
G20210405-2	G20210405-2gr25_MI	Melt inclusion	0.999448	5.89	-
G20210321-2	G20210321-2gr10_MI	Melt inclusion	0.998154	6.16	-
G20210405-2	cG20210405-2gr4_MI2	Melt inclusion	0.996338	4.22	-
G20210323-1	G20210323-1gr39_MI1	Melt inclusion	0.995944	6.34	-
G20210323-1	cG20210323-1gr1_MI	Melt inclusion	0.995518	5.45	-
G20210416-3	G20210416-3gr13_MI	Melt inclusion	0.995268	5.26	-
G20210416-3	G20210416-3gr18_MI	Melt inclusion	0.995232	4.72	-
G20210323-1	G20210323-1gr22_MI	Melt inclusion	0.99506	5.77	-
G20210323-1	G20210323-1gr72_MI	Melt inclusion	0.994185	5.46	-
G20210323-1	cG20210323-1gr11_MI1	Melt inclusion	0.993729	5.91	-
G20210412-1	cG20210412-1_gr7MI2	Melt inclusion	0.993676	4.04	-
G20210416-3	G20210416-3gr2_MI	Melt inclusion	0.99356	5.66	-
G20210404-1	cG20210404-1gr14_MI	Melt inclusion	0.991374	4.36	-
G20210323-1	G20210323-1gr8_MI	Melt inclusion	0.990585	5.56	-
G20210416-3	cG20210416-3gr11_MI	Melt inclusion	0.99016	4.54	-
G20210321-2	mineral_mount_D2_gr6_Mi3core	Melt inclusion	0.99	6.2	-
G20210321-2	mineral_mount_D2_gr6_Mi4rim	Melt inclusion	0.99	6.15	-
G20210321-2	mineral_mount_D2_gr12_MI1	Melt inclusion	0.99	5.69	-
G20210321-2	G20210321-2gr3_MI1	Melt inclusion	0.986872	6.08	-
G20210412-1	cG20210412-1_gr11_emb	Melt inclusion	0.985842	3.61	-
G20210321-2	G20210321-2gr3_MI2	Melt inclusion	0.983491	6.47	-
G20210323-1	cG20210323-1gr2_MI	Melt inclusion	0.981305	3.52	-
G20210321-1	20210321-1_6_olMI2	Melt inclusion	0.98	7.98	-
G20210321-2	mineral_mount_D2_gr6_Mi2core	Melt inclusion	0.98	6.18	-
G20210321-2	mineral_mount_D2_gr13_MIplag	Melt inclusion	0.98	3.76	-
G20210321-3	20210321-3_cpx19_MI2	Melt inclusion	0.98	3.89	-
G20210321-4	20210321-4_gr17_olMI1 (rim)	Melt inclusion	0.98	2.16	-
G20210321-4	20210321-4_gr37_(core)olMI2	Melt inclusion	0.98	6.22	-
G20210412-1	G20210412-1gr42_MI2	Melt inclusion	0.979563	4.6	-
G20210323-1	cG20210323-1gr10_MI2	Melt inclusion	0.975546	6.21	-
G20210416-3	G20210416-3gr38_MI	Melt inclusion	0.975473	4.94	-
G20210412-1	G20210412-1gr40_MI2	Melt inclusion	0.975368	5.55	-
G20210321-2	G20210321-2gr3_MI4	Melt inclusion	0.973917	6.86	-
G20210323-1	G20210323-1gr15_MI	Melt inclusion	0.973199	6.36	-
G20210323-1	cG20210323-1gr11_MI2	Melt inclusion	0.970745	5.84	-
G20210412-1	G20210412-1gr40_MI1dupl	Melt inclusion	0.970628	5.46	-
G20210321-2	mineral_mount_D2_gr12_MI2	Melt inclusion	0.97	5.69	-
G20210321-3	20210321-3_cpx19_MI1	Melt inclusion	0.97	3.63	-
G20210412-1	G20210412-1gr40_MI1	Melt inclusion	0.969779	5.31	-
G20210405-2	cG20210405-2gr2_MI	Melt inclusion	0.964592	4.82	-
G20210416-3	G20210416-3gr37_MI1	Melt inclusion	0.964221	5.08	-
G20210323-1	cG20210323-1gr13_MI	Melt inclusion	0.963934	4.57	-
G20210321-2	0321gr12_core_MI	Melt inclusion	0.963357	2.81	-
G20210321-2	G20210321-2gr10_emb	Melt inclusion	0.961301	6.12	-
G20210321-2	G20210321-2gr3_MI3	Melt inclusion	0.961297	6.5	-
G20210405-2	G20210405-2gr25_MI3	Melt inclusion	0.960685	5.86	-
G20210321-4	20210321-4_gr13_olMI1(filledbySp)	Melt inclusion	0.96	6.2	-
G20210323-1	G20210323_1glomeroMI1cpx	Melt inclusion	0.96	4.04	-
G20210412-1	G20210412-1gr21_MI	Melt inclusion	0.957803	3.38	-
G20210416-3	cG20210416-3gr5_MI dupl	Melt inclusion	0.955515	4.02	-
G20210324-1	cG20210324-1gr5_MI	Melt inclusion	0.955241	4.97	-
G20210321-2	G20210321-2gr3_MI5	Melt inclusion	0.950428	5.93	-
G20210416-3	0416gr11_core_MI	Melt inclusion	0.950056	4.4	-
G20210321-2	mineral_mount_D2_gr11_MI	Melt inclusion	0.95	5.89	-
G20210416-3	G20210416-3gr13_MI_dupl	Melt inclusion	0.947267	4.98	-
G20210321-2	mineral_mount_D2_gr8_MI	Melt inclusion	0.94	6.94	-
G20210405-2	G20210405-2gr25_MI2	Melt inclusion	0.939708	5.6	-
G20210412-1	cG20210412-1_gr11_MI1	Melt inclusion	0.927838	4.22	-
G20210323-1	G20210323-1gr39_MI2	Melt inclusion	0.924727	6.08	-
G20210323-1	cG20210323-1gr9_MI	Melt inclusion	0.924468	6.15	-
G20210321-2	mineral_mount_D2_gr20MI	Melt inclusion	0.92	6.92	-
G20210321-4	20210321-4_gr20_(rim)olMI3	Melt inclusion	0.92	3.58	-
G20210321-4	20210321-4_gr24_(rim)olMI1	Melt inclusion	0.92	2.38	-
G20210321-4	20210321-4_gr37_(core)olMI1	Melt inclusion	0.92	5.35	-
G20210321-2	mineral_mount_D2_gr3_MI3	Melt inclusion	0.91	6.98	-
G20210323-1	G20210323-1gr59_MI1	Melt inclusion	0.906207	6.4	-
G20210416-3	cG20210416-3gr8_MI1	Melt inclusion	0.894838	5.1	-
G20210321-3	20210321-3_cpx8_MI5	Melt inclusion	0.89	4.73	-
G20210323-1	G20210323_1glomeroMI2ol	Melt inclusion	0.89	3.18	-
G20210412-1	G20210412-1gr42_MI1	Melt inclusion	0.885069	4.16	-
G20210321-2	mineral_mount_D2_gr6_Mi1core	Melt inclusion	0.88	5.95	-
G20210321-2	20210321-2_cpx13_MI1	Melt inclusion	0.88	4.01	-
G20210324-1	20210324-t_plg1_MI1	Melt inclusion	0.88	4.83	-
G20210416-3	cG20210416-3gr8_MI2	Melt inclusion	0.872714	4.52	-
G20210321-1	20210321-1_8_olMI1	Melt inclusion	0.87	7.23	-
G20210405-2	cG20210405-2gr4_MI1	Melt inclusion	0.849981	6.4	-
G20210404-1	cG20210404-1gr21_MI	Melt inclusion	0.838959	4.57	-
G20210321-2	G20210321-2gr1_MI	Melt inclusion	0.834163	6.02	-
G20210412-1	cG20210412-1_gr1_MI	Melt inclusion	0.831725	5.15	-
G20210321-3	20210321-3_1_olMI1	Melt inclusion	0.83	3.68	-
G20210321-2	mineral_mount_D2_gr19_MI	Melt inclusion	0.82	6.41	-
G20210416-3	G20210416-3gr37_MI2	Melt inclusion	0.814587	5.52	-
G20210323-1	G20210323-1gr29_MI	Melt inclusion	0.803906	5.97	-
G20210321-4	20210321-4_gr24_(rim)olMI2	Melt inclusion	0.8	2.52	-
G20210321-1	G20210321-1-g1-coredark	Clinopyroxene - liquid	-	1.9	0.3
G20210321-1	G20210321-1-g3a-core	Clinopyroxene - liquid	-	3.7	0.3
G20210321-1	G20210321-1-g3b-core	Clinopyroxene - liquid	-	3.3	0.4
G20210321-1	G20210321-1-g4-core	Clinopyroxene - liquid	-	1.5	0.3
G20210321-1	G20210321-1-g4-coredarker	Clinopyroxene - liquid	-	0.8	0.3
G20210321-1	G20210321AC1_px1_incl_rimb	Clinopyroxene - liquid	-	0.2	0.2
G20210321-1	G20210321AC1_px1_incl_rima	Clinopyroxene - liquid	-	3.3	0.7
G20210321-2	G20210321-2-g2-core	Clinopyroxene - liquid	-	4.5	0.3
G20210321-2	G20210321-2-g4-core	Clinopyroxene - liquid	-	3.8	0.4
G20210321-2	G20210321-2-g4-close-to-crspinel	Clinopyroxene - liquid	-	3.3	0.9
G20210321-2	G20210321-2-g5-core1	Clinopyroxene - liquid	-	3.3	0.3
G20210321-2	G20210321-2-g5-core2	Clinopyroxene - liquid	-	2.5	-
G20210321-2	G20210321-2-g6-nearMI	Clinopyroxene - liquid	-	2.2	0.4
G20210321-2	G20210321-2-g7-darkcore	Clinopyroxene - liquid	-	2.4	-
G20210321-2	G20210321-2-g7-lightwiderim	Clinopyroxene - liquid	-	3	0.4
G20210321-2	G20210321-2-g8-darkcore	Clinopyroxene - liquid	-	2.1	0.2
G20210321-2	G20210321-2-g10-core2	Clinopyroxene - liquid	-	2.5	0.2
G20210321-2	G20210321-2-g10-core1	Clinopyroxene - liquid	-	3.1	0.4
G20210321-2	G20210321-2-g11-nearMI	Clinopyroxene - liquid	-	3.2	0.4
G20210321-2	G20210321-2-g12-core	Clinopyroxene - liquid	-	2.8	0.7
G20210321-2	G20210321-2-g12-rim?	Clinopyroxene - liquid	-	3.1	0.4
G20210321-2	G20210321-2-g13-core	Clinopyroxene - liquid	-	3	0.4
G20210321-2	G20210321-2-g13-lightzone	Clinopyroxene - liquid	-	3.3	0.2
G20210321-2	G20210321-2-g15-core	Clinopyroxene - liquid	-	2.5	0.4
G20210321-2	G20210321-2-g15-small-round-portion	Clinopyroxene - liquid	-	3.3	0.4
G20210321-3	G20210321-3-g1-lightcore	Clinopyroxene - liquid	-	4.1	0.3
G20210321-3	G20210321-3-g2-core	Clinopyroxene - liquid	-	2.3	0.4
G20210321-3	G20210321-3-g3-core	Clinopyroxene - liquid	-	3.2	0.4
G20210321-3	G20210321-3-g3-closertorim	Clinopyroxene - liquid	-	3.3	0.3
G20210321-3	G20210321-3-g4-core	Clinopyroxene - liquid	-	3.4	0.4
G20210321-3	G20210321-3-g4-core2	Clinopyroxene - liquid	-	2.6	0.4
G20210321-3	G20210321-3-g5-core-closer-to-rim	Clinopyroxene - liquid	-	2.6	0.4
G20210321-3	G20210321-3-g6-core	Clinopyroxene - liquid	-	2.8	0.2
G20210321-3	G20210321-3-g6-rim	Clinopyroxene - liquid	-	0.6	0.2
G20210321-3	G20210321-3-g7-core	Clinopyroxene - liquid	-	2.9	0.4
G20210321-3	G20210321-3-g7-rim	Clinopyroxene - liquid	-	2.3	0.4
G20210321-3	G20210321-3-g8-darkcore	Clinopyroxene - liquid	-	2.4	0.4
G20210321-3	G20210321-3-g8-lightcore	Clinopyroxene - liquid	-	2.9	0.2
G20210321-3	G20210321-3-g8-rim	Clinopyroxene - liquid	-	2.7	0.5
G20210321-3	G20210321-3-g11-core	Clinopyroxene - liquid	-	2.9	0.4
G20210321-3	G20210321-3-g14-widerim	Clinopyroxene - liquid	-	3.2	0.4
G20210321-3	G20210321-3-g15-core	Clinopyroxene - liquid	-	3.4	0.3
G20210321-3	G20210321-3-g15-rim	Clinopyroxene - liquid	-	0.9	0.3
G20210321-3	G20210321-3-g16-core	Clinopyroxene - liquid	-	2.9	0.4
G20210321-3	G20210321-3-g17-core	Clinopyroxene - liquid	-	5.2	-
G20210321-3	G20210321-3-g18-core	Clinopyroxene - liquid	-	3.4	0.5
G20210321-3	G20210321-3-g18-rim	Clinopyroxene - liquid	-	3	0.3
G20210321-3	G20210321-3-g19-rim	Clinopyroxene - liquid	-	2.9	0.3
G20210321-3	G20210321-3-g20-core	Clinopyroxene - liquid	-	2.4	0.4
G20210321-3	G20210321-3-g22-core	Clinopyroxene - liquid	-	3.4	0.3
G20210321-3	G20210321-3-g22-rim	Clinopyroxene - liquid	-	2.4	0.4
G20210321-3	G20210321-3-g23-core	Clinopyroxene - liquid	-	3.3	0.4
G20210321-3	G20210321-3-g23-rim	Clinopyroxene - liquid	-	3	0.3
G20210321-3	G20210321-3-g24-rim	Clinopyroxene - liquid	-	2.7	0.4
G20210321-3	G20210321-3-g25-core	Clinopyroxene - liquid	-	3.4	0.3
G20210321-3	G20210321-3-g25-rim	Clinopyroxene - liquid	-	2.8	0.2
G20210321-3	G20210321-3-g26-core	Clinopyroxene - liquid	-	3	0.4
G20210321-3	G20210321-3-g26-rim	Clinopyroxene - liquid	-	2.9	0.4
G20210321-3	G20210321-3-g27-core	Clinopyroxene - liquid	-	3.2	0.3
G20210321-3	G20210321-3-g27-rim	Clinopyroxene - liquid	-	2.3	0.3
G20210321-3	G20210321-3-g29-core2	Clinopyroxene - liquid	-	2.5	0.4
G20210321-3	G20210321-3-g29-close-to-rim	Clinopyroxene - liquid	-	3.1	0.4
G20210321-3	G20210321-3-g30-core	Clinopyroxene - liquid	-	3.7	0.3
G20210321-3	G20210321-3-g30-rim	Clinopyroxene - liquid	-	1.4	0.6
G20210321-4	G20210321-4-g3-thinrim	Clinopyroxene - liquid	-	0	0.2
G20210324-1	G20210324_001cpxglomero(MI)darkcore	Clinopyroxene - liquid	-	0	0.2
G20210324-1	G20210324_001cpxglomero(MI)darkcore	Clinopyroxene - liquid	-	0.8	0.2
G20210324-1	G20210324_001cpxglomero2rim	Clinopyroxene - liquid	-	2	0.3
G20210324-1	G20210324_001cpxglomero3darkcore	Clinopyroxene - liquid	-	0.8	0.3
G20210324-1	G20210324_001cpxplagglom_darkcore	Clinopyroxene - liquid	-	1.3	0.3
G20210324-1	G20210324_001cpx4dark	Clinopyroxene - liquid	-	3.2	0.3
G20210324-1	G20210324_001cpx4bright	Clinopyroxene - liquid	-	2.4	0.5
G20210416-3	G20210416-3cpx1-1	Clinopyroxene - liquid	-	3.7	0.4
G20210416-3	G20210416-3cpx1-2	Clinopyroxene - liquid	-	3.5	0.3
G20210416-3	G20210416-3cpx1-3	Clinopyroxene - liquid	-	2.2	0.4
G20210416-3	G20210416-3cpx2-1sd	Clinopyroxene - liquid	-	3.1	0.4
G20210416-3	G20210416-3cpx2-2sd	Clinopyroxene - liquid	-	2.9	0.4
G20210416-3	G20210416-3cpx2-3sd	Clinopyroxene - liquid	-	2.3	0.4
G20210416-3	G20210416-3cpx2-4sb	Clinopyroxene - liquid	-	3.2	0.3
G20210416-3	G20210416-3cpx2-6sb	Clinopyroxene - liquid	-	3.2	0.2
G20210416-3	G20210416-3cpx3-1	Clinopyroxene - liquid	-	3.5	0.3
G20210416-3	G20210416-3cpx3-2	Clinopyroxene - liquid	-	3.3	0.4
G20210416-3	G20210416-3cpx4-r1	Clinopyroxene - liquid	-	3.7	0.4
G20210416-3	G20210416-3cpx4-m4	Clinopyroxene - liquid	-	4.2	0.7
G20210416-3	G20210416-3cpx4-m7	Clinopyroxene - liquid	-	3.4	0.4
G20210416-3	G20210416-3cpx4-m8	Clinopyroxene - liquid	-	3.5	0.4
G20210416-3	G20210416-3cpx4-c9	Clinopyroxene - liquid	-	3.5	0.4
G20210416-3	G20210416-3cpx4-c10	Clinopyroxene - liquid	-	3.2	0.3
G20210416-3	G20210416-3cpx5-t1	Clinopyroxene - liquid	-	3.7	-
G20210416-3	G20210416-3cpx5-t3	Clinopyroxene - liquid	-	2.7	0.4
G20210416-3	G20210416-3cpx6-1	Clinopyroxene - liquid	-	3.4	0.7
G20210416-3	G20210416-3cpx6-2	Clinopyroxene - liquid	-	3.8	0.8
G20210416-3	G20210416-3cpx6-3	Clinopyroxene - liquid	-	4.3	1.2
G20210416-3	G20210416-3cpx7-1sb	Clinopyroxene - liquid	-	4.1	0.3
G20210416-3	G20210416-3cpx7-1sd	Clinopyroxene - liquid	-	3.3	0.4
G20210416-3	G20210416-3cpx7-2sd	Clinopyroxene - liquid	-	3.6	0.4
G20210416-3	G20210416-3cpx7-3	Clinopyroxene - liquid	-	4	0.4
G20210416-3	G20210416-3cpx8-1sb	Clinopyroxene - liquid	-	4.3	0.3
G20210416-3	G20210416-3cpx8-2sb	Clinopyroxene - liquid	-	4.1	0.2
G20210416-3	G20210416-3cpx8-3sd	Clinopyroxene - liquid	-	3.6	0.4
G20210416-3	G20210416-3cpx8-4sd	Clinopyroxene - liquid	-	3.4	0.3
G20210416-3	G20210416-3cpx8-5c	Clinopyroxene - liquid	-	2.7	1.3
G20210416-3	G20210416-3cpx8-6c	Clinopyroxene - liquid	-	2.7	0.8
G20210416-3	G20210416-3cpx8-7r	Clinopyroxene - liquid	-	3.2	0.3
G20210416-3	G20210416-3cpx9-1c	Clinopyroxene - liquid	-	3.1	0.4
G20210416-3	G20210416-3cpx9-2m	Clinopyroxene - liquid	-	2.6	0.4
G20210416-3	G20210416-3cpx9-3sd	Clinopyroxene - liquid	-	3.1	0.4
G20210416-3	G20210416-3cpx9-MI1	Clinopyroxene - liquid	-	3.1	0.3
G20210416-3	G20210416-3cpx9-MI2	Clinopyroxene - liquid	-	4.1	0.2
G20210416-3	G20210416-3cpx10-1sd	Clinopyroxene - liquid	-	2.9	0.3
G20210416-3	G20210416-3cpx10-2sb	Clinopyroxene - liquid	-	3.5	0.3
G20210416-3	G20210416-3cpx10-3	Clinopyroxene - liquid	-	3.8	0.2
G20210416-3	G20210416-3cpx10-4sd	Clinopyroxene - liquid	-	3.1	0.5
G20210416-3	G20210416-3cpx11-1sb	Clinopyroxene - liquid	-	3.9	0.3
G20210416-3	G20210416-3cpx11-2sd	Clinopyroxene - liquid	-	2.5	0.4
G20210416-3	G20210416-3cpx11-3m	Clinopyroxene - liquid	-	2.8	0.4
G20210416-3	G20210416-3cpx11-4r	Clinopyroxene - liquid	-	3.3	0.3
G20210416-3	G20210416-3cpx12-1	Clinopyroxene - liquid	-	3.3	0.4
G20210416-3	G20210416-3cpx12-2	Clinopyroxene - liquid	-	3.5	0.3
G20210416-3	G20210416-3cpx12-3	Clinopyroxene - liquid	-	3.1	0.4
G20210416-3	G20210416-3cpx13-1b	Clinopyroxene - liquid	-	3.3	0.4
G20210416-3	G20210416-3cpx13-2d	Clinopyroxene - liquid	-	3.9	0.4
G20210416-3	G20210416-3cpx13-3d	Clinopyroxene - liquid	-	3	0.4
G20210416-3	G20210416-3cpx14-1c	Clinopyroxene - liquid	-	3	0.4
G20210416-3	G20210416-3cpx14-2r	Clinopyroxene - liquid	-	3.5	0.4
G20210416-3	G20210416-3cpx15-1	Clinopyroxene - liquid	-	3.4	0.3
G20210416-3	G20210416-3cpx15-2	Clinopyroxene - liquid	-	3	0.3
G20210416-3	G20210416-3cpx15-3	Clinopyroxene - liquid	-	2.8	0.4
G20210416-3	G20210416-3cpx17-1sb	Clinopyroxene - liquid	-	3.4	0.1
G20210416-3	G20210416-3cpx17-4sd	Clinopyroxene - liquid	-	3.5	0.4
G20210416-3	G20210416-3cpx17-5sd	Clinopyroxene - liquid	-	3.8	0.3
G20210416-3	G20210416-3cpx17-6sd	Clinopyroxene - liquid	-	2.8	0.4
G20210416-3	G20210416-3cpx19-3sb	Clinopyroxene - liquid	-	3	0.3
G20210416-3	G20210416-3cpx19-4sd	Clinopyroxene - liquid	-	3.1	0.4
G20210416-3	G20210416-3cpx19-5sd	Clinopyroxene - liquid	-	3.1	0.4
G20210416-3	G20210416-3cpx20-3	Clinopyroxene - liquid	-	4.2	0.2
G20210416-3	G20210416-3cpx22-2sb	Clinopyroxene - liquid	-	3.2	0.3
G20210416-3	G20210416-3cpx22-3sd	Clinopyroxene - liquid	-	2.9	0.4
G20210416-3	G20210416-3cpx22-4sd	Clinopyroxene - liquid	-	3.2	0.4
G20210416-3	G20210416-3cpx23-1	Clinopyroxene - liquid	-	3.2	0.3
G20210416-3	G20210416-3cpx23-2	Clinopyroxene - liquid	-	3.1	0.3
G20210416-3	G20210416-3cpx23-3	Clinopyroxene - liquid	-	2.1	0.4
G20210416-3	G20210416-3cpx24-3r	Clinopyroxene - liquid	-	3	0.1
G20210416-3	G20210416-3cpx24-4c	Clinopyroxene - liquid	-	3.1	0.3
G20210416-3	G20210416-3cpx24-5c	Clinopyroxene - liquid	-	2.8	0.3
G20210416-3	G20210416-3cpx24-5c	Clinopyroxene - liquid	-	3.6	0.2
G20210416-3	G20210416-3cpx24-6sd	Clinopyroxene - liquid	-	3.6	0.8
G20210416-3	G20210416-3cpx25-1	Clinopyroxene - liquid	-	3.4	0.4
G20210416-3	G20210416-3cpx25-2	Clinopyroxene - liquid	-	2.9	0.3
G20210416-3	G20210416-3cpx26-2sb	Clinopyroxene - liquid	-	3.1	0.6
G20210416-3	G20210416-3cpx27-1	Clinopyroxene - liquid	-	2.3	0.4
G20210416-3	G20210416-3cpx27-2	Clinopyroxene - liquid	-	2.2	0.4
G20210416-3	G20210416-3cpx27-3	Clinopyroxene - liquid	-	3.3	0.3
G20210416-3	G20210416-3cpx28-t3	Clinopyroxene - liquid	-	4	0.7
G20210416-3	G20210416-3cpx28-t7	Clinopyroxene - liquid	-	3.5	-
G20210416-3	G20210416-3cpx28-t8	Clinopyroxene - liquid	-	3.7	0.3
G20210416-3	G20210416-3cpx28-11r	Clinopyroxene - liquid	-	3.5	0.6
G20210416-3	G20210416-3cpx29-1	Clinopyroxene - liquid	-	3.1	0.3
G20210416-3	G20210416-3cpx29-2	Clinopyroxene - liquid	-	2.7	0.2
G20210416-3	G20210416-3cpx29-4r	Clinopyroxene - liquid	-	3.2	0.3
G20210416-3	G20210416-3cpx30-4sd	Clinopyroxene - liquid	-	2.8	0.4
G20210416-3	G20210416-3cpx30-5sd	Clinopyroxene - liquid	-	3.1	0.4
G20210416-3	G20210416-3cpx30-6sd	Clinopyroxene - liquid	-	3.2	0.3
G20210416-3	G20210416-3cpx31-t3	Clinopyroxene - liquid	-	3	0.6
G20210416-3	G20210416-3cpx31-t4	Clinopyroxene - liquid	-	3.3	0.4
G20210416-3	G20210416-3cpx32-3	Clinopyroxene - liquid	-	3.2	0.5
G20210416-3	G20210416-3cpx33-MI	Clinopyroxene - liquid	-	3.4	0.4
G20210416-3	G20210416-3cpx33-3	Clinopyroxene - liquid	-	3.5	0.4
G20210416-3	G20210416-3cpx34-1	Clinopyroxene - liquid	-	3.3	0.4
G20210416-3	G20210416-3cpx34-2sb	Clinopyroxene - liquid	-	3.5	0.3
G20210416-3	G20210416-3cpx34-3	Clinopyroxene - liquid	-	3.2	0.4
G20210416-3	G20210416-3cpx35-1	Clinopyroxene - liquid	-	2.5	0.4
G20210416-3	G20210416-3cpx35-2	Clinopyroxene - liquid	-	3.4	0.3
G20210416-3	G20210416-3cpx35-3	Clinopyroxene - liquid	-	2.7	0.2
G20210416-3	G20210416-3cpx36-1	Clinopyroxene - liquid	-	2.1	0.3
G20210416-3	G20210416-3cpx36-2	Clinopyroxene - liquid	-	3.3	0.4
G20210416-3	G20210416-3cpx36-3	Clinopyroxene - liquid	-	2.7	0.4
G20210416-3	G20210416-3cpx37-2sd	Clinopyroxene - liquid	-	3.5	0.3
G20210416-3	G20210416-3cpx38-1	Clinopyroxene - liquid	-	3.4	0.2
G20210416-3	G20210416-3cpx38-2	Clinopyroxene - liquid	-	3	0.3
G20210416-3	G20210416-3cpx38-3	Clinopyroxene - liquid	-	2.6	0.3
G20210416-3	G20210416-3cpx39-1sb	Clinopyroxene - liquid	-	3.5	0.2
G20210416-3	G20210416-3cpx39-2sd	Clinopyroxene - liquid	-	2.2	0.4
G20210416-3	G20210416-3cpx40-t1	Clinopyroxene - liquid	-	3.9	0.5
G20210416-3	G20210416-3cpx40-t3	Clinopyroxene - liquid	-	3.5	0.4
G20210416-3	G20210416-3cpx40-t4	Clinopyroxene - liquid	-	4.9	0.2
G20210416-3	G20210416-3cpx40-t5	Clinopyroxene - liquid	-	3.5	0.3
G20210416-3	G20210416-3cpx41-1	Clinopyroxene - liquid	-	3.3	0.3
G20210416-3	G20210416-3cpx41-2	Clinopyroxene - liquid	-	3.2	0.4
G20210416-3	G20210416-3cpx41-3	Clinopyroxene - liquid	-	3.1	0.3
G20210416-3	G20210416-3cpx42-1	Clinopyroxene - liquid	-	3.5	0.3
G20210416-3	G20210416-3cpx42-2	Clinopyroxene - liquid	-	2.8	0.4
G20210416-3	G20210416-3cpx42-3	Clinopyroxene - liquid	-	2.5	0.4
G20210416-3	G20210416-3cpx43-MI	Clinopyroxene - liquid	-	2.9	0.3
G20210416-3	G20210416-3cpx43-3sd	Clinopyroxene - liquid	-	2.9	0.4
G20210416-3	G20210416-3cpx43-4sd	Clinopyroxene - liquid	-	2.8	0.4
G20210416-3	G20210416-3cpx44-MI	Clinopyroxene - liquid	-	2.6	0.4
G20210416-3	G20210416-3cpx44-1	Clinopyroxene - liquid	-	2.8	0.1
G20210416-3	G20210416-3cpx44-2	Clinopyroxene - liquid	-	2.4	0.3
G20210416-3	G20210416-3cpx45-3	Clinopyroxene - liquid	-	3.5	0.6

## Sheet: Figure 4b
Figure 4 -Conceptual model of melt extraction, accumulation, mixing and crustal ascent beneath Fagradalsfjall
4b - Relationships between Pb206/Pb204 vs La/Yb for Fagradalsfjall lavas and historical lavas.
Sample Name	Days after start	Eruption	206Pb/204Pb	2 SE (Abs)	La/Yb	± abs	Source
G20210323-1	4	Fagradalsfjall 2021	18.7328	0.00119049	2.20007	0.069937	This work
G20210330-2	11	Fagradalsfjall 2021	18.7567	0.00132327	2.67577	0.0850588	This work
G20210405-1	17	Fagradalsfjall 2021	18.7607	0.00194632	2.80778	0.0892553	This work
G20210412-1	24	Fagradalsfjall 2021	18.8229	0.00137696	3.75865	0.119482	This work
G20210424-5	36	Fagradalsfjall 2021	18.8389	0.00158165	4.05002	0.128744	This work
408673	-	Eldvarpahraun	18.777	-	2.75976	-	Peate et al. (2009)
456722	-	Arnarseturshraun	18.785	-	2.84918	-	Peate et al. (2009)
456723	-	Afstaparhraun yngra	18.771	-	2.49388	-	Peate et al. (2009)
456746	-	Kapelluhraun	18.782	-	2.60669	-	Peate et al. (2009)
408666	-	Ögmundarhraun	18.78	-	2.6157	-	Peate et al. (2009)
456733	-	Breiddalshraun	18.841	-	3.35065	-	Peate et al. (2009)
456732	-	Breiddalshraun	18.849	-	3.41704	-	Peate et al. (2009)
456742	-	Rjupnadyngnahraun	18.828	-	3.24091	-	Peate et al. (2009)
456740	-	Kongsfellshraun	18.874	-	3.74661	-	Peate et al. (2009)
456737	-	Svinahraun sydra	18.881	-	3.8087	-	Peate et al. (2009)
SO-1*	-	Yngri Stampahraun	18.7508	0.00100186	2.27156	-	This work
*Sample from Yngri Stampar (Reykjanes volcanic system) was analysed for Pb isotopes at IES-University of Iceland due to the lack of Pb data for the Reykjanes volcanic system in the Peate et al. (2009) paper. Trace element data are from Peate et al. (2009).

## Sheet: Figure 4c
Figure 4 -Conceptual model of melt extraction, accumulation, mixing and crustal ascent beneath Fagradalsfjall
4c - Final cartoon illustrating melt extraction, accumulation and crustal ascent beneath Fagradalsfjall
Geological data in the map are from:				https://arcgisserver.isor.is/
