# Supplementary material for: Rapid shifting of a deep magmatic source at Fagradalsfjall volcano, Iceland
Source: Nature. 2022 Sep 14;609(7927):529–34. doi: 10.1038/s41586-022-04981-x (PMC9477742; doi:10.1038/s41586-022-04981-x)
Supplement: Supplementary file 8 — Source Data Extended Data Fig. 2 [file 41586_2022_4981_MOESM8_ESM.xlsx]

## Sheet: 2a
Extended Data Figure 2. Chemical Characteristics of the Fagradalsfjall lava
2a - TiO2 versus MgO for whole rock and glass/tephra samples of the Fagradalsfjall eruption
Sample Name	Volcanic system	Type	MgO	TiO2	Data Source
			wt%	wt%
G20210321-1	Fagradalsfjall	Whole rock	8.97579	0.964679	This work
G20210321-2	Fagradalsfjall	Whole rock	8.8785	0.96269	This work
G20210321-3	Fagradalsfjall	Whole rock	8.82737	0.968159	This work
G20210321-4	Fagradalsfjall	Whole rock	8.94897	0.946145	This work
G20210323-1	Fagradalsfjall	Whole rock	8.91133	0.974004	This work
G20210327-1	Fagradalsfjall	Whole rock	8.8679	0.967769	This work
G20210330-2	Fagradalsfjall	Whole rock	9.03798	1.0086	This work
G20210404-1	Fagradalsfjall	Whole rock	9.32733	1.02627	This work
G20210405-1	Fagradalsfjall	Whole rock	9.14159	1.01137	This work
G20210412-1	Fagradalsfjall	Whole rock	9.72474	1.07578	This work
G20210412-2	Fagradalsfjall	Whole rock	9.74383	1.08104	This work
G20210416-1	Fagradalsfjall	Whole rock	9.50472	1.08681	This work
G20210416-2	Fagradalsfjall	Whole rock	9.65273	1.11626	This work
G20210416-3	Fagradalsfjall	Whole rock	9.38494	1.04038	This work
G20210416-4	Fagradalsfjall	Whole rock	9.67374	1.08123	This work
G20210424-5	Fagradalsfjall	Whole rock	9.51458	1.10278	This work
G20210424-6	Fagradalsfjall	Whole rock	9.3179	1.05025	This work
G20210428-1	Fagradalsfjall	Whole rock	10.0081	1.09498	This work
G20210428-2	Fagradalsfjall	Whole rock	9.52527	1.0637	This work
G20210501-1	Fagradalsfjall	Whole rock	9.55926	1.11927	This work
G20210506-1	Fagradalsfjall	Whole rock	9.57801	1.09822	This work
G20210506-3	Fagradalsfjall	Whole rock	9.64075	1.0902	This work
G20210321-1	Fagradalsfjall	Glass/tephra	7.86	1.0829	This work
G20210321-1	Fagradalsfjall	Glass/tephra	7.77	1.1226	This work
G20210321-1	Fagradalsfjall	Glass/tephra	7.76	1.137	This work
G20210321-1	Fagradalsfjall	Glass/tephra	7.73	1.047	This work
G20210321-1	Fagradalsfjall	Glass/tephra	7.59	1.1298	This work
G20210321-1	Fagradalsfjall	Glass/tephra	7.84	1.1136	This work
G20210321-1	Fagradalsfjall	Glass/tephra	7.76	1.0942	This work
G20210321-1	Fagradalsfjall	Glass/tephra	7.76	1.119	This work
G20210321-2	Fagradalsfjall	Glass/tephra	7.69	1.1043	This work
G20210321-2	Fagradalsfjall	Glass/tephra	7.74	1.069	This work
G20210321-2	Fagradalsfjall	Glass/tephra	7.71	1.0845	This work
G20210321-2	Fagradalsfjall	Glass/tephra	7.7	1.0738	This work
G20210321-2	Fagradalsfjall	Glass/tephra	7.61	1.1071	This work
G20210321-2	Fagradalsfjall	Glass/tephra	7.6	1.1054	This work
G20210321-2	Fagradalsfjall	Glass/tephra	7.66	1.1067	This work
G20210321-2	Fagradalsfjall	Glass/tephra	7.64	1.1359	This work
G20210321-2	Fagradalsfjall	Glass/tephra	7.79	1.1356	This work
G20210321-2	Fagradalsfjall	Glass/tephra	7.76	1.1327	This work
G20210321-2	Fagradalsfjall	Glass/tephra	7.38	1.1348	This work
G20210321-2	Fagradalsfjall	Glass/tephra	7.66	1.1159	This work
G20210321-2	Fagradalsfjall	Glass/tephra	7.81	1.1374	This work
G20210321-2	Fagradalsfjall	Glass/tephra	7.66	1.1474	This work
G20210321-2	Fagradalsfjall	Glass/tephra	7.62	1.2092	This work
G20210321-2	Fagradalsfjall	Glass/tephra	7.61	1.2012	This work
G20210321-2	Fagradalsfjall	Glass/tephra	7.65	1.1412	This work
G20210321-2	Fagradalsfjall	Glass/tephra	7.58	1.1268	This work
G20210321-2	Fagradalsfjall	Glass/tephra	7.85	1.1399	This work
G20210321-2	Fagradalsfjall	Glass/tephra	7.85	1.1448	This work
G20210321-2	Fagradalsfjall	Glass/tephra	7.82	1.1803	This work
G20210321-2	Fagradalsfjall	Glass/tephra	7.81	1.1706	This work
G20210321-2	Fagradalsfjall	Glass/tephra	7.77	1.1873	This work
G20210321-3	Fagradalsfjall	Glass/tephra	7.87	1.1102	This work
G20210321-3	Fagradalsfjall	Glass/tephra	7.62	1.1739	This work
G20210321-3	Fagradalsfjall	Glass/tephra	7.55	1.0737	This work
G20210321-3	Fagradalsfjall	Glass/tephra	7.52	1.1298	This work
G20210321-3	Fagradalsfjall	Glass/tephra	7.79	1.0937	This work
G20210321-3	Fagradalsfjall	Glass/tephra	7.76	1.1061	This work
G20210321-3	Fagradalsfjall	Glass/tephra	7.77	1.0805	This work
G20210321-3	Fagradalsfjall	Glass/tephra	7.32	1.1933	This work
G20210321-3	Fagradalsfjall	Glass/tephra	7.78	1.0825	This work
G20210321-4	Fagradalsfjall	Glass/tephra	7.65	1.1384	This work
G20210321-4	Fagradalsfjall	Glass/tephra	7.64	1.1624	This work
G20210321-4	Fagradalsfjall	Glass/tephra	7.71	1.1766	This work
G20210321-4	Fagradalsfjall	Glass/tephra	7.85	1.1063	This work
G20210321-4	Fagradalsfjall	Glass/tephra	7.78	1.1068	This work
G20210321-4	Fagradalsfjall	Glass/tephra	7.72	1.1343	This work
G20210321-4	Fagradalsfjall	Glass/tephra	7.8	1.1681	This work
G20210321-4	Fagradalsfjall	Glass/tephra	7.72	1.1043	This work
G20210321-4	Fagradalsfjall	Glass/tephra	7.88	1.1213	This work
G20210321-4	Fagradalsfjall	Glass/tephra	7.85	1.0927	This work
G20210323-1	Fagradalsfjall	Glass/tephra	7.63	1.1796	This work
G20210323-1	Fagradalsfjall	Glass/tephra	7.74	1.1031	This work
G20210323-1	Fagradalsfjall	Glass/tephra	7.86	1.0798	This work
G20210323-1	Fagradalsfjall	Glass/tephra	7.71	1.1109	This work
G20210323-1	Fagradalsfjall	Glass/tephra	7.73	1.0848	This work
G20210323-1	Fagradalsfjall	Glass/tephra	7.75	1.1283	This work
G20210323-1	Fagradalsfjall	Glass/tephra	7.66	1.1502	This work
G20210323-1	Fagradalsfjall	Glass/tephra	7.74	1.112	This work
G20210323-1	Fagradalsfjall	Glass/tephra	7.81	1.1146	This work
G20210323-1	Fagradalsfjall	Glass/tephra	7.73	1.1504	This work
G20210323-1	Fagradalsfjall	Glass/tephra	7.7	1.1095	This work
G20210323-1	Fagradalsfjall	Glass/tephra	7.77	1.1233	This work
G20210323-1	Fagradalsfjall	Glass/tephra	7.88	1.1076	This work
G20210323-1	Fagradalsfjall	Glass/tephra	7.61	1.1875	This work
G20210323-1	Fagradalsfjall	Glass/tephra	7.68	1.1788	This work
G20210323-1	Fagradalsfjall	Glass/tephra	7.77	1.2162	This work
G20210323-1	Fagradalsfjall	Glass/tephra	7.65	1.2471	This work
G20210323-1	Fagradalsfjall	Glass/tephra	7.49	1.2118	This work
G20210323-1	Fagradalsfjall	Glass/tephra	7.64	1.2216	This work
G20210323-1	Fagradalsfjall	Glass/tephra	7.56	1.2363	This work
G20210323-1	Fagradalsfjall	Glass/tephra	7.75	1.1582	This work
G20210323-1	Fagradalsfjall	Glass/tephra	8.05	1.126	This work
G20210323-1	Fagradalsfjall	Glass/tephra	7.89	1.1668	This work
G20210323-1	Fagradalsfjall	Glass/tephra	7.53	1.1737	This work
G20210323-1	Fagradalsfjall	Glass/tephra	7.62	1.2242	This work
G20210323-1	Fagradalsfjall	Glass/tephra	7.58	1.216	This work
G20210323-1	Fagradalsfjall	Glass/tephra	7.66	1.2399	This work
G20210323-1	Fagradalsfjall	Glass/tephra	7.69	1.292	This work
G20210323-1	Fagradalsfjall	Glass/tephra	7.6	1.1619	This work
G20210323-1	Fagradalsfjall	Glass/tephra	7.44	1.2766	This work
G20210323-1	Fagradalsfjall	Glass/tephra	7.39	1.2096	This work
G20210323-1	Fagradalsfjall	Glass/tephra	7.43	1.1634	This work
G20210323-1	Fagradalsfjall	Glass/tephra	7.36	1.2883	This work
G20210323-1	Fagradalsfjall	Glass/tephra	7.37	1.2037	This work
G20210323-1	Fagradalsfjall	Glass/tephra	7.97	1.1115	This work
G20210323-1	Fagradalsfjall	Glass/tephra	7.5	1.2792	This work
G20210323-1	Fagradalsfjall	Glass/tephra	7.32	1.2823	This work
G20210323-1	Fagradalsfjall	Glass/tephra	7.45	1.2674	This work
G20210323-1	Fagradalsfjall	Glass/tephra	7.54	1.2016	This work
G20210323-1	Fagradalsfjall	Glass/tephra	7.68	1.284	This work
G20210323-1	Fagradalsfjall	Glass/tephra	7.49	1.2094	This work
G20210323-1	Fagradalsfjall	Glass/tephra	7.37	1.2886	This work
G20210323-1	Fagradalsfjall	Glass/tephra	7.36	1.248	This work
G20210323-1	Fagradalsfjall	Glass/tephra	7.43	1.286	This work
G20210323-1	Fagradalsfjall	Glass/tephra	7.5	1.2165	This work
G20210323-1	Fagradalsfjall	Glass/tephra	7.54	1.2898	This work
G20210323-1	Fagradalsfjall	Glass/tephra	7.43	1.2786	This work
G20210323-1	Fagradalsfjall	Glass/tephra	7.69	1.2617	This work
G20210323-1	Fagradalsfjall	Glass/tephra	7.4	1.2574	This work
G20210323-1	Fagradalsfjall	Glass/tephra	7.52	1.2387	This work
G20210324-1	Fagradalsfjall	Glass/tephra	8	1.0823	This work
G20210324-1	Fagradalsfjall	Glass/tephra	7.96	1.0389	This work
G20210324-1	Fagradalsfjall	Glass/tephra	8.1	1.0523	This work
G20210324-1	Fagradalsfjall	Glass/tephra	8.13	1.0155	This work
G20210324-1	Fagradalsfjall	Glass/tephra	8.08	0.9852	This work
G20210324-1	Fagradalsfjall	Glass/tephra	8.04	1.0062	This work
G20210324-1	Fagradalsfjall	Glass/tephra	7.95	1.0279	This work
G20210324-1	Fagradalsfjall	Glass/tephra	8.07	0.9867	This work
G20210324-1	Fagradalsfjall	Glass/tephra	7.91	1.0108	This work
G20210324-1	Fagradalsfjall	Glass/tephra	8.04	0.9635	This work
G20210324-1	Fagradalsfjall	Glass/tephra	8.11	0.9947	This work
G20210324-1	Fagradalsfjall	Glass/tephra	8	0.9914	This work
G20210324-1	Fagradalsfjall	Glass/tephra	8.2	1.0619	This work
G20210324-1	Fagradalsfjall	Glass/tephra	8.08	1.0256	This work
G20210324-1	Fagradalsfjall	Glass/tephra	8.08	1.0694	This work
G20210324-1	Fagradalsfjall	Glass/tephra	8.15	1.0456	This work
G20210324-1	Fagradalsfjall	Glass/tephra	8.15	1.0843	This work
G20210327-1	Fagradalsfjall	Glass/tephra	6.7	1.4392	This work
G20210327-1	Fagradalsfjall	Glass/tephra	6.73	1.4369	This work
G20210327-1	Fagradalsfjall	Glass/tephra	6.69	1.4346	This work
G20210327-1	Fagradalsfjall	Glass/tephra	6.79	1.4184	This work
G20210327-1	Fagradalsfjall	Glass/tephra	6.77	1.4571	This work
G20210327-1	Fagradalsfjall	Glass/tephra	6.85	1.4571	This work
G20210327-1	Fagradalsfjall	Glass/tephra	6.84	1.4532	This work
G20210327-1	Fagradalsfjall	Glass/tephra	6.72	1.4764	This work
G20210327-1	Fagradalsfjall	Glass/tephra	6.73	1.4675	This work
G20210327-1	Fagradalsfjall	Glass/tephra	6.78	1.5062	This work
G20210330-2	Fagradalsfjall	Glass/tephra	7.89	1.1603	This work
G20210330-2	Fagradalsfjall	Glass/tephra	7.98	1.1372	This work
G20210330-2	Fagradalsfjall	Glass/tephra	7.96	1.1353	This work
G20210330-2	Fagradalsfjall	Glass/tephra	7.81	1.1567	This work
G20210330-2	Fagradalsfjall	Glass/tephra	7.89	1.1542	This work
G20210330-2	Fagradalsfjall	Glass/tephra	8.08	1.1067	This work
G20210330-2	Fagradalsfjall	Glass/tephra	7.91	1.14	This work
G20210330-2	Fagradalsfjall	Glass/tephra	7.98	1.1281	This work
G20210330-2	Fagradalsfjall	Glass/tephra	8.06	1.11	This work
G20210330-2	Fagradalsfjall	Glass/tephra	7.87	1.16	This work
G20210330-2	Fagradalsfjall	Glass/tephra	7.96	1.1007	This work
G20210330-2	Fagradalsfjall	Glass/tephra	7.94	1.1198	This work
G20210330-2	Fagradalsfjall	Glass/tephra	7.91	1.151	This work
G20210330-2	Fagradalsfjall	Glass/tephra	7.86	1.1072	This work
G20210330-2	Fagradalsfjall	Glass/tephra	7.95	1.135	This work
G20210330-2	Fagradalsfjall	Glass/tephra	7.92	1.1574	This work
G20210330-2	Fagradalsfjall	Glass/tephra	7.87	1.1312	This work
G20210330-2	Fagradalsfjall	Glass/tephra	8.02	1.1168	This work
G20210404-1	Fagradalsfjall	Glass/tephra	7.65	1.0997	This work
G20210404-1	Fagradalsfjall	Glass/tephra	8.02	1.1226	This work
G20210404-1	Fagradalsfjall	Glass/tephra	7.79	1.1656	This work
G20210405-1	Fagradalsfjall	Glass/tephra	7.7	1.2828	This work
G20210405-1	Fagradalsfjall	Glass/tephra	7.53	1.2913	This work
G20210405-1	Fagradalsfjall	Glass/tephra	7.46	1.3347	This work
G20210405-1	Fagradalsfjall	Glass/tephra	7.48	1.3421	This work
G20210405-1	Fagradalsfjall	Glass/tephra	7.45	1.2647	This work
G20210405-1	Fagradalsfjall	Glass/tephra	7.62	1.2869	This work
G20210405-2	Fagradalsfjall	Glass/tephra	7.75	1.1352	This work
G20210405-2	Fagradalsfjall	Glass/tephra	7.86	1.1	This work
G20210405-2	Fagradalsfjall	Glass/tephra	7.74	1.1855	This work
G20210405-2	Fagradalsfjall	Glass/tephra	7.12	1.1879	This work
G20210405-2	Fagradalsfjall	Glass/tephra	7.92	1.1315	This work
G20210405-2	Fagradalsfjall	Glass/tephra	7.76	1.1441	This work
G20210405-2	Fagradalsfjall	Glass/tephra	7.84	1.138	This work
G20210405-2	Fagradalsfjall	Glass/tephra	7.88	1.101	This work
G20210405-2	Fagradalsfjall	Glass/tephra	7.89	1.0981	This work
G20210405-2	Fagradalsfjall	Glass/tephra	7.87	1.0513	This work
G20210405-2	Fagradalsfjall	Glass/tephra	7.84	1.0721	This work
G20210405-2	Fagradalsfjall	Glass/tephra	7.95	1.0402	This work
G20210405-2	Fagradalsfjall	Glass/tephra	7.85	1.0773	This work
G20210405-2	Fagradalsfjall	Glass/tephra	7.84	1.1577	This work
G20210405-2	Fagradalsfjall	Glass/tephra	7.97	1.0985	This work
G20210405-2	Fagradalsfjall	Glass/tephra	7.96	1.0764	This work
G20210405-2	Fagradalsfjall	Glass/tephra	7.76	1.0935	This work
G20210405-2	Fagradalsfjall	Glass/tephra	7.96	1.1044	This work
G20210405-2	Fagradalsfjall	Glass/tephra	8	1.0645	This work
G20210405-2	Fagradalsfjall	Glass/tephra	7.85	1.0773	This work
G20210405-2	Fagradalsfjall	Glass/tephra	7.9	1.0893	This work
G20210405-2	Fagradalsfjall	Glass/tephra	7.86	1.1045	This work
G20210405-2	Fagradalsfjall	Glass/tephra	7.83	1.1171	This work
G20210405-2	Fagradalsfjall	Glass/tephra	7.5	1.1179	This work
G20210405-2	Fagradalsfjall	Glass/tephra	7.87	1.164	This work
G20210405-2	Fagradalsfjall	Glass/tephra	7.98	1.159	This work
G20210405-2	Fagradalsfjall	Glass/tephra	7.95	1.1765	This work
G20210405-2	Fagradalsfjall	Glass/tephra	7.79	1.2066	This work
G20210405-2	Fagradalsfjall	Glass/tephra	8.03	1.1208	This work
G20210405-2	Fagradalsfjall	Glass/tephra	8.13	1.1365	This work
G20210405-2	Fagradalsfjall	Glass/tephra	7.97	1.1208	This work
G20210405-2	Fagradalsfjall	Glass/tephra	7.95	1.1171	This work
G20210405-2	Fagradalsfjall	Glass/tephra	7.92	1.1492	This work
G20210405-2	Fagradalsfjall	Glass/tephra	7.85	1.128	This work
G20210412-1	Fagradalsfjall	Glass/tephra	7.36	1.4275	This work
G20210412-1	Fagradalsfjall	Glass/tephra	7.25	1.4761	This work
G20210412-1	Fagradalsfjall	Glass/tephra	7.36	1.4129	This work
G20210412-1	Fagradalsfjall	Glass/tephra	7.55	1.3202	This work
G20210412-1	Fagradalsfjall	Glass/tephra	7.24	1.3899	This work
G20210412-1	Fagradalsfjall	Glass/tephra	7.2	1.4102	This work
G20210412-1	Fagradalsfjall	Glass/tephra	7.15	1.396	This work
G20210412-1	Fagradalsfjall	Glass/tephra	7.26	1.4232	This work
G20210412-1	Fagradalsfjall	Glass/tephra	7.21	1.358	This work
G20210412-1	Fagradalsfjall	Glass/tephra	7.1	1.541	This work
G20210412-1	Fagradalsfjall	Glass/tephra	7.42	1.4706	This work
G20210412-1	Fagradalsfjall	Glass/tephra	7.43	1.3962	This work
G20210412-1	Fagradalsfjall	Glass/tephra	7.61	1.4332	This work
G20210412-1	Fagradalsfjall	Glass/tephra	7.25	1.4702	This work
G20210412-1	Fagradalsfjall	Glass/tephra	7.36	1.5383	This work
G20210412-1	Fagradalsfjall	Glass/tephra	7.31	1.4833	This work
G20210412-1	Fagradalsfjall	Glass/tephra	7.39	1.4433	This work
G20210416-3	Fagradalsfjall	Glass/tephra	7.81	1.2392	This work
G20210416-3	Fagradalsfjall	Glass/tephra	7.95	1.2646	This work
G20210416-3	Fagradalsfjall	Glass/tephra	7.82	1.2365	This work
G20210416-3	Fagradalsfjall	Glass/tephra	7.77	1.223	This work
G20210416-3	Fagradalsfjall	Glass/tephra	7.88	1.2712	This work
G20210416-3	Fagradalsfjall	Glass/tephra	7.92	1.2118	This work
G20210416-3	Fagradalsfjall	Glass/tephra	7.95	1.2171	This work
G20210416-3	Fagradalsfjall	Glass/tephra	7.85	1.2836	This work
G20210416-3	Fagradalsfjall	Glass/tephra	7.56	1.2385	This work
G20210416-3	Fagradalsfjall	Glass/tephra	7.72	1.2205	This work
G20210416-3	Fagradalsfjall	Glass/tephra	6.99	1.1736	This work
G20210416-3	Fagradalsfjall	Glass/tephra	7.82	1.1797	This work
G20210416-3	Fagradalsfjall	Glass/tephra	7.85	1.2423	This work
G20210416-3	Fagradalsfjall	Glass/tephra	7.93	1.3013	This work
G20210416-3	Fagradalsfjall	Glass/tephra	7.83	1.2395	This work
G20210416-3	Fagradalsfjall	Glass/tephra	7.45	1.1756	This work
G20210416-3	Fagradalsfjall	Glass/tephra	7.34	0.8319	This work
G20210416-3	Fagradalsfjall	Glass/tephra	7.97	1.2552	This work
G20210416-3	Fagradalsfjall	Glass/tephra	8.07	1.2446	This work
G20210416-3	Fagradalsfjall	Glass/tephra	7.97	1.2432	This work
G20210416-3	Fagradalsfjall	Glass/tephra	7.97	1.178	This work
G20210424-5	Fagradalsfjall	Glass/tephra	7.76	1.2713	This work
G20210424-5	Fagradalsfjall	Glass/tephra	7.79	1.3095	This work
G20210424-5	Fagradalsfjall	Glass/tephra	7.81	1.267	This work
G20210424-5	Fagradalsfjall	Glass/tephra	7.84	1.3006	This work
G20210424-5	Fagradalsfjall	Glass/tephra	7.74	1.21	This work
G20210424-5	Fagradalsfjall	Glass/tephra	7.88	1.2799	This work
G20210424-5	Fagradalsfjall	Glass/tephra	7.88	1.2842	This work
G20210424-5	Fagradalsfjall	Glass/tephra	7.63	1.2129	This work
G20210424-5	Fagradalsfjall	Glass/tephra	7.72	1.2806	This work
G20210424-5	Fagradalsfjall	Glass/tephra	7.75	1.2552	This work
G20210424-5	Fagradalsfjall	Glass/tephra	7.69	1.3097	This work
G20210424-5	Fagradalsfjall	Glass/tephra	7.67	1.2742	This work
G20210424-5	Fagradalsfjall	Glass/tephra	7.67	1.2914	This work
G20210424-5	Fagradalsfjall	Glass/tephra	8.11	1.2763	This work
G20210424-5	Fagradalsfjall	Glass/tephra	8.03	1.2616	This work
G20210424-5	Fagradalsfjall	Glass/tephra	8.1	1.3407	This work
G20210424-5	Fagradalsfjall	Glass/tephra	8.03	1.3081	This work
G20210424-5	Fagradalsfjall	Glass/tephra	8.23	1.2274	This work
G20210424-5	Fagradalsfjall	Glass/tephra	7.77	1.2076	This work
G20210424-5	Fagradalsfjall	Glass/tephra	7.68	1.2913	This work
G20210428-1	Fagradalsfjall	Glass/tephra	8.63	1.1541	This work
G20210428-1	Fagradalsfjall	Glass/tephra	8.66	1.1461	This work
G20210428-1	Fagradalsfjall	Glass/tephra	8.66	1.157	This work
G20210428-1	Fagradalsfjall	Glass/tephra	8.6	1.1468	This work
G20210428-1	Fagradalsfjall	Glass/tephra	8.6	1.1454	This work
G20210428-1	Fagradalsfjall	Glass/tephra	8.6	1.1364	This work
G20210428-1	Fagradalsfjall	Glass/tephra	8.62	1.1414	This work
G20210428-1	Fagradalsfjall	Glass/tephra	8.69	1.1815	This work
G20210428-1	Fagradalsfjall	Glass/tephra	8.65	1.1683	This work
G20210428-1	Fagradalsfjall	Glass/tephra	8.51	1.2508	This work
G20210428-1	Fagradalsfjall	Glass/tephra	8.69	1.1637	This work
G20210428-1	Fagradalsfjall	Glass/tephra	8.62	1.0724	This work
G20210428-1	Fagradalsfjall	Glass/tephra	8.89	1.2284	This work
G20210428-1	Fagradalsfjall	Glass/tephra	8.77	1.2349	This work
G20210428-1	Fagradalsfjall	Glass/tephra	8.78	1.234	This work
G20210428-1	Fagradalsfjall	Glass/tephra	8.73	1.1566	This work
G20210428-1	Fagradalsfjall	Glass/tephra	8.82	1.2036	This work
G20210428-1	Fagradalsfjall	Glass/tephra	8.94	1.1238	This work
G20210501-1	Fagradalsfjall	Glass/tephra	7.99	1.1464	This work
G20210501-1	Fagradalsfjall	Glass/tephra	8.03	1.3182	This work
G20210501-1	Fagradalsfjall	Glass/tephra	8.18	1.3639	This work
G20210501-1	Fagradalsfjall	Glass/tephra	8	1.3056	This work
G20210501-1	Fagradalsfjall	Glass/tephra	8.1	1.2969	This work
G20210506-1	Fagradalsfjall	Glass/tephra	7.66	1.3833	This work
G20210506-1	Fagradalsfjall	Glass/tephra	7.73	1.4424	This work
G20210506-1	Fagradalsfjall	Glass/tephra	7.62	1.4191	This work
G20210506-1	Fagradalsfjall	Glass/tephra	7.71	1.4405	This work
G20210506-1	Fagradalsfjall	Glass/tephra	7.74	1.3587	This work
G20210506-7	Fagradalsfjall	Glass/tephra	8.5	1.1768	This work
G20210506-7	Fagradalsfjall	Glass/tephra	8.29	1.2525	This work
G20210506-7	Fagradalsfjall	Glass/tephra	8.09	1.3079	This work
G20210506-7	Fagradalsfjall	Glass/tephra	8.39	1.2107	This work
G20210506-7	Fagradalsfjall	Glass/tephra	8.4	1.2303	This work
G20210506-7	Fagradalsfjall	Glass/tephra	8.15	1.1679	This work
G20210506-7	Fagradalsfjall	Glass/tephra	8.27	1.1776	This work
G20210506-7	Fagradalsfjall	Glass/tephra	8.36	1.1725	This work
G20210506-7	Fagradalsfjall	Glass/tephra	8.3	1.242	This work
G20210506-7	Fagradalsfjall	Glass/tephra	8.35	1.1362	This work
G20210506-7	Fagradalsfjall	Glass/tephra	8.39	1.2152	This work
G20210506-7	Fagradalsfjall	Glass/tephra	8.43	1.1546	This work
G20210506-7	Fagradalsfjall	Glass/tephra	8.53	1.1558	This work
G20210506-7	Fagradalsfjall	Glass/tephra	8.39	1.2235	This work
G20210506-7	Fagradalsfjall	Glass/tephra	8.5	1.232	This work
G20210506-7	Fagradalsfjall	Glass/tephra	8.36	1.2286	This work
G20210506-7	Fagradalsfjall	Glass/tephra	8.61	1.2597	This work
G20210506-7	Fagradalsfjall	Glass/tephra	8.39	1.1874	This work
G20210506-7	Fagradalsfjall	Glass/tephra	8.65	1.1799	This work
G20210506-7	Fagradalsfjall	Glass/tephra	8.48	1.2074	This work
G20210506-7	Fagradalsfjall	Glass/tephra	8.36	1.2621	This work
G20210506-7	Fagradalsfjall	Glass/tephra	8.51	1.2218	This work
G20210506-7	Fagradalsfjall	Glass/tephra	8.25	1.3217	This work
G20210506-7	Fagradalsfjall	Glass/tephra	8.29	1.2514	This work
G20210506-7	Fagradalsfjall	Glass/tephra	8.28	1.2908	This work
G20210506-7	Fagradalsfjall	Glass/tephra	8.48	1.2512	This work
456747	Brennisteinsfjoll	Whole rock	8.18	1.73	Peate et al. (2009)
456733	Brennisteinsfjoll	Whole rock	8.11	1.68	Peate et al. (2009)
456732	Brennisteinsfjoll	Whole rock	8	1.75	Peate et al. (2009)
456743	Brennisteinsfjoll	Whole rock	8.14	1.73	Peate et al. (2009)
IT-15	Brennisteinsfjoll	Whole rock	9.21	1.68	Sinton et al (2005)
IT-317	Brennisteinsfjoll	Whole rock	8.75	1.8	Sinton et al (2005)
IT-318	Brennisteinsfjoll	Whole rock	8.75	1.75	Sinton et al (2005)
IT-319	Brennisteinsfjoll	Whole rock	8.57	1.87	Sinton et al (2005)
H37	Brennisteinsfjoll	Whole rock	7.77	1.8	Kokfelt et al. (2006)
456737	Brennisteinsfjoll	Whole rock	8.95	1.87	Peate et al. (2009)
456736	Brennisteinsfjoll	Whole rock	9.3	1.74	Peate et al. (2009)
456742	Brennisteinsfjoll	Whole rock	8.34	1.64	Peate et al. (2009)
456740	Brennisteinsfjoll	Whole rock	8.24	1.81	Peate et al. (2009)
456741	Brennisteinsfjoll	Whole rock	8.25	1.81	Peate et al. (2009)
RP10	Krisuvik	Whole rock	7.55776	1.47913	Koornneef et al. (2012)
RP56	Krisuvik	Whole rock	7.65574	1.38735	Koornneef et al. (2012)
RP2	Krisuvik	Whole rock	7.55781	1.36954	Koornneef et al. (2012)
456744	Krisuvik	Whole rock	7.75	1.51	Peate et al. (2009)
456745	Krisuvik	Whole rock	7.73	1.51	Peate et al. (2009)
456746	Krisuvik	Whole rock	7.76	1.57	Peate et al. (2009)
NI-11140	Krisuvik	Whole rock	7.65	1.57	Peate et al. (2009)
408666	Krisuvik	Whole rock	7.77	1.5	Peate et al. (2009)
456723	Krisuvik	Whole rock	7.67	1.47	Peate et al. (2009)
NI-8629	Krisuvik	Whole rock	7.77	1.51	Peate et al. (2009)
RP5	Reykjanes	Whole rock	7.34539	1.53788	Koornneef et al. (2012)
456714	reykjanes	Whole rock	7.43	1.58	Peate et al. (2009)
456716	reykjanes	Whole rock	7.63	1.4	Peate et al. (2009)
RP1	Svartsengi	Whole rock	8.01629	1.73872	Koornneef et al. (2012)
RP3	Svartsengi	Whole rock	6.90396	1.84782	Koornneef et al. (2012)
RP6	Svartsengi	Whole rock	8.52217	1.65793	Koornneef et al. (2012)
RP7	Svartsengi	Whole rock	7.59686	1.94973	Koornneef et al. (2012)
RP8	Svartsengi	Whole rock	6.8669	2.04179	Koornneef et al. (2012)
RP9	Svartsengi	Whole rock	6.90765	1.81619	Koornneef et al. (2012)
RP96D	Svartsengi	Whole rock	6.66	2.1	Gee et al. (1999)
RP117A	Svartsengi	Whole rock	7.02	2.01	Gee et al. (1999)
RP66D_3F	Svartsengi	Whole rock	6.93	2.03	Gee et al. (1999)
H84	Svartsengi	Whole rock	6.47	2.13	Kokfelt et al. (2006)
H36	Svartsengi	Whole rock	6.85	2.03	Kokfelt et al. (2006)
408673	Svartsengi	Whole rock	6.6	2.16	Peate et al. (2009)
NI-8554	Svartsengi	Whole rock	7.01	2.04	Peate et al. (2009)
456722	Svartsengi	Whole rock	6.95	2.02	Peate et al. (2009)

## Sheet: 2c
Extended Data Figure 2. Chemical Characteristics of the Fagradalsfjall lava
2c - MgO vs K2O/TiO2 for whole rock, glasses and melt inclusions from Fagradalsfjall eruption
Sample Name	Type	Host mineral	MgO	K2O/ TiO2	± 2σ	Data Source
DM	End-member		10.11	0.0434783	-	Shorttle and Maclennan, 2011
EM	End-member		8.29	0.145161	-	Shorttle and Maclennan, 2011
G20210321-1	Whole rock	-	8.97579	0.15065	0.00613383	This work
G20210321-2	Whole rock	-	8.8785	0.14161	0.00576574	This work
G20210321-3	Whole rock	-	8.82737	0.142717	0.00581082	This work
G20210321-4	Whole rock	-	8.94897	0.144689	0.00589111	This work
G20210323-1	Whole rock	-	8.91133	0.147918	0.00602257	This work
G20210327-1	Whole rock	-	8.8679	0.162888	0.00663208	This work
G20210330-2	Whole rock	-	9.03798	0.191972	0.00781628	This work
G20210404-1	Whole rock	-	9.32733	0.207841	0.0084624	This work
G20210405-1	Whole rock	-	9.14159	0.191087	0.00778022	This work
G20210412-1	Whole rock	-	9.72474	0.24113	0.00981778	This work
G20210412-2	Whole rock	-	9.74383	0.243385	0.0099096	This work
G20210416-1	Whole rock	-	9.50472	0.242821	0.00988661	This work
G20210416-2	Whole rock	-	9.65273	0.251833	0.0102535	This work
G20210416-3	Whole rock	-	9.38494	0.227116	0.00924717	This work
G20210416-4	Whole rock	-	9.67374	0.246406	0.0100326	This work
G20210424-5	Whole rock	-	9.51458	0.255854	0.0104173	This work
G20210424-6	Whole rock	-	9.3179	0.232437	0.00946381	This work
G20210428-1	Whole rock	-	10.0081	0.263151	0.0107144	This work
G20210428-2	Whole rock	-	9.52527	0.246208	0.0100245	This work
G20210501-1	Whole rock	-	9.55926	0.25068	0.0102066	This work
G20210506-1	Whole rock	-	9.57801	0.246798	0.0100485	This work
G20210506-3	Whole rock	-	9.64075	0.245173	0.00998236	This work
G20210321-1	Glass/tephra	-	7.86	0.167513	0.0161148	This work
G20210321-1	Glass/tephra	-	7.77	0.140745	0.0135397	This work
G20210321-1	Glass/tephra	-	7.76	0.129464	0.0124544	This work
G20210321-1	Glass/tephra	-	7.73	0.13744	0.0132218	This work
G20210321-1	Glass/tephra	-	7.59	0.14091	0.0135556	This work
G20210321-1	Glass/tephra	-	7.84	0.153197	0.0147376	This work
G20210321-1	Glass/tephra	-	7.76	0.155639	0.0149725	This work
G20210321-1	Glass/tephra	-	7.76	0.160232	0.0154144	This work
G20210321-2	Glass/tephra	-	7.69	0.157385	0.0151405	This work
G20210321-2	Glass/tephra	-	7.74	0.147147	0.0141556	This work
G20210321-2	Glass/tephra	-	7.71	0.127616	0.0122767	This work
G20210321-2	Glass/tephra	-	7.7	0.150214	0.0144507	This work
G20210321-2	Glass/tephra	-	7.61	0.147141	0.014155	This work
G20210321-2	Glass/tephra	-	7.6	0.154876	0.0148991	This work
G20210321-2	Glass/tephra	-	7.66	0.162917	0.0156727	This work
G20210321-2	Glass/tephra	-	7.64	0.133198	0.0128137	This work
G20210321-2	Glass/tephra	-	7.79	0.146707	0.0141132	This work
G20210321-2	Glass/tephra	-	7.76	0.156794	0.0150836	This work
G20210321-2	Glass/tephra	-	7.38	0.166197	0.0159882	This work
G20210321-2	Glass/tephra	-	7.66	0.131374	0.0126382	This work
G20210321-2	Glass/tephra	-	7.81	0.159311	0.0153257	This work
G20210321-2	Glass/tephra	-	7.66	0.148161	0.0142531	This work
G20210321-2	Glass/tephra	-	7.62	0.115944	0.0111539	This work
G20210321-2	Glass/tephra	-	7.61	0.138528	0.0133265	This work
G20210321-2	Glass/tephra	-	7.65	0.139678	0.013437	This work
G20210321-2	Glass/tephra	-	7.58	0.156372	0.015043	This work
G20210321-2	Glass/tephra	-	7.85	0.155101	0.0149208	This work
G20210321-2	Glass/tephra	-	7.85	0.141597	0.0136217	This work
G20210321-2	Glass/tephra	-	7.82	0.13666	0.0131468	This work
G20210321-2	Glass/tephra	-	7.81	0.138903	0.0133625	This work
G20210321-2	Glass/tephra	-	7.77	0.120947	0.0116351	This work
G20210321-3	Glass/tephra	-	7.87	0.141506	0.0136129	This work
G20210321-3	Glass/tephra	-	7.62	0.15768	0.0151688	This work
G20210321-3	Glass/tephra	-	7.55	0.152091	0.0146312	This work
G20210321-3	Glass/tephra	-	7.52	0.13259	0.0127552	This work
G20210321-3	Glass/tephra	-	7.79	0.144189	0.0138711	This work
G20210321-3	Glass/tephra	-	7.76	0.146461	0.0140896	This work
G20210321-3	Glass/tephra	-	7.77	0.144285	0.0138803	This work
G20210321-3	Glass/tephra	-	7.32	0.145228	0.0139709	This work
G20210321-3	Glass/tephra	-	7.78	0.146697	0.0141123	This work
G20210321-4	Glass/tephra	-	7.65	0.150826	0.0145095	This work
G20210321-4	Glass/tephra	-	7.64	0.156401	0.0150458	This work
G20210321-4	Glass/tephra	-	7.71	0.145674	0.0140139	This work
G20210321-4	Glass/tephra	-	7.85	0.155744	0.0149827	This work
G20210321-4	Glass/tephra	-	7.78	0.143838	0.0138373	This work
G20210321-4	Glass/tephra	-	7.72	0.140704	0.0135357	This work
G20210321-4	Glass/tephra	-	7.8	0.141597	0.0136217	This work
G20210321-4	Glass/tephra	-	7.72	0.142081	0.0136682	This work
G20210321-4	Glass/tephra	-	7.88	0.141711	0.0136326	This work
G20210321-4	Glass/tephra	-	7.85	0.147524	0.0141919	This work
G20210323-1	Glass/tephra	-	7.63	0.122838	0.0118171	This work
G20210323-1	Glass/tephra	-	7.74	0.142326	0.0136918	This work
G20210323-1	Glass/tephra	-	7.86	0.154103	0.0148247	This work
G20210323-1	Glass/tephra	-	7.71	0.137996	0.0132753	This work
G20210323-1	Glass/tephra	-	7.73	0.150074	0.0144371	This work
G20210323-1	Glass/tephra	-	7.75	0.150137	0.0144433	This work
G20210323-1	Glass/tephra	-	7.66	0.150061	0.0144359	This work
G20210323-1	Glass/tephra	-	7.74	0.142986	0.0137553	This work
G20210323-1	Glass/tephra	-	7.81	0.166069	0.0159759	This work
G20210323-1	Glass/tephra	-	7.73	0.13717	0.0131958	This work
G20210323-1	Glass/tephra	-	7.7	0.14502	0.013951	This work
G20210323-1	Glass/tephra	-	7.77	0.137986	0.0132743	This work
G20210323-1	Glass/tephra	-	7.88	0.161159	0.0155036	This work
G20210323-1	Glass/tephra	-	7.61	0.132716	0.0127673	This work
G20210323-1	Glass/tephra	-	7.68	0.16415	0.0157913	This work
G20210323-1	Glass/tephra	-	7.77	0.137313	0.0132096	This work
G20210323-1	Glass/tephra	-	7.65	0.173763	0.0167161	This work
G20210323-1	Glass/tephra	-	7.49	0.144661	0.0139164	This work
G20210323-1	Glass/tephra	-	7.64	0.147839	0.0142222	This work
G20210323-1	Glass/tephra	-	7.56	0.16331	0.0157105	This work
G20210323-1	Glass/tephra	-	7.75	0.145139	0.0139624	This work
G20210323-1	Glass/tephra	-	8.05	0.154796	0.0148914	This work
G20210323-1	Glass/tephra	-	7.89	0.153582	0.0147747	This work
G20210323-1	Glass/tephra	-	7.53	0.161285	0.0155157	This work
G20210323-1	Glass/tephra	-	7.62	0.157082	0.0151114	This work
G20210323-1	Glass/tephra	-	7.58	0.148849	0.0143193	This work
G20210323-1	Glass/tephra	-	7.66	0.14598	0.0140433	This work
G20210323-1	Glass/tephra	-	7.69	0.129644	0.0124718	This work
G20210323-1	Glass/tephra	-	7.6	0.16912	0.0162694	This work
G20210323-1	Glass/tephra	-	7.44	0.14194	0.0136546	This work
G20210323-1	Glass/tephra	-	7.39	0.163608	0.0157391	This work
G20210323-1	Glass/tephra	-	7.43	0.164088	0.0157853	This work
G20210323-1	Glass/tephra	-	7.36	0.15959	0.0153526	This work
G20210323-1	Glass/tephra	-	7.37	0.1404	0.0135066	This work
G20210323-1	Glass/tephra	-	7.97	0.156455	0.015051	This work
G20210323-1	Glass/tephra	-	7.5	0.161898	0.0155746	This work
G20210323-1	Glass/tephra	-	7.32	0.132028	0.0127012	This work
G20210323-1	Glass/tephra	-	7.45	0.140918	0.0135564	This work
G20210323-1	Glass/tephra	-	7.54	0.167194	0.0160841	This work
G20210323-1	Glass/tephra	-	7.68	0.150623	0.01449	This work
G20210323-1	Glass/tephra	-	7.49	0.141558	0.0136179	This work
G20210323-1	Glass/tephra	-	7.37	0.14248	0.0137066	This work
G20210323-1	Glass/tephra	-	7.36	0.147196	0.0141603	This work
G20210323-1	Glass/tephra	-	7.43	0.143701	0.0138241	This work
G20210323-1	Glass/tephra	-	7.5	0.140896	0.0135542	This work
G20210323-1	Glass/tephra	-	7.54	0.147387	0.0141787	This work
G20210323-1	Glass/tephra	-	7.43	0.140857	0.0135505	This work
G20210323-1	Glass/tephra	-	7.69	0.146311	0.0140751	This work
G20210323-1	Glass/tephra	-	7.4	0.158263	0.015225	This work
G20210323-1	Glass/tephra	-	7.52	0.150157	0.0144452	This work
G20210324-1	Glass/tephra	-	8	0.152915	0.0147105	This work
G20210324-1	Glass/tephra	-	7.96	0.15218	0.0146398	This work
G20210324-1	Glass/tephra	-	8.1	0.153948	0.0148099	This work
G20210324-1	Glass/tephra	-	8.13	0.159232	0.0153182	This work
G20210324-1	Glass/tephra	-	8.08	0.176106	0.0169415	This work
G20210324-1	Glass/tephra	-	8.04	0.1613	0.0155171	This work
G20210324-1	Glass/tephra	-	7.95	0.144761	0.0139261	This work
G20210324-1	Glass/tephra	-	8.07	0.156887	0.0150925	This work
G20210324-1	Glass/tephra	-	7.91	0.161159	0.0155036	This work
G20210324-1	Glass/tephra	-	8.04	0.194603	0.0187209	This work
G20210324-1	Glass/tephra	-	8.11	0.156228	0.0150292	This work
G20210324-1	Glass/tephra	-	8	0.181057	0.0174178	This work
G20210324-1	Glass/tephra	-	8.2	0.1357	0.0130544	This work
G20210324-1	Glass/tephra	-	8.08	0.141186	0.0135821	This work
G20210324-1	Glass/tephra	-	8.08	0.134	0.0128909	This work
G20210324-1	Glass/tephra	-	8.15	0.129304	0.0124391	This work
G20210324-1	Glass/tephra	-	8.15	0.148022	0.0142397	This work
G20210327-1	Glass/tephra	-	6.7	0.144942	0.0139434	This work
G20210327-1	Glass/tephra	-	6.73	0.165565	0.0159274	This work
G20210327-1	Glass/tephra	-	6.69	0.147637	0.0142027	This work
G20210327-1	Glass/tephra	-	6.79	0.162719	0.0156536	This work
G20210327-1	Glass/tephra	-	6.77	0.155034	0.0149143	This work
G20210327-1	Glass/tephra	-	6.85	0.162103	0.0155943	This work
G20210327-1	Glass/tephra	-	6.84	0.153179	0.0147359	This work
G20210327-1	Glass/tephra	-	6.72	0.165944	0.0159639	This work
G20210327-1	Glass/tephra	-	6.73	0.161022	0.0154904	This work
G20210327-1	Glass/tephra	-	6.78	0.159009	0.0152968	This work
G20210330-2	Glass/tephra	-	7.89	0.168836	0.016242	This work
G20210330-2	Glass/tephra	-	7.98	0.186862	0.0179762	This work
G20210330-2	Glass/tephra	-	7.96	0.18603	0.0178962	This work
G20210330-2	Glass/tephra	-	7.81	0.183107	0.017615	This work
G20210330-2	Glass/tephra	-	7.89	0.183937	0.0176948	This work
G20210330-2	Glass/tephra	-	8.08	0.179181	0.0172373	This work
G20210330-2	Glass/tephra	-	7.91	0.173684	0.0167085	This work
G20210330-2	Glass/tephra	-	7.98	0.178796	0.0172003	This work
G20210330-2	Glass/tephra	-	8.06	0.191351	0.0184081	This work
G20210330-2	Glass/tephra	-	7.87	0.181121	0.0174239	This work
G20210330-2	Glass/tephra	-	7.96	0.168802	0.0162388	This work
G20210330-2	Glass/tephra	-	7.94	0.192266	0.0184961	This work
G20210330-2	Glass/tephra	-	7.91	0.169157	0.016273	This work
G20210330-2	Glass/tephra	-	7.86	0.183345	0.0176379	This work
G20210330-2	Glass/tephra	-	7.95	0.190485	0.0183247	This work
G20210330-2	Glass/tephra	-	7.92	0.192414	0.0185103	This work
G20210330-2	Glass/tephra	-	7.87	0.185997	0.017893	This work
G20210330-2	Glass/tephra	-	8.02	0.182754	0.017581	This work
G20210404-1	Glass/tephra	-	7.65	0.219333	0.0210999	This work
G20210404-1	Glass/tephra	-	8.02	0.172279	0.0165733	This work
G20210404-1	Glass/tephra	-	7.79	0.206417	0.0198574	This work
G20210405-1	Glass/tephra	-	7.7	0.185766	0.0178707	This work
G20210405-1	Glass/tephra	-	7.53	0.172384	0.0165834	This work
G20210405-1	Glass/tephra	-	7.46	0.184311	0.0177308	This work
G20210405-1	Glass/tephra	-	7.48	0.174875	0.0168231	This work
G20210405-1	Glass/tephra	-	7.45	0.197596	0.0190088	This work
G20210405-1	Glass/tephra	-	7.62	0.181366	0.0174475	This work
G20210405-2	Glass/tephra	-	7.75	0.200405	0.0192791	This work
G20210405-2	Glass/tephra	-	7.86	0.203455	0.0195724	This work
G20210405-2	Glass/tephra	-	7.74	0.189287	0.0182095	This work
G20210405-2	Glass/tephra	-	7.12	0.195892	0.0188449	This work
G20210405-2	Glass/tephra	-	7.92	0.209545	0.0201583	This work
G20210405-2	Glass/tephra	-	7.76	0.176208	0.0169513	This work
G20210405-2	Glass/tephra	-	7.84	0.18638	0.0179298	This work
G20210405-2	Glass/tephra	-	7.88	0.193733	0.0186372	This work
G20210405-2	Glass/tephra	-	7.89	0.18869	0.018152	This work
G20210405-2	Glass/tephra	-	7.87	0.210216	0.0202228	This work
G20210405-2	Glass/tephra	-	7.84	0.179927	0.0173091	This work
G20210405-2	Glass/tephra	-	7.95	0.180831	0.017396	This work
G20210405-2	Glass/tephra	-	7.85	0.194096	0.0186721	This work
G20210405-2	Glass/tephra	-	7.84	0.181653	0.0174751	This work
G20210405-2	Glass/tephra	-	7.97	0.182157	0.0175236	This work
G20210405-2	Glass/tephra	-	7.96	0.170383	0.0163909	This work
G20210405-2	Glass/tephra	-	7.76	0.18235	0.0175422	This work
G20210405-2	Glass/tephra	-	7.96	0.213419	0.020531	This work
G20210405-2	Glass/tephra	-	8	0.183842	0.0176857	This work
G20210405-2	Glass/tephra	-	7.85	0.199573	0.019199	This work
G20210405-2	Glass/tephra	-	7.9	0.191407	0.0184135	This work
G20210405-2	Glass/tephra	-	7.86	0.190222	0.0182994	This work
G20210405-2	Glass/tephra	-	7.83	0.181362	0.0174471	This work
G20210405-2	Glass/tephra	-	7.5	0.20136	0.0193709	This work
G20210405-2	Glass/tephra	-	7.87	0.19957	0.0191987	This work
G20210405-2	Glass/tephra	-	7.98	0.181708	0.0174804	This work
G20210405-2	Glass/tephra	-	7.95	0.178836	0.017204	This work
G20210405-2	Glass/tephra	-	7.79	0.182911	0.0175961	This work
G20210405-2	Glass/tephra	-	8.03	0.179158	0.017235	This work
G20210405-2	Glass/tephra	-	8.13	0.184778	0.0177757	This work
G20210405-2	Glass/tephra	-	7.97	0.195575	0.0188143	This work
G20210405-2	Glass/tephra	-	7.95	0.182347	0.0175419	This work
G20210405-2	Glass/tephra	-	7.92	0.187435	0.0180313	This work
G20210405-2	Glass/tephra	-	7.85	0.18883	0.0181655	This work
G20210412-1	Glass/tephra	-	7.36	0.246095	0.0236744	This work
G20210412-1	Glass/tephra	-	7.25	0.251473	0.0241918	This work
G20210412-1	Glass/tephra	-	7.36	0.238304	0.0229249	This work
G20210412-1	Glass/tephra	-	7.55	0.230268	0.0221519	This work
G20210412-1	Glass/tephra	-	7.24	0.24678	0.0237404	This work
G20210412-1	Glass/tephra	-	7.2	0.236208	0.0227233	This work
G20210412-1	Glass/tephra	-	7.15	0.235172	0.0226236	This work
G20210412-1	Glass/tephra	-	7.26	0.249157	0.023969	This work
G20210412-1	Glass/tephra	-	7.21	0.244698	0.02354	This work
G20210412-1	Glass/tephra	-	7.1	0.217132	0.0208881	This work
G20210412-1	Glass/tephra	-	7.42	0.223174	0.0214694	This work
G20210412-1	Glass/tephra	-	7.43	0.260851	0.0250939	This work
G20210412-1	Glass/tephra	-	7.61	0.23758	0.0228553	This work
G20210412-1	Glass/tephra	-	7.25	0.202353	0.0194665	This work
G20210412-1	Glass/tephra	-	7.36	0.217383	0.0209123	This work
G20210412-1	Glass/tephra	-	7.31	0.247758	0.0238344	This work
G20210412-1	Glass/tephra	-	7.39	0.234948	0.022602	This work
G20210416-3	Glass/tephra	-	7.81	0.223451	0.021496	This work
G20210416-3	Glass/tephra	-	7.95	0.214376	0.0206231	This work
G20210416-3	Glass/tephra	-	7.82	0.206632	0.019878	This work
G20210416-3	Glass/tephra	-	7.77	0.236141	0.0227168	This work
G20210416-3	Glass/tephra	-	7.88	0.211532	0.0203495	This work
G20210416-3	Glass/tephra	-	7.92	0.215052	0.0206881	This work
G20210416-3	Glass/tephra	-	7.95	0.212061	0.0204004	This work
G20210416-3	Glass/tephra	-	7.85	0.218136	0.0209848	This work
G20210416-3	Glass/tephra	-	7.56	0.242794	0.0233568	This work
G20210416-3	Glass/tephra	-	7.72	0.198279	0.0190745	This work
G20210416-3	Glass/tephra	-	6.99	0.232958	0.0224107	This work
G20210416-3	Glass/tephra	-	7.82	0.227261	0.0218626	This work
G20210416-3	Glass/tephra	-	7.85	0.198905	0.0191348	This work
G20210416-3	Glass/tephra	-	7.93	0.207946	0.0200045	This work
G20210416-3	Glass/tephra	-	7.83	0.242194	0.0232992	This work
G20210416-3	Glass/tephra	-	7.45	0.25	0.0240501	This work
G20210416-3	Glass/tephra	-	7.34	0.111672	0.0107429	This work
G20210416-3	Glass/tephra	-	7.97	0.194949	0.0187542	This work
G20210416-3	Glass/tephra	-	8.07	0.212277	0.0204211	This work
G20210416-3	Glass/tephra	-	7.97	0.205035	0.0197245	This work
G20210416-3	Glass/tephra	-	7.97	0.19966	0.0192074	This work
G20210424-5	Glass/tephra	-	7.76	0.239597	0.0230493	This work
G20210424-5	Glass/tephra	-	7.79	0.244521	0.023523	This work
G20210424-5	Glass/tephra	-	7.81	0.232518	0.0223683	This work
G20210424-5	Glass/tephra	-	7.84	0.22405	0.0215537	This work
G20210424-5	Glass/tephra	-	7.74	0.248926	0.0239467	This work
G20210424-5	Glass/tephra	-	7.88	0.236581	0.0227592	This work
G20210424-5	Glass/tephra	-	7.88	0.240227	0.02311	This work
G20210424-5	Glass/tephra	-	7.63	0.255751	0.0246033	This work
G20210424-5	Glass/tephra	-	7.72	0.230751	0.0221983	This work
G20210424-5	Glass/tephra	-	7.75	0.260516	0.0250618	This work
G20210424-5	Glass/tephra	-	7.69	0.227304	0.0218667	This work
G20210424-5	Glass/tephra	-	7.67	0.252472	0.0242879	This work
G20210424-5	Glass/tephra	-	7.67	0.217129	0.0208879	This work
G20210424-5	Glass/tephra	-	8.11	0.23905	0.0229967	This work
G20210424-5	Glass/tephra	-	8.03	0.233751	0.0224869	This work
G20210424-5	Glass/tephra	-	8.1	0.243529	0.0234276	This work
G20210424-5	Glass/tephra	-	8.03	0.219861	0.0211507	This work
G20210424-5	Glass/tephra	-	8.23	0.241323	0.0232154	This work
G20210424-5	Glass/tephra	-	7.77	0.288258	0.0277305	This work
G20210424-5	Glass/tephra	-	7.68	0.248122	0.0238694	This work
G20210428-1	Glass/tephra	-	8.63	0.253618	0.0243981	This work
G20210428-1	Glass/tephra	-	8.66	0.254777	0.0245096	This work
G20210428-1	Glass/tephra	-	8.66	0.261452	0.0251518	This work
G20210428-1	Glass/tephra	-	8.6	0.251134	0.0241591	This work
G20210428-1	Glass/tephra	-	8.6	0.259036	0.0249194	This work
G20210428-1	Glass/tephra	-	8.6	0.261968	0.0252014	This work
G20210428-1	Glass/tephra	-	8.62	0.271684	0.0261361	This work
G20210428-1	Glass/tephra	-	8.69	0.244435	0.0235147	This work
G20210428-1	Glass/tephra	-	8.65	0.258923	0.0249085	This work
G20210428-1	Glass/tephra	-	8.51	0.237928	0.0228887	This work
G20210428-1	Glass/tephra	-	8.69	0.229269	0.0220557	This work
G20210428-1	Glass/tephra	-	8.62	0.25746	0.0247677	This work
G20210428-1	Glass/tephra	-	8.89	0.241045	0.0231886	This work
G20210428-1	Glass/tephra	-	8.77	0.219127	0.0210801	This work
G20210428-1	Glass/tephra	-	8.78	0.225932	0.0217347	This work
G20210428-1	Glass/tephra	-	8.73	0.25281	0.0243204	This work
G20210428-1	Glass/tephra	-	8.82	0.21876	0.0210448	This work
G20210428-1	Glass/tephra	-	8.94	0.249066	0.0239602	This work
G20210501-1	Glass/tephra	-	7.99	0.209264	0.0201312	This work
G20210501-1	Glass/tephra	-	8.03	0.218859	0.0210543	This work
G20210501-1	Glass/tephra	-	8.18	0.221717	0.0213293	This work
G20210501-1	Glass/tephra	-	8	0.238741	0.0229669	This work
G20210501-1	Glass/tephra	-	8.1	0.239725	0.0230617	This work
G20210506-1	Glass/tephra	-	7.66	0.207041	0.0199174	This work
G20210506-1	Glass/tephra	-	7.73	0.22005	0.0211689	This work
G20210506-1	Glass/tephra	-	7.62	0.207878	0.019998	This work
G20210506-1	Glass/tephra	-	7.71	0.219646	0.02113	This work
G20210506-1	Glass/tephra	-	7.74	0.236402	0.022742	This work
G20210506-7	Glass/tephra	-	8.5	0.270564	0.0260284	This work
G20210506-7	Glass/tephra	-	8.29	0.247345	0.0237947	This work
G20210506-7	Glass/tephra	-	8.09	0.251472	0.0241917	This work
G20210506-7	Glass/tephra	-	8.39	0.237549	0.0228522	This work
G20210506-7	Glass/tephra	-	8.4	0.260831	0.025092	This work
G20210506-7	Glass/tephra	-	8.15	0.285641	0.0274788	This work
G20210506-7	Glass/tephra	-	8.27	0.243716	0.0234456	This work
G20210506-7	Glass/tephra	-	8.36	0.256631	0.024688	This work
G20210506-7	Glass/tephra	-	8.3	0.255878	0.0246155	This work
G20210506-7	Glass/tephra	-	8.35	0.284457	0.0273649	This work
G20210506-7	Glass/tephra	-	8.39	0.239631	0.0230526	This work
G20210506-7	Glass/tephra	-	8.43	0.283302	0.0272537	This work
G20210506-7	Glass/tephra	-	8.53	0.270375	0.0260102	This work
G20210506-7	Glass/tephra	-	8.39	0.266204	0.0256089	This work
G20210506-7	Glass/tephra	-	8.5	0.244805	0.0235503	This work
G20210506-7	Glass/tephra	-	8.36	0.256796	0.0247039	This work
G20210506-7	Glass/tephra	-	8.61	0.231325	0.0222535	This work
G20210506-7	Glass/tephra	-	8.39	0.252063	0.0242486	This work
G20210506-7	Glass/tephra	-	8.65	0.257649	0.0247859	This work
G20210506-7	Glass/tephra	-	8.48	0.267186	0.0257034	This work
G20210506-7	Glass/tephra	-	8.36	0.248316	0.0238881	This work
G20210506-7	Glass/tephra	-	8.51	0.235227	0.0226289	This work
G20210506-7	Glass/tephra	-	8.25	0.249224	0.0239755	This work
G20210506-7	Glass/tephra	-	8.29	0.276011	0.0265523	This work
G20210506-7	Glass/tephra	-	8.28	0.259374	0.0249519	This work
G20210506-7	Glass/tephra	-	8.48	0.259271	0.024942	This work
20210321-1_3_olMI1	Melt inclusion	Olivine	10.16	0.0461538	0.0255882	This work
20210321-1_3_olMI2	Melt inclusion	Olivine	9.99	0.015873	0.0187955	This work
20210321-1_6_olMI1	Melt inclusion	Olivine	10.11	0.03125	0.0256766	This work
20210321-1_6_olMI2	Melt inclusion	Olivine	9.94	0.0655738	0.0263276	This work
20210321-1_8_olMI1	Melt inclusion	Olivine	9.94	0.0983607	0.0310069	This work
20210321-1_gr1_(core)olMI1	Melt inclusion	Olivine	10.41	0.0277778	0.0225754	This work
20210321-1_gr2_(core)olMI1	Melt inclusion	Olivine	9.95	0.016129	0.0176458	This work
20210321-2_9_olMI1	Melt inclusion	Olivine	11.69	0	0	This work
20210321-2_13_olMI1	Melt inclusion	Olivine	10.05	0.111111	0.0298049	This work
20210321-2_13_ol2MI1	Melt inclusion	Olivine	10.1	0.149254	0.0308046	This work
20210321-2_gr1_(core)olaMI1	Melt inclusion	Olivine	11.01	0.015873	0.0158578	This work
20210321-2_gr1_(core)ol2MI1	Melt inclusion	Olivine	9.99	0.0714286	0.0282623	This work
G20210321-2gr1_MI	Melt inclusion	Plagioclase	9.39863	0.0680448	0.0227631	This work
G20210321-2gr3_MI1	Melt inclusion	Plagioclase	9.40273	0.0774737	0.0282111	This work
G20210321-2gr3_MI2	Melt inclusion	Plagioclase	9.50289	0.063522	0.0292805	This work
G20210321-2gr3_MI3	Melt inclusion	Plagioclase	9.57688	0.0709761	0.0293518	This work
G20210321-2gr3_MI4	Melt inclusion	Plagioclase	9.48513	0.0664369	0.0295335	This work
G20210321-2gr3_MI5	Melt inclusion	Plagioclase	9.21327	0.101509	0.0308995	This work
G20210321-2gr3_MI6	Melt inclusion	Plagioclase	9.5781	0.0588212	0.0211695	This work
G20210321-2gr7_MI	Melt inclusion	Plagioclase	9.5069	0.0695221	0.0226986	This work
G20210321-2gr10_emb	Melt inclusion	Plagioclase	9.16345	0.0728386	0.0187252	This work
G20210321-2gr10_MI	Melt inclusion	Plagioclase	9.13243	0.064594	0.0253076	This work
mineral_mount_D2_gr3_MI1	Melt inclusion	Plagioclase	9.68	0.0666667	0.022417	This work
mineral_mount_D2_gr3_MI3	Melt inclusion	Plagioclase	9.55	0.0634921	0.0276792	This work
mineral_mount_D2_gr6_Mi1core	Melt inclusion	Plagioclase	9.53	0.0933333	0.026699	This work
mineral_mount_D2_gr6_Mi2core	Melt inclusion	Plagioclase	9.5	0.0666667	0.0272326	This work
mineral_mount_D2_gr6_Mi3core	Melt inclusion	Plagioclase	9.38	0.0740741	0.0344053	This work
mineral_mount_D2_gr6_Mi4rim	Melt inclusion	Plagioclase	9.47	0.0819672	0.0297367	This work
mineral_mount_D2_gr8_MI	Melt inclusion	Plagioclase	9.34	0.111111	0.0418331	This work
mineral_mount_D2_gr11_MI	Melt inclusion	Plagioclase	9.32	0.0833333	0.0283568	This work
mineral_mount_D2_gr12_MI1	Melt inclusion	Plagioclase	9.29	0.0606061	0.0273203	This work
mineral_mount_D2_gr12_MI2	Melt inclusion	Plagioclase	9.43	0.0857143	0.0292328	This work
mineral_mount_D2_gr13_MIplag	Melt inclusion	Plagioclase	8.45	0.152381	0.0260605	This work
mineral_mount_D2_gr18_MI?	Melt inclusion	Plagioclase	9.43	0.142857	0.0355364	This work
mineral_mount_D2_gr19_MI	Melt inclusion	Plagioclase	9.51	0.157143	0.0326555	This work
mineral_mount_D2_gr20MI	Melt inclusion	Plagioclase	9.69	0.0701754	0.0331439	This work
20210321-2_cpx1_MI1	Melt inclusion	Clinopyroxene	9.9	0.131579	0.0251993	This work
20210321-2_cpx6_MI1	Melt inclusion	Clinopyroxene	9.07	0.114943	0.0238656	This work
20210321-2_cpx6_MI2	Melt inclusion	Clinopyroxene	9.22	0.0879121	0.0214154	This work
20210321-2_cpx6_MI3(leaking)	Melt inclusion	Clinopyroxene	9.05	0.21875	0.0325299	This work
20210321-2_cpx11_MI1 (smallest)	Melt inclusion	Clinopyroxene	9.53	0.168317	0.0255472	This work
20210321-2_cpx11_MI2 (filled)	Melt inclusion	Clinopyroxene	9.48	0.158416	0.0252644	This work
20210321-2_cpx11_MI3 (plginit)	Melt inclusion	Clinopyroxene	9.45	0.16	0.026082	This work
20210321-2_cpx12_MI1	Melt inclusion	Clinopyroxene	9.49	0.1625	0.0280873	This work
20210321-2_cpx12_MI2	Melt inclusion	Clinopyroxene	9.38	0.141176	0.0249438	This work
20210321-2_cpx13_MI1	Melt inclusion	Clinopyroxene	8.86	0.204082	0.0304733	This work
20210321-2_cpx15_MI1	Melt inclusion	Clinopyroxene	9.12	0.137931	0.0243704	This work
0321gr12_core_MI	Melt inclusion	Clinopyroxene	8.697	0.140862	0.0243942	This work
20210321-3_1_olMI1	Melt inclusion	Olivine	8.55	0.15	0.0255294	This work
20210321-3_6_olMI1	Melt inclusion	Olivine	8.25	0.15	0.0261015	This work
20210321-3_9_olMI1	Melt inclusion	Olivine	10.37	0.0666667	0.0292192	This work
20210321-3_11_olMI1	Melt inclusion	Olivine	9.67	0.0357143	0.0343295	This work
20210321-3_12a_olMI1	Melt inclusion	Olivine	10.14	0.0714286	0.0257344	This work
20210321-3_12b_olMI1	Melt inclusion	Olivine	8.45	0.148515	0.0257195	This work
20210321-3_16_olMI1	Melt inclusion	Olivine	12.3	0.356436	0.0421559	This work
20210321-3_16_ol2MI1	Melt inclusion	Olivine	12.2	0.245098	0.0320881	This work
20210321-3_cpx8_MI1	Melt inclusion	Clinopyroxene	8.97	0.0952381	0.0214116	This work
20210321-3_cpx8_MI2	Melt inclusion	Clinopyroxene	8.99	0.0833333	0.0215469	This work
20210321-3_cpx8_MI3	Melt inclusion	Clinopyroxene	9.17	0.0786517	0.0192897	This work
20210321-3_cpx8_MI4	Melt inclusion	Clinopyroxene	9.04	0.0989011	0.0207631	This work
20210321-3_cpx8_MI5	Melt inclusion	Clinopyroxene	8.54	0.102273	0.0237911	This work
20210321-3_cpx8_MI6	Melt inclusion	Clinopyroxene	9.32	0.091954	0.0215583	This work
20210321-3_cpx9_MI1	Melt inclusion	Clinopyroxene	10.85	0.0493827	0.0179154	This work
20210321-3_cpx13_MI1	Melt inclusion	Clinopyroxene	9.63	0.173469	0.0264906	This work
20210321-3_cpx18_MI	Melt inclusion	Clinopyroxene	9.52	0.0555556	0.021196	This work
20210321-3_cpx19_MI1	Melt inclusion	Clinopyroxene	8.72	0.117021	0.023369	This work
20210321-3_cpx19_MI2	Melt inclusion	Clinopyroxene	8.65	0.130435	0.0260019	This work
20210321-3_cpx22_MI1	Melt inclusion	Clinopyroxene	8.67	0.0947368	0.0225568	This work
20210321-3_cpx23_MI1	Melt inclusion	Clinopyroxene	9.18	0.16092	0.0270966	This work
20210321-3_cpx27_MI1	Melt inclusion	Clinopyroxene	8.92	0.133333	0.024984	This work
20210321-4_2_olMI1	Melt inclusion	Olivine	10.12	0.0178571	0.0353489	This work
20210321-4_3_olMI2	Melt inclusion	Olivine	10.1	0.0461538	0.0230199	This work
20210321-4_6_olMI1	Melt inclusion	Olivine	10.88	0.0140845	0.0175622	This work
20210321-4_6_olMI2	Melt inclusion	Olivine	11.61	0.37931	0.0465501	This work
20210321-4_6_olMI3	Melt inclusion	Olivine	10.96	0.0273973	0.0242914	This work
20210321-4_6_olMI4	Melt inclusion	Olivine	10.9	0.0273973	0.0183926	This work
20210321-4_gr11_olMI1	Melt inclusion	Olivine	9.5	0.156522	0.0251124	This work
20210321-4_gr13_olMI1(filledbySp)	Melt inclusion	Olivine	9.79	0.0714286	0.0282901	This work
20210321-4_gr15_olMI1	Melt inclusion	Olivine	8.38	0.168317	0.0270857	This work
20210321-4_gr16_olMI1	Melt inclusion	Olivine	10.25	0.202703	0.0341988	This work
20210321-4_gr17_olMI1 (rim)	Melt inclusion	Olivine	8.42	0.140187	0.0240911	This work
20210321-4_gr20_(rim)olMI1	Melt inclusion	Olivine	10.5	0.365854	0.0423129	This work
20210321-4_gr20_(core)olMI2	Melt inclusion	Olivine	10.62	0.0178571	0.0334548	This work
20210321-4_gr20_(rim)olMI3	Melt inclusion	Olivine	8.97	0.137255	0.0260257	This work
20210321-4_gr24_(rim)olMI1	Melt inclusion	Olivine	8.39	0.12844	0.0231045	This work
20210321-4_gr24_(rim)olMI2	Melt inclusion	Olivine	8.31	0.126126	0.0235037	This work
20210321-4_gr24_(rim)olMI3	Melt inclusion	Olivine	8.52	0.135135	0.0236502	This work
20210321-4_gr24_(rim)olMI4	Melt inclusion	Olivine	8.02	0.137255	0.0253897	This work
20210321-4_gr25_(core)olMI1	Melt inclusion	Olivine	10.31	0.0606061	0.0234632	This work
20210321-4_gr25_(core)olMI2	Melt inclusion	Olivine	10.67	0.0285714	0.0293803	This work
20210321-4_gr37_(core)olMI1	Melt inclusion	Olivine	9.76	0.0701754	0.029936	This work
20210321-4_gr37_(core)olMI2	Melt inclusion	Olivine	9.68	0.0517241	0.0269563	This work
20210321-4_gr36_(core)olMI1	Melt inclusion	Olivine	8.09	0.0970874	0.0209366	This work
20210321-4_gr40_(core)olMI3	Melt inclusion	Olivine	9.88	0.106667	0.0256512	This work
G20210323_1glomeroMI1ol	Melt inclusion	Olivine	8.4	0.180952	0.0284847	This work
G20210323_1glomeroMI2ol	Melt inclusion	Olivine	8.61	0.172727	0.0272995	This work
G20210323_1_MI1Ol2	Melt inclusion	Olivine	7.85	0.149533	0.0253759	This work
G20210323_1_MI2Ol2	Melt inclusion	Olivine	7.64	0.137255	0.0257423	This work
G20210323-1gr8_MI	Melt inclusion	Plagioclase	9.21312	0.0522386	0.0229058	This work
G20210323-1gr15_MI	Melt inclusion	Plagioclase	9.3565	0.0835154	0.0182044	This work
G20210323-1gr22_MI	Melt inclusion	Plagioclase	9.04898	0.0655554	0.0235931	This work
G20210323-1gr29_MI	Melt inclusion	Plagioclase	9.4477	0.05669	0.021541	This work
G20210323-1gr30_MI	Melt inclusion	Plagioclase	9.67744	0.0635826	0.0210512	This work
G20210323-1gr30_MIdupl	Melt inclusion	Plagioclase	9.76456	0.0468727	0.020864	This work
G20210323-1gr39_MI1	Melt inclusion	Plagioclase	9.40239	0.0855266	0.0283656	This work
G20210323-1gr39_MI2	Melt inclusion	Plagioclase	9.4884	0.0657083	0.0256677	This work
G20210323-1gr47_MI	Melt inclusion	Plagioclase	9.61629	0.0434825	0.0201284	This work
G20210323-1gr47_MIdupl	Melt inclusion	Plagioclase	9.55338	0.0618085	0.0224233	This work
G20210323-1gr53_MI1	Melt inclusion	Plagioclase	8.84805	0.100737	0.0584708	This work
G20210323-1gr53_MI2	Melt inclusion	Plagioclase	8.9135	0.159616	0.0487691	This work
G20210323-1gr53_MI3	Melt inclusion	Plagioclase	8.93577	0.119197	0.0453617	This work
G20210323-1gr59_MI1	Melt inclusion	Plagioclase	9.46065	0.0435177	0.0382036	This work
G20210323-1gr61MI	Melt inclusion	Plagioclase	9.63465	0.0718443	0.0147645	This work
G20210323-1gr61_MIdupl	Melt inclusion	Plagioclase	9.70806	0.0517654	0.0171585	This work
G20210323-1gr72_MI	Melt inclusion	Plagioclase	8.65906	0.0939339	0.0271186	This work
cG20210323-1gr1_MI	Melt inclusion	Plagioclase	9.28163	0.0585235	0.0251707	This work
cG20210323-1gr2_MI	Melt inclusion	Plagioclase	8.32071	0.13221	0.0237156	This work
cG20210323-1gr5_MI1	Melt inclusion	Plagioclase	9.93904	0.0556995	0.0224388	This work
cG20210323-1gr5_MI2	Melt inclusion	Plagioclase	9.67239	0.0690143	0.0238022	This work
cG20210323-1gr7_MI	Melt inclusion	Plagioclase	9.57022	0.0494452	0.0210446	This work
cG20210323-1gr9_MI	Melt inclusion	Plagioclase	9.50539	0.0719613	0.0262593	This work
cG20210323-1gr10_MI1	Melt inclusion	Plagioclase	8.92442	0.101783	0.0348691	This work
cG20210323-1gr10_MI2	Melt inclusion	Plagioclase	9.14611	0.0571452	0.0255927	This work
cG20210323-1gr10_MI3	Melt inclusion	Plagioclase	8.79734	0.0972501	0.0332604	This work
cG20210323-1gr11_MI1	Melt inclusion	Plagioclase	9.33894	0.0529147	0.0255411	This work
cG20210323-1gr11_MI2	Melt inclusion	Plagioclase	9.49361	0.0716896	0.0261464	This work
cG20210323-1gr13_MI	Melt inclusion	Plagioclase	9.05104	0.08689	0.0216944	This work
cG20210323-1gr22_MI1	Melt inclusion	Plagioclase	9.94065	0.0387418	0.0125453	This work
cG20210323-1gr22_MI2	Melt inclusion	Plagioclase	9.62627	0.0360572	0.0183593	This work
cG20210323-1gr22_MI3	Melt inclusion	Plagioclase	9.75419	0.0303307	0.0189102	This work
cG20210323-1gr23_MI1	Melt inclusion	Plagioclase	9.62601	0.0501243	0.0208944	This work
cG20210323-1gr23_MI2	Melt inclusion	Plagioclase	9.59222	0.0496634	0.0197757	This work
G20210323_1glomeroMI1plag	Melt inclusion	Plagioclase	8.64	0.144068	0.0236947	This work
G20210323_1glomeroMI1cpx	Melt inclusion	Clinopyroxene	8.17	0.137615	0.0237175	This work
cG20210324-1gr6_MI	Melt inclusion	Olivine	10.799	0.0258993	0.022644	This work
cG20210324-1gr5_MI	Melt inclusion	Plagioclase	9.31502	0.0926896	0.0249326	This work
20210324-t_plg1_MI1	Melt inclusion	Plagioclase	8.66	0.084507	0.0281893	This work
20210324-t_plg1_MI2	Melt inclusion	Plagioclase	8.71	0.0793651	0.0291448	This work
cG20210404-1gr13_MI1	Melt inclusion	Olivine	10.748	0.137584	0.0332628	This work
cG20210404-1gr13_MI2	Melt inclusion	Olivine	10.219	0.0177866	0.0325233	This work
cG20210404-1gr13_MI2dupl	Melt inclusion	Olivine	10.553	0.0313589	0.0291821	This work
cG20210404-1gr14_MI	Melt inclusion	Olivine	9.419	0.0175131	0.031817	This work
cG20210404-1gr14_MI2	Melt inclusion	Olivine	9.814	0.233607	0.0328558	This work
cG20210404-1gr17_MI	Melt inclusion	Olivine	9.86	0.0392157	0.0282064	This work
cG20210404-1gr18_MI	Melt inclusion	Olivine	10.915	0.0405405	0.0239707	This work
cG20210404-1gr19_MI	Melt inclusion	Olivine	10.125	0.063228	0.02891	This work
cG20210404-1gr9-MI1	Melt inclusion	Olivine	11.204	0.0401189	0.0208372	This work
cG20210404-1gr9-MI2	Melt inclusion	Olivine	11.203	0.0515759	0.0241877	This work
cG20210404-1gr9-MI3	Melt inclusion	Olivine	11.064	0.0669643	0.0243325	This work
cG20210404-1gr21_MI	Melt inclusion	Plagioclase	8.29718	0.129564	0.0570393	This work
cG20210404-1gr21_MIdupl	Melt inclusion	Plagioclase	8.06961	0.119825	0.0462502	This work
cG20210405-2gr2_MI	Melt inclusion	Olivine	9.572	0.0168067	0.0205008	This work
cG20210405-2gr4_MI1	Melt inclusion	Olivine	9.868	0.0311987	0.023139	This work
cG20210405-2gr4_MI2	Melt inclusion	Olivine	9.411	0.0492611	0.0234301	This work
cG20210405-2gr7_MI	Melt inclusion	Olivine	8.984	0.0965795	0.022098	This work
G20210405-2gr13_MI	Melt inclusion	Olivine	10.781	0.181214	0.0267551	This work
G20210405-2gr41_MI	Melt inclusion	Olivine	10.787	0.122392	0.0275385	This work
G20210405-2gr25_MI	Melt inclusion	Plagioclase	9.3865	0.0774041	0.0288133	This work
G20210405-2gr25_MI2	Melt inclusion	Plagioclase	9.22826	0.0699495	0.0296352	This work
G20210405-2gr25_MI3	Melt inclusion	Plagioclase	9.26604	0.0658088	0.0316488	This work
G20210412-1gr18_MI1	Melt inclusion	Olivine	10.167	0.0587349	0.025697	This work
G20210412-1gr18_MI2	Melt inclusion	Olivine	10.106	0.069697	0.0269152	This work
G20210412-1gr22_MI	Melt inclusion	Olivine	9.746	0.216735	0.0361756	This work
G20210412-1gr28_MI	Melt inclusion	Olivine	9.772	0.0545194	0.025376	This work
cG20210412-1_gr2_MI	Melt inclusion	Olivine	10.461	0.0598639	0.0197513	This work
cG20210412-1_gr9_MI	Melt inclusion	Olivine	10.571	0.0642955	0.0210781	This work
G20210412-1gr21_emb?	Melt inclusion	Plagioclase	8.27087	0.119769	0.0270133	This work
G20210412-1gr21_MI	Melt inclusion	Plagioclase	8.46422	0.0929235	0.0207905	This work
G20210412-1gr40_MI1	Melt inclusion	Plagioclase	9.2835	0.0857442	0.0318848	This work
G20210412-1gr40_MI1dupl	Melt inclusion	Plagioclase	9.27321	0.0852022	0.0311568	This work
G20210412-1gr40_MI2	Melt inclusion	Plagioclase	9.43764	0.0775171	0.0312884	This work
G20210412-1gr42_MI1	Melt inclusion	Plagioclase	8.53669	0.0797266	0.0191726	This work
G20210412-1gr42_MI2	Melt inclusion	Plagioclase	8.50415	0.102789	0.0215062	This work
cG20210412-1_gr1_MI	Melt inclusion	Plagioclase	8.40453	0.134204	0.0292293	This work
cG20210412-1_gr7MI1	Melt inclusion	Plagioclase	8.19449	0.158075	0.0339469	This work
cG20210412-1_gr7MI2	Melt inclusion	Plagioclase	8.50627	0.0984246	0.0223417	This work
cG20210412-1_gr11_emb	Melt inclusion	Plagioclase	8.63458	0.0828913	0.0211712	This work
cG20210412-1_gr11_MI1	Melt inclusion	Plagioclase	8.78442	0.059702	0.0201895	This work
cG20210412-1_gr11_MI2	Melt inclusion	Plagioclase	8.95073	0.0467038	0.017882	This work
cG20210412-1_gr11_MI3	Melt inclusion	Plagioclase	8.91125	0.0462816	0.0163624	This work
cG20210416-3gr4_MI1	Melt inclusion	Olivine	10.807	0	0	This work
cG20210416-3gr4_MI2	Melt inclusion	Olivine	11.126	0.0129496	0.0332884	This work
cG20210416-3gr5_MI	Melt inclusion	Olivine	8.505	0.0960929	0.0239036	This work
cG20210416-3gr5_MI dupl	Melt inclusion	Olivine	8.634	0.112371	0.0235511	This work
cG20210416-3gr11_MI	Melt inclusion	Olivine	10.149	0.0336283	0.0259683	This work
cG20210416-3gr12_MI	Melt inclusion	Olivine	8.022	0.108982	0.0160905	This work
G20210416-3gr22_MI	Melt inclusion	Olivine	10.5	0	0	This work
G20210416-3gr39_MI	Melt inclusion	Olivine	10.685	0.085044	0.0265015	This work
G20210416-3gr2_MI	Melt inclusion	Plagioclase	9.27648	0.0891524	0.0276969	This work
G20210416-3gr13_MI	Melt inclusion	Plagioclase	8.69697	0.0800541	0.0227346	This work
G20210416-3gr13_MI_dupl	Melt inclusion	Plagioclase	8.50491	0.0834666	0.0237979	This work
G20210416-3gr18_MI	Melt inclusion	Plagioclase	8.30651	0.106106	0.024047	This work
G20210416-3gr34_MI	Melt inclusion	Plagioclase	9.49122	0.037279	0.0135675	This work
G20210416-3gr37_MI1	Melt inclusion	Plagioclase	9.19963	0.0594669	0.0249857	This work
G20210416-3gr37_MI2	Melt inclusion	Plagioclase	9.36677	0.0708397	0.0227364	This work
G20210416-3gr38_MI	Melt inclusion	Plagioclase	8.62439	0.093265	0.0257506	This work
cG20210416-3gr8_MI1	Melt inclusion	Plagioclase	8.99918	0.0624896	0.0278398	This work
cG20210416-3gr8_MI2	Melt inclusion	Plagioclase	9.05025	0.0690562	0.0199104	This work
cG20210416-3gr8_MI3	Melt inclusion	Plagioclase	8.6266	0.0731641	0.0273198	This work
0416gr11_core_MI	Melt inclusion	Clinopyroxene	8.9952	0.0747949	0.0247634	This work

## Sheet: 2d
Extended Data Figure 2. Chemical Characteristics of the Fagradalsfjall lava
2d - MgO vs La/Yb for whole rock, glasses and melt inclusions from Fagradalsfjall eruption
Sample name	Type	Host mineral	MgO	La/Yb	± abs
			wt%		2 SD
G20210321-1	Melt inclusion	Olivine	10.16	0.566176	0.290134
G20210321-1	Melt inclusion	Olivine	9.99	0.634731	0.325264
G20210321-1	Melt inclusion	Olivine	9.94	0.597122	0.305992
G20210321-1	Melt inclusion	Olivine	9.94	0.711957	0.364838
G20210321-1	Melt inclusion	Olivine	9.94	0.564912	0.289486
G20210321-2	Melt inclusion	Plagioclase	9.51	1.31293	0.672802
G20210321-2	Melt inclusion	Plagioclase	9.51	1.17089	0.600014
G20210321-2	Melt inclusion	Plagioclase	9.69	0.664634	0.340588
G20210321-2	Melt inclusion	Plagioclase	9.68	1.66467	0.853052
G20210321-2	Melt inclusion	Plagioclase	9.73	1.69182	0.866966
G20210321-2	Melt inclusion	Plagioclase	9.55	2.01399	1.03206
G20210321-2	Melt inclusion	Plagioclase	9.34	2.71	1.38873
G20210321-2	Melt inclusion	Plagioclase	9.32	1.02315	0.524307
G20210321-2	Melt inclusion	Plagioclase	9.29	3	1.53733
G20210321-2	Melt inclusion	Plagioclase	8.45	2.42478	1.24257
G20210321-2	Melt inclusion	Plagioclase	8.45	2.81188	1.44093
G20210321-2	Melt inclusion	Plagioclase	9.43	0.94152	0.482477
G20210321-2	Melt inclusion	Plagioclase	9.43	0.943182	0.483329
G20210321-2	Melt inclusion	Plagioclase	9.53	2.06627	1.05885
G20210321-2	Melt inclusion	Plagioclase	9.5	2.10791	1.08019
G20210321-2	Melt inclusion	Plagioclase	9.38	1.25	0.640556
G20210321-2	Melt inclusion	Plagioclase	9.47	0.780822	0.400128
G20210321-2	Melt inclusion	Olivine	10.05	1.14796	0.588266
G20210321-2	Melt inclusion	Olivine	11.69	0.198582	0.101762
G20210321-4	Melt inclusion	Olivine	10.12	0.148936	0.0763216
G20210321-4	Melt inclusion	Olivine	10.88	0.381818	0.195661
G20210321-4	Melt inclusion	Olivine	11.61	5.48918	2.8129
G20210321-4	Melt inclusion	Olivine	10.96	0.408696	0.209434
G20210321-4	Melt inclusion	Olivine	10.9	0.35023	0.179474
G20210321-4	Melt inclusion	Olivine	10.9	0.391705	0.200727
G20210321-1	Glass	-	7.73	2.21304	1.13406
G20210321-1	Glass	-	7.76	2.28936	1.17317
G20210321-1	Glass	-	7.84	2.10211	1.07722
G20210321-1	Glass	-	7.84	2.82039	1.44529
G20210321-2	Glass	-	7.76	2.10943	1.08097
G20210321-2	Glass	-	7.88	2.26792	1.16219
G20210321-2	Glass	-	7.79	2.08143	1.06662
G20210321-4	Glass	-	7.71	1.92926	0.988639
G20210321-4	Glass	-	7.7	2.25	1.153
G20210321-4	Glass	-	7.66	2.30992	1.1837
G20210321-4	Glass	-	7.72	2.19502	1.12483
G20210321-1	Whole rock	-	8.97579	2.15316	0.067511
G20210321-2	Whole rock	-	8.8785	2.1618	0.0674399
G20210321-3	Whole rock	-	8.82737	2.1801	0.0702395
G20210321-4	Whole rock	-	8.94897	2.15148	0.0683924
G20210323-1	Whole rock	-	8.91133	2.18	0.0686442
G20210330-2	Whole rock	-	9.03798	2.67577	0.0850588
G20210405-1	Whole rock	-	9.14159	2.80778	0.0892553
G20210412-1	Whole rock	-	9.72474	3.75865	0.119482
G20210416-3	Whole rock	-	9.38494	3.50637	0.111462
G20210416-4	Whole rock	-	9.67374	3.88145	0.123386
G20210424-5	Whole rock	-	9.51458	4.06208	0.128744
G20210424-6	Whole rock	-	9.3179	3.56529	0.113335
G20210428-1	Whole rock	-	10.0081	4.22024	0.134155
G20210428-2	Whole rock	-	9.52527	3.88744	0.123576
G20210501-1	Whole rock	-	9.55926	4.00903	0.127441
G20210506-1	Whole rock	-	9.57801	3.91613	0.124488
