# Supplementary material for: Rapid shifting of a deep magmatic source at Fagradalsfjall volcano, Iceland
Source: Nature. 2022 Sep 14;609(7927):529–34. doi: 10.1038/s41586-022-04981-x (PMC9477742; doi:10.1038/s41586-022-04981-x)
Supplement: Supplementary file 9 — Source Data Extended Data Fig. 3 [file 41586_2022_4981_MOESM9_ESM.xlsx]

## Sheet: 3a-e
Extended Data Figure 3. Mineral compositions
3a - Fo vs NiO2 of olivine crystals
Sample Name	Type	NiO	Fo
		wt%	mol%
G20210321_1_01_core	Core	0.2465	87.8
G20210321_1_01_rim	rim	0.2121	85.1
G20210321_1_02_core	Core	0.2964	87.7
G20210321_1_02_rim	rim	0.2192	85.3
G20210321_1_3_core	Core	0.2645	87.7
G20210321_1_3_rim	rim	0.2102	85.3
G20210321_1_4_core	Core	0.2276	87
G20210321_1_4_rim	rim	0.2326	87.5
G20210321_1_4_rim	rim	0.2092	85.3
G20210321_1_5_core	Core	0.2649	87.7
G20210321_1_5_rim	rim	0.1974	84.9
G20210321_1_6_core	Core	0.2605	87.7
G20210321_1_6_rim	rim	0.1853	85
G20210321-1_6_rim	rim	0.2391	85.2
G20210321-1_7_core	Core	0.2381	88.7
G20210321-1_7_core	Core	0.2613	88.4
G20210321-1_7_rim	rim	0.1869	85.3
G20210321-1_7_rim	rim	0.2174	85.6
G20210321-1_8_core	Core	0.2441	87.7
G20210321-1_8_rim	rim	0.205	85.2
G20210321-1_9_core	Core	0.2095	87
G20210321-1_9_rim	rim	0.1991	85
G20210321-1_10_core	Core	0.2614	87.7
G20210321-1_10_rim	rim	0.2008	85
G20210321-1_11_core	Core	0.2379	87.7
G20210321-1_11_rim	rim	0.1628	84
G20210321-1_12_core	Core	0.27	88.4
G20210321-1_12_rim	rim	0.1786	84.6
G20210321-1_13_core	Core	0.2107	86.3
G20210321-1_13_rim	rim	0.1808	84.2
G20210321-1_14_core	Core	0.2805	88.4
G20210321-1_14_rim	rim	0.1802	84.9
G20210321-2_01a_core	Core	0.2074	84.5
G20210321-2_01a_rim	rim	0.1855	83.9
G20210321-2_01b_core	Core	0.2017	84.4
G20210321-2_01b_rim	rim	0.2063	85.3
G20210321-2_02_core	Core	0.2783	88.3
G20210321-2_02_rim	rim	0.2189	85.2
G20210321-2_03_core	Core	0.2636	88.3
G20210321-2_03_rim	rim	0.1883	85.1
G20210321-2_04_core	Core	0.2435	86.7
G20210321-2_04_rim	rim	0.2286	85.3
G20210321-2_05_core	Core	0.224	84.8
G20210321-2_05_rim	rim	0.2257	85.9
G20210321-2_06a_core	Core	0.2152	84.8
G20210321-2_06_rim	rim	0.2099	84.6
G20210321-2_06b_core	Core	0.2396	85.1
G20210321-2_06b_rim	rim	0.1957	85.6
G20210321-2_07_core	Core	0.3013	88.3
G20210321-2_07_rim	rim	0.212	85
G20210321-2_08_core	Core	0.2715	87.9
G20210321-2_08_rim	rim	0.2106	84.4
G20210321-2_09_core	Core	0.2765	89.1
G20210321-2_09_rim	rim	0.1972	85.4
G20210321-2_10_core	Core	0.2754	87.2
G20210321-2_10_rim	rim	0.2378	87.1
G20210321-2_11_core	Core	0.2596	88.8
G20210321-2_11_rim	rim	0.2218	85.2
G20210321-2_12_core	Core	0.2555	87.3
G20210321-2_12_rim	rim	0.203	85.1
G20210321-2_13a_core	Core	0.264	87.7
G20210321-2_13a_rim	rim	0.2138	85.1
G20210321_2_13b_core	Core	0.2591	87.8
G20210321_2_13b_rim	rim	0.175	84.7
0321-2-1A	Core	0.264	86.6573
0321-2-2A	Core	0.246	88.5586
0321-2-3A	Core	0.2657	88.2965
0321-2-4A	Core	0.2531	88.2382
0321-2-5A	Core	0.2917	88.4215
0321-2-6A	Core	0.2218	85.6537
0321-2-7A	Core	0.2722	88.1817
0321-2-8A	Core	0.2504	88.4814
G20210321-3_01_core	Core	0.2406	88.5
G20210321-3_01_rim	rim	0.1987	85
G20210321-3_02_core	Core	0.2709	88.3
G20210321-3_02_rim	rim	0.2394	85.7
G20210321-3_03_core	Core	0.2771	88.4
G20210321-3_03_rim	rim	0.2114	85.8
G20210321-3_03b_core	Core	0.269	88.7
G20210321-3_03b_rim	rim	0.2161	85.3
G20210321-3_04_core	Core	0.2654	88.1
G20210321-3_04_rim	rim	0.1979	85.7
G20210321-3_05_core	Core	0.228	87.7
G20210321-3_05_rim	rim	0.217	85.3
G20210321-3_06_core	Core	0.3056	88
G20210321-3_06_rim	rim	0.1888	84.7
G20210321-3_07_core	Core	0.2289	88.3
G20210321-3_07_rim	rim	0.2202	85.3
G20210321-3_08_core	Core	0.2259	85.2
G20210321-3_08_rim	rim	0.2064	84.9
G20210321-3_09_core	Core	0.2439	88.3
G20210321-3_09_rim	rim	0.2089	84.7
G20210321-3_10a_core	Core	0.2543	88.3
G20210321-3_10a_rim	rim	0.205	86.2
G20210321-3_10b_core	Core	0.2707	88.9
G20210321-3_10b_rim	rim	0.2136	85.4
G20210321-3_11_core	Core	0.3052	87.8
G20210321-3_11_rim	rim	0.2422	86.5
G20210321-3_12a_core	Core	0.2348	87.5
G20210321-3_12a_rim	rim	0.1969	84.8
G20210321-3_12b_core	Core	0.1813	85.1
G20210321-3_13_core	Core	0.2589	88.3
G20210321-3_13_rim	rim	0.1866	85.3
G20210321-3_14_core	Core	0.2335	87.4
G20210321-3_14_rim	rim	0.2273	85.4
G20210321-3_15_core	Core	0.2131	86
G20210321-3_15_rim	rim	0.1935	85.3
G20210321-3_16a_core	Core	0.2556	87.6
G20210321-3_16a_rim	rim	0.2133	85.1
G20210321-3_16b_core	Core	0.278	87.4
G20210321-3_16b_rim	rim	0.224	85.2
G20210321-3_17_core	Core	0.2833	87.9
G20210321-3_17_rim	rim	0.2065	85.2
G20210321-3_18_core	Core	0.2567	87.2
G20210321-3_18_rim	rim	0.1865	85
G20210321-3_19_core	Core	0.2655	88.1
G20210321-3_19_rim	rim	0.2102	85.2
G20210321-3_20_core	Core	0.2094	86.3
G20210321-3_20_rim	rim	0.174	84.8
G20210321-4_01_core	Core	0.246	88.3
G20210321-4_01_rim	rim	0.23	85.2
G20210321-4_02a_core	Core	0.2614	88.3
G20210321-4_02a_rim	rim	0.2154	85.7
G20210321-4_02b_core	Core	0.2822	88.2
G20210321-4_02b_rim	rim	0.1981	85.5
G20210321-4_03_core	Core	0.2468	87.4
G20210321-4_03_rim	rim	0.1719	84.6
G20210321-4_04_core	Core	0.244	88.5
G20210321-4_04_rim	rim	0.1687	84.5
G20210321-4_05_core	Core	0.2724	88.2
G20210321-4_05_rim	rim	0.2103	84.7
G20210321-4_06_core	Core	0.3132	87.9
G20210321-4_06_rim	rim	0.2253	85.2
G20210321-4_07_core	Core	0.2558	88.3
G20210321-4_07_rim	rim	0.193	85.3
G20210321-4_08_core	Core	0.2679	87.9
G20210321-4_08_rim	rim	0.2124	85
G20210321-4_09_core	Core	0.264	88.3
G20210321-4_10_core	Core	0.2796	88.8
G20210321-4_10_rim	rim	0.2058	85.2
G20210321-4_11_core	Core	0.2655	87.5
G20210321-4_11_rim	rim	0.1827	85.4
G20210323_1_ol1(MI)core	Core	0.2	84.71
G20210323_1_ol1(MI)core	Core	0.16	84.01
G20210323_1_ol1(MI)rim	rim	0.18	83.83
G20210323_1_ol2_glomero(MI)core	Core	0.16	83.52
G20210323_1_ol2_glomero(MI)core	Core	0.18	83.58
G20210323_1_ol2_glomero(MI)rim	rim	0.18	84.42
G20210323_1_ol3_glomero_core	Core	0.16	83.34
G20210323_1_ol3_glomero_rim	rim	0.16	82.08
G20210323_1_ol4_glomero_core	Core	0.18	83.67
G20210323_1_ol5micropheno _core	Core	0.19	83.45
G20210323_1_ol5micropheno _rim	rim	0.2	84.86
G20210323_1_ol6glomero_core	Core	0.2	85.2
G20210323_1_ol7glomero_core	Core	0.19	84.67
G20210323_1_ol7glomero_core	Core	0.18	82.66
G20210323_1_ol8glomero_core	Core	0.21	83.81
G20210323_1_ol8glomero_rim	rim	0.18	84.14
G20210323_1_ol9glomero_core	Core	0.21	84.42
G20210323_1_ol9glomero_core	Core	0.16	82.6
G20210323_1_ol10micropheno_core	Core	0.16	84.19
G20210323_1_ol10micropheno_rim	rim	0.14	80.65
G20210323_1_ol11micropheno_core	Core	0.17	83.8471
G20210323_1_ol11micropheno_mantle(rim)	rim	0.17	84.4634
G20210323_1_ol11micropheno_rim	rim	0.16	80.8086
0323-1-1A	Core	0.2767	88.6779
0323-1-2A	Core	0.2321	87.5541
0323-1-3A	Core	0.2516	87.261
0323-1-4A	Core	0.2492	87.9533
0323-1-5A	Core	0.184	86.3122
0323-1-6A	Core	0.2495	88.6724
0323-1-7A	Core	0.2437	87.6959
c0324gr6_core	Core	0.2547	88.2193
c0324gr6_core	Core	0.242	88.3131
c0324gr6_rim	rim	0.2263	85.9872
0330-2-1A	Core	0.2808	89.2418
0330-2-2A	Core	0.2849	88.7298
0330-2-3A	Core	0.214	85.7911
0330-2-4A	Core	0.2971	88.1469
0330-2-5A	Core	0.2572	89.1044
0330-2-6A	Core	0.2199	85.2453
0330-2-7A	Core	0.2561	89.2922
0330-2-8A	Core	0.2345	88.4099
0330-2-9A	Core	0.2338	88.037
0330-2-10A	Core	0.2544	87.4409
0330-2-11A	Core	0.2681	89.9662
c0404gr5_core	Core	0.2682	88.569
c0404gr5_core	Core	0.2625	88.1857
c0404gr5_rim	rim	0.1933	86.1419
c0404gr9_core	Core	0.2734	88.6955
c0404gr9_core	Core	0.2606	88.5189
c0404gr9_rim	rim	0.2526	87.3687
c0404gr10_core	Core	0.251	89.0409
c0404gr13_rim	rim	0.2311	85.7541
c0404gr13_core	Core	0.2439	88.9084
c0404gr13_core	Core	0.2253	88.9464
c0404gr14_core	Core	0.2424	87.5668
c0404gr14_rim	rim	0.239	85.7012
c0404gr17_core	Core	0.2707	88.1023
c0404gr17_rim	rim	0.2316	86.2991
c0404gr18_core	Core	0.2661	88.4768
c0404gr18_rim	rim	0.2424	86.837
c0404gr19_core	Core	0.2748	88.2057
c0404gr19_rim	rim	0.2302	85.9672
0405gr13_core	Core	0.2232	86.1821
0405gr13_core	Core	0.2053	85.9856
0405gr13_rim	rim	0.2414	85.2568
0405gr32_core	Core	0.1909	85.3565
0405gr41_core	Core	0.271	88.1536
0405gr41_core	Core	0.2471	88.2294
0405gr41_rim	rim	0.1748	85.7301
c0405gr2_core	Core	0.2745	87.6137
c0405gr2_core	Core	0.2532	87.3818
c0405gr2_rim	rim	0.2136	85.8248
c0405gr4_core	Core	0.2616	87.8388
c0405gr4_rim	rim	0.2259	86.007
c0405gr7_core	Core	0.185	84.1748
c0405gr7_rim	rim	0.2542	86.7954
0405-2-1A	Core	0.2503	88.7048
0405-2-2A	Core	0.2798	87.4275
0405-2-3A	Core	0.2475	87.8147
0405-2-4A	Core	0.243	87.5998
0405-2-5A	Core	0.2049	84.827
0405-2-6A	Core	0.2234	85.0224
0405-2-7A	Core	0.2368	87.7989
0405-2-8A	Core	0.2764	88.4851
0412gr18_core	Core	0.2267	87.9024
0412gr18_core	Core	0.2561	87.7972
0412gr18_rim	rim	0.1824	86.1626
0412gr22_core	Core	0.2308	87.134
0412gr22_core	Core	0.2165	86.8707
0412gr22_rim	rim	0.1852	82.0931
0412gr28_core	Core	0.2818	87.121
0412gr28_core	Core	0.2775	87.2304
0412gr28_rim	rim	0.2166	86.6385
c0412gr2_core	Core	0.279	87.7488
c0412gr2_rim	rim	0.2572	86.2787
c0412gr9_core	Core	0.2626	87.9166
c0412gr9_core	Core	0.2481	87.6225
c0412gr9_rim	rim	0.2438	87.4299
0412-1-1A	Core	0.2787	88.536
0412-1-2A	Core	0.2783	87.8458
0412-1-3A	Core	0.2506	87.3327
0412-1-4A	Core	0.2343	87.4923
0412-1-5A	Core	0.2923	89.0225
0412-1-6A	Core	0.2718	86.8557
0412-1-7A	Core	0.2703	87.4297
0412-1-8A	Core	0.2614	87.6389
0412-1-9A	Core	0.2584	87.7437
0412-1-10A	Core	0.2434	87.9058
0416gr1_core	Core	0.2393	88.1695
0416gr1_core	Core	0.24	88.2308
0416gr1_rim	rim	0.2247	85.7031
0416gr22_core	Core	0.2579	88.1001
0416gr22_core	Core	0.2688	87.827
0416gr22_rim	rim	0.2206	85.6306
0416gr35_core	Core	0.2001	83.7457
0416gr35_core	Core	0.187	84.5586
0416gr35_rim	rim	0.2314	87.2542
0416gr39_core	Core	0.246	88.1999
0416gr39_core	Core	0.254	87.3231
0416gr39_rim	rim	0.2403	85.7349
c0416gr4_core	Core	0.2785	88.4246
c0416gr4_rim	rim	0.2429	86.2096
c0416gr5_core	Core	0.1887	84.1262
c0416gr5_rim	rim	0.255	86.5166
c0416gr11_core	Core	0.2455	88.407
c0416gr11_rim	rim	0.2206	85.8352
c0416gr12_core	Core	0.2217	83.8421
c0416gr12_rim	rim	0.2268	86.4525
0416-3-1A	Core	0.2472	87.9277
0416-3-2A	Core	0.2527	87.2599
0416-3-3A	Core	0.2556	88.0363
0416-3-3B	Core	0.2526	87.8323
0416-3-4A	Core	0.2847	88.3677
0416-3-4B	Core	0.297	88.6304
0416-3-4C	Core	0.2864	88.3672
0416-3-5A	Core	0.2851	88.0084
0416-3-6A	Core	0.2561	87.8611
0416-3-7A	Core	0.2733	88.0352
0416-3-8A	Core	0.2732	88.0689
0416-3-9A	Core	0.272	88.1598
0424-5-1A	Core	0.2101	86.245
0424-5-2A	Core	0.2803	88.0185
0424-5-3A	Core	0.2513	88.8094
0424-5-4A	Core	0.2304	88.2366
0424-5-5A	Core	0.2407	86.0632
0424-5-6A	Core	0.2534	87.8749
0424-5-7A	Core	0.2497	86.7684
0424-5-8A	Core	0.2375	87.6125
0428-1-1A	Core	0.2706	88.1366
0428-1-2A	Core	0.2127	87.2062
0428-1-3A	Core	0.2057	87.1695
0428-1-4A	Core	0.2427	87.3263
0501-1-1A	Core	0.2266	86.9523
0501-1-2A	Core	0.267	87.8152
0501-1-3A	Core	0.2472	88.2699
0501-1-4A	Core	0.2758	88.3663
0501-1-5A	Core	0.2619	88.0107
0501-1-6A	Core	0.2956	88.2704
0501-1-7A	Core	0.2109	87.4353
0501-1-8A	Core	0.199	86.8806
0501-1-9A	Core	0.2199	87.4542
0501-1-10A	Core	0.2668	87.1162
0501-1-11A	Core	0.241	88.181
0506-7-1A	Core	0.248	87.6498
0506-7-2A	Core	0.2481	87.5696
0506-7-3A	Core	0.2813	87.6018
0506-7-4A	Core	0.2373	88.1462
0506-7-5A	Core	0.2909	87.9932
0506-7-6A	Core	0.2242	87.7743
0506-7-7A	Core	0.2108	86.7753

## Sheet: 3b-f
Extended Data Figure 3. Mineral compositions
3b - Mg# vs Al2O3/TiO2 of clinopyroxene crystals
Sample analyses	Type	Mg#	Al2O3/TiO2
G20210321-1-g1-core	core/dark sector	85.17	10.8236
G20210321-1-g1-coredark	core/dark sector	84.7	9.79217
G20210321-1-g3a-core	core/dark sector	85.66	11.6759
G20210321-1-g3b-core	core/dark sector	86.08	14.406
G20210321-1-g4-core	core/dark sector	84.53	9.91909
G20210321-1-g4-coredarker	core/dark sector	85.02	8.61486
G20210321-4-g1-lightcore	core/dark sector	87.04	20.3382
G20210321-4-g1-darkcore	core/dark sector	88.06	18.9253
G20210321-4-g2-lightcore	core/dark sector	86.54	16.42
G20210321-4-g2-darkcore	core/dark sector	86.5	17.889
G20210321-4-g3-core	core/dark sector	85.24	13.1599
G20210321-4-g4-core	core/dark sector	85.05	13.4629
G20210321-2-g1-darkcore	core/dark sector	87.31	23.3353
G20210321-2-g2-core	core/dark sector	84.5	14.6977
G20210321-2-g3-core	core/dark sector	85.56	12.8672
G20210321-2-g4-core	core/dark sector	88.37	22.5806
G20210321-2-g5-core1	core/dark sector	85.46	11.3539
G20210321-2-g5-core2	core/dark sector	85.66	12.8166
G20210321-2-g6-core	core/dark sector	85.1	12.317
G20210321-2-g7-darkcore	core/dark sector	85.27	10.4445
G20210321-2-g8-darkcore	core/dark sector	85.23	10.9347
G20210321-2-g8-lightcore	core/dark sector	85.03	9.79409
G20210321-2-g9-core	core/dark sector	85.74	13.5842
G20210321-2-g9-darkcore	core/dark sector	87.68	19.2614
G20210321-2-g10-core2	core/dark sector	85.54	12.5735
G20210321-2-g10-core1	core/dark sector	85.14	10.5488
G20210321-2-g11-core	core/dark sector	85.08	13.0329
G20210321-2-g12-core	core/dark sector	88.76	25.0629
G20210321-2-g12-corelight	core/dark sector	87.53	23.4705
G20210321-2-g13-core	core/dark sector	86	13.7737
G20210321-2-g15-core	core/dark sector	85.04	13.8039
G20210321-3-g1-darkcore	core/dark sector	88.1	16.416
G20210321-3-g1-lightcore	core/dark sector	85.88	14.0525
G20210321-3-g2-core	core/dark sector	85.86	13.5205
G20210321-3-g3-core	core/dark sector	85.54	12.1934
G20210321-3-g4-core	core/dark sector	86.3	17.5353
G20210321-3-g4-core2	core/dark sector	86.13	11.6791
G20210321-3-g5-core	core/dark sector	88.17	19.8947
G20210321-3-g6-core	core/dark sector	85.57	14.0738
G20210321-3-g7-core	core/dark sector	86.02	12.9167
G20210321-3-g8-darkcore	core/dark sector	85.86	11.9313
G20210321-3-g8-lightcore	core/dark sector	85.04	12.1676
G20210321-3-g9-core	core/dark sector	87.8	11.7232
G20210321-3-g10-core	core/dark sector	87.94	23.6479
G20210321-3-g11-core	core/dark sector	85.11	13.3333
G20210321-3-g13-core	core/dark sector	85.8	15.2191
G20210321-3-g14-core	core/dark sector	87.1	20.5882
G20210321-3-g15-core	core/dark sector	85.52	12.0487
G20210321-3-g16-core	core/dark sector	86.03	11.4908
G20210321-3-g17-core	core/dark sector	87.08	16.7075
G20210321-3-g17-core2	core/dark sector	87.23	16.6256
G20210321-3-g18-core	core/dark sector	87.71	19.7368
G20210321-3-g19-core	core/dark sector	85.38	12.9836
G20210321-3-g20-core	core/dark sector	86.02	14.7415
G20210321-3-g22-core	core/dark sector	85.13	11.3583
G20210321-3-g23-core	core/dark sector	85.69	12.4027
G20210321-3-g24-core	core/dark sector	87.14	18.8697
G20210321-3-g25-core	core/dark sector	85.62	12.8162
G20210321-3-g26-core	core/dark sector	86.13	12.3158
G20210321-3-g27-core	core/dark sector	85.75	12.5384
G20210321-3-g29-core	core/dark sector	84.96	12.7756
G20210321-3-g29-core2	core/dark sector	85.86	11.3901
G20210321-3-g30-core	core/dark sector	85.72	13.2548
G20210321AC1_px1_incl_corea	core/dark sector	88.16	20.5666
G20210321AC1_px1_incl_coreb	core/dark sector	87.35	27.2281
G20210321AC1_px2_incl_core	core/dark sector	87.34	28.015
G20210321AC1_area2_core_px1	core/dark sector	86.37	23.9807
G20210321AC1_area2_core_px2	core/dark sector	86.35	16.1303
G20210321AC1_area2_core_px3	core/dark sector	86.36	24.3754
G20210321AC1_area4_core_px1	core/dark sector	87.39	18.4703
G20210321AC1_area4_core_px2	core/dark sector	87.45	17.319
G20210321AC1_area4_core_px3	core/dark sector	87.09	20.1855
G20210324_001cpxglomero2core	core/dark sector	83	8.11614
G20210324_001cpxglomero3darkcore	core/dark sector	85.04	8.61074
G20210324_001cpxglomero3brightcore	core/dark sector	83.62	8.23963
G20210324_001cpxplagglom_brightcore	core/dark sector	83.97	11.0764
G20210324_001cpxplagglom_darkcore	core/dark sector	84.67	11.8274
G20210324_001cpx4dark	core/dark sector	84.45	9.88271
G20210324_001cpx5dark	core/dark sector	84.99	7.96325
G20210324_001cpx5dark	core/dark sector	83.63	9.41334
G20210416-3cpx2-1sd	core/dark sector	86.24	13.0833
G20210416-3cpx2-2sd	core/dark sector	86.36	12.8913
G20210416-3cpx2-3sd	core/dark sector	86.23	15.778
G20210416-3cpx4-c9	core/dark sector	84.75	10.0754
G20210416-3cpx4-c10	core/dark sector	84.47	9.2437
G20210416-3cpx7-1sd	core/dark sector	86.41	14.32
G20210416-3cpx7-2sd	core/dark sector	86.18	11.8389
G20210416-3cpx8-3sd	core/dark sector	85.95	12.3703
G20210416-3cpx8-4sd	core/dark sector	85.78	13.4078
G20210416-3cpx8-5c	core/dark sector	87.27	11.3416
G20210416-3cpx8-6c	core/dark sector	87.31	24.0586
G20210416-3cpx9-1c	core/dark sector	85.61	15.2377
G20210416-3cpx9-3sd	core/dark sector	86.3	13.2557
G20210416-3cpx10-1sd	core/dark sector	85.54	12.6293
G20210416-3cpx10-4sd	core/dark sector	87	14.3215
G20210416-3cpx11-2sd	core/dark sector	86.39	12.0629
G20210416-3cpx13-2d	core/dark sector	86.84	17.7908
G20210416-3cpx13-3d	core/dark sector	86.29	12.1212
G20210416-3cpx14-1c	core/dark sector	86.41	13.3301
G20210416-3cpx17-4sd	core/dark sector	86.11	12.471
G20210416-3cpx17-5sd	core/dark sector	86.2	12.9719
G20210416-3cpx17-6sd	core/dark sector	86.36	12.7976
G20210416-3cpx19-4sd	core/dark sector	86.34	11.9617
G20210416-3cpx19-5sd	core/dark sector	86.71	13.6295
G20210416-3cpx22-3sd	core/dark sector	86.03	13.7082
G20210416-3cpx22-4sd	core/dark sector	86.01	11.62
G20210416-3cpx24-4c	core/dark sector	84.69	9.93453
G20210416-3cpx24-5c	core/dark sector	84.62	10.0403
G20210416-3cpx24-5c	core/dark sector	84.93	9.91914
G20210416-3cpx24-6sd	core/dark sector	87.94	18.4849
G20210416-3cpx26-4sd	core/dark sector	87.52	16.1449
G20210416-3cpx26-5sd	core/dark sector	87.32	17.937
G20210416-3cpx26-6sd	core/dark sector	87.63	19.5434
G20210416-3cpx30-4sd	core/dark sector	86.16	14.5436
G20210416-3cpx30-5sd	core/dark sector	86.25	13.5251
G20210416-3cpx30-6sd	core/dark sector	85.97	14.1314
G20210416-3cpx33-1sd	core/dark sector	87.9	22.5225
G20210416-3cpx37-2sd	core/dark sector	86.06	12.2499
G20210416-3cpx39-2sd	core/dark sector	86.05	13.2366
G20210416-3cpx43-3sd	core/dark sector	86.1	13.0454
G20210416-3cpx43-4sd	core/dark sector	86.17	14.0059
0321gr12_core_br	core/dark sector	85.1354	9.43348
0321gr12_core_d	core/dark sector	88.1004	18.7021
0416gr11_core_d	core/dark sector	88.2171	16.6019
0416gr11_core_b	core/dark sector	88.0009	18.4944
c0324gr1_core	core/dark sector	86.0279	13.6608
c0324gr1_core	core/dark sector	86.3277	13.1725
c0324gr1b_core	core/dark sector	85.13	12.2502
c0324gr2_core	core/dark sector	84.6318	9.77273
c0324gr2_core	core/dark sector	85.3697	13.1953
G20210321-1-g1-rim	core/bright sector	83.45	8.09724
G20210321-1-g3a-rim	core/bright sector	82.24	8.78309
G20210321-1-g3b-rim	core/bright sector	83.36	9.75667
G20210321-1-g4-rim	core/bright sector	84.63	11.0522
G20210321-4-g2-near-rim-but-not-brightrim	core/bright sector	87	19.9896
G20210321-4-g3-thinrim	core/bright sector	84.41	8.3424
G20210321-4-g4-rim	core/bright sector	84.18	9.41828
G20210321-2-g1-widerim	core/bright sector	86.67	12.8637
G20210321-2-g2-darkrim	core/bright sector	85.09	12.6419
G20210321-2-g3-rim	core/bright sector	82.28	7.12299
G20210321-2-g4-close-to-rimandoliv	core/bright sector	87.91	19.2543
G20210321-2-g7-lightwiderim	core/bright sector	86.59	12.8034
G20210321-2-g8-widerim	core/bright sector	86.07	13.153
G20210321-2-g8-widerimdifferentsector	core/bright sector	86.68	13.9436
G20210321-2-g9-closerim	core/bright sector	84.06	10.9596
G20210321-2-g9-farrim	core/bright sector	86.57	12.8088
G20210321-2-g11-rim	core/bright sector	83.87	8.50606
G20210321-2-g12-rim?	core/bright sector	86.53	12.6672
G20210321-2-g13-lightzone	core/bright sector	85.34	13.4472
G20210321-3-g1-widerim	core/bright sector	85.29	14.9242
G20210321-3-g3-closertorim	core/bright sector	85.46	12.1916
G20210321-3-g4-rim	core/bright sector	85.59	12.3188
G20210321-3-g5-core-closer-to-rim	core/bright sector	85.78	14.2515
G20210321-3-g5-rim	core/bright sector	86.74	13.4133
G20210321-3-g6-rim	core/bright sector	83.87	8.15021
G20210321-3-g7-rim	core/bright sector	85.65	12.9114
G20210321-3-g8-rim	core/bright sector	85.89	12.4345
G20210321-3-g9-rim	core/bright sector	82.78	9.76886
G20210321-3-g10-rim	core/bright sector	83.86	8.30155
G20210321-3-g11-rim	core/bright sector	87.79	16.1162
G20210321-3-g13-rim	core/bright sector	85.14	13.7514
G20210321-3-g14-widerim	core/bright sector	85.57	12.144
G20210321-3-g15-rim	core/bright sector	84.58	9.81487
G20210321-3-g16-rim	core/bright sector	83.27	9.00621
G20210321-3-g17-rim	core/bright sector	84.74	11.3756
G20210321-3-g18-rim	core/bright sector	85.49	12.8599
G20210321-3-g19-rim	core/bright sector	85.16	12.0995
G20210321-3-g20-rim	core/bright sector	83.38	7.9516
G20210321-3-g22-rim	core/bright sector	85.86	11.6645
G20210321-3-g23-rim	core/bright sector	85.43	12.9098
G20210321-3-g24-rim	core/bright sector	85.57	13.6217
G20210321-3-g25-rim	core/bright sector	84.84	10.3071
G20210321-3-g26-rim	core/bright sector	85.99	15.6134
G20210321-3-g27-rim	core/bright sector	84.64	9.92208
G20210321-3-g29-rim	core/bright sector	82.37	8.1376
G20210321-3-g29-close-to-rim	core/bright sector	84.97	12.8481
G20210321-3-g30-rim	core/bright sector	85.78	9.99207
G20210324_001cpxglomero2rim	core/bright sector	84.63	8.72992
G20210324_001cpxplagglom_rim	core/bright sector	82.8	7.32827
G20210324_001cpx4bright	core/bright sector	85.98	8.98152
G20210416-3cpx2-4sb	core/bright sector	85.68	13.3165
G20210416-3cpx2-5sb	core/bright sector	85.59	12.406
G20210416-3cpx2-6sb	core/bright sector	85.54	12.7045
G20210416-3cpx4-r1	core/bright sector	86.63	12.1736
G20210416-3cpx4-r2	core/bright sector	86.38	13.5775
G20210416-3cpx7-1sb	core/bright sector	85.68	12.7711
G20210416-3cpx8-1sb	core/bright sector	85.4	12.6684
G20210416-3cpx8-2sb	core/bright sector	85.5	12.7325
G20210416-3cpx8-7r	core/bright sector	85.1	11.7155
G20210416-3cpx10-2sb	core/bright sector	85.54	11.3
G20210416-3cpx11-1sb	core/bright sector	85.39	15.3215
G20210416-3cpx11-4r	core/bright sector	86.45	13.3108
G20210416-3cpx13-1b	core/bright sector	85.8	13.2131
G20210416-3cpx14-2r	core/bright sector	85.78	13.4955
G20210416-3cpx17-1sb	core/bright sector	85.55	14.0415
G20210416-3cpx17-2sb	core/bright sector	85.47	15.2123
G20210416-3cpx17-3sb	core/bright sector	85.54	12.6059
G20210416-3cpx18-t10r	core/bright sector	88.64	16.9751
G20210416-3cpx19-1r	core/bright sector	85.51	11.7999
G20210416-3cpx19-2sb	core/bright sector	85.56	12.7696
G20210416-3cpx19-3sb	core/bright sector	85.83	13.2783
G20210416-3cpx22-1sb	core/bright sector	85.34	14.8628
G20210416-3cpx22-2sb	core/bright sector	85.48	12.1088
G20210416-3cpx24-1r	core/bright sector	85.3	18.0311
G20210416-3cpx24-2r	core/bright sector	85.32	19.9309
G20210416-3cpx24-3r	core/bright sector	85.26	16.4088
G20210416-3cpx26-1sb	core/bright sector	87.35	18.5804
G20210416-3cpx26-2sb	core/bright sector	87.13	17.9735
G20210416-3cpx26-3sb	core/bright sector	87.41	15.7549
G20210416-3cpx28-11r	core/bright sector	87.74	19.6712
G20210416-3cpx29-4r	core/bright sector	85.78	13.7365
G20210416-3cpx30-1sb	core/bright sector	85.65	13.1579
G20210416-3cpx30-2sb	core/bright sector	85.63	13.9264
G20210416-3cpx30-3sb	core/bright sector	85.47	13.4159
G20210416-3cpx33-2sb	core/bright sector	86.66	14.0906
G20210416-3cpx34-2sb	core/bright sector	85.65	12.3307
G20210416-3cpx37-1sb	core/bright sector	85.58	14.2346
G20210416-3cpx39-1sb	core/bright sector	85.72	13.3382
G20210416-3cpx43-1sb	core/bright sector	85.65	12.7638
G20210416-3cpx43-2sb	core/bright sector	85.46	12.5332
0321gr12_core_rim	core/bright sector	85.7585	11.3604
c0324gr1_rim	core/bright sector	85.9893	11.4778
c0324gr1b_rim	core/bright sector	84.8096	10.39
c0324gr2_rim	core/bright sector	87.2649	18.5048

## Sheet: 3c-g
Extended Data Figure 3. Mineral compositions
3c - An vs FeO of plagioclase crystals
Sample Name	Type	An (mol %)	FeO
20210323-1-grain mount-Plag_grain6_core1	core	87.2	0.4
G20210323_1_Plag_glomero(MI)1core	core	77.6	0.58
G20210323_1_Plag_glomero2_core	core	76.5	0.5
G20210323_1_Plag3_core	core	76.3	0.58
G20210323_1_Plag4(glomwith_cpx)core	core	78.7	0.54
G20210323_1_Plag5(glomwith_cpx)core	core	78.9	0.58
G20210323_1_Plag6macro_core	core	87.2	0.45
G20210323_1_Plag7macro_core	core	87.7	0.41
G20210323_1_Plag8glomero(wol)_core	core	76.7	0.64
G20210323_1_Plag9glomero(wol)_core	core	77.9	0.65
G20210323_1_Plag10glomero(wol)_core	core	77	0.65
G20210323_1_Plag11glomero(wol)_core	core	75.8	0.7
20210323-1-grain mount-Plag_grain3	core	86.7	0.39
20210323-1-grain mount-Plag_grain3_2	core	88.7	0.43
20210323-1-grain mount-Plag_grain6_core1	core	87.2	0.4
20210323-1-grain mount-Plag_grain6_rim	core	87.2	0.38
20210323-1-grain mount-Plag_grain8	core	87.4	0.36
20210323-1-grain mount-Plag_grain8_2	core	88.1	0.4
20210323-1-grain mount-Plag_grain11	core	87.4	0.45
20210323-1-grain mount-Plag_grain12	core	88	0.37
20210323-1-grain mount-Plag_grain13	core	87.6	0.42
20210323-1-grain mount-Plag_grain18	core	87.9	0.38
20210323-1-grain mount-Plag_grain19	core	88.6	0.39
20210323-1-grain mount-Plag_grain20	core	89.2	0.36
20210324-t_plg_core1	core	88.51	0.4034
20210324-t_plg_core2	core	85.833	0.4645
20210324-t_plg_core3	core	86.627	0.4701
20210324-t_plg_core4 (micro)	core	86.364	0.4127
20210412-core_plg1	core	88.66	0.3715
20210412-core_plg2	core	87.886	0.3848
20210412-core_plg3	core	84.679	0.4367
20210412-core_plg4	core	88.109	0.4408
20210405-t_plg1_core	core	86.776	0.3786
20210405-t_plg2_core	core	88.138	0.3928
20210405-t_plg3_core	core	86.522	0.3838
20210405-t_plg4_core	core	89.428	0.3568
20210321-1-3o_gr3_plgcore	core	86.688	0.3684
20210323-1-grain mount-Plag_grain6_rim	rim	87.2	0.38
G20210323_1_Plag_glomero2_rim	rim	78.9	0.66
G20210323_1_Plag3_rim	rim	78.7	0.64
G20210323_1_Plag4(glomwith_cpx)rim	rim	77.1	0.78
G20210323_1_Plag5(glomwith_cpx)rim	rim	76.5	0.8
G20210323_1_Plag6macro_rim	rim	81.1	0.48
G202103243_1_Plag7macro_rim	rim	78.6	0.64
G20210323_1_Plag8glomero(wol)_rim	rim	75.9	0.75
G20210323_1_Plag11glomero(wol)_rim	rim	77.3	0.68
20210324-t_plg_rim1	rim	80.256	0.6374
20210324-t_plg_rim2	rim	78.81	0.5886
20210324-t_plg_rim3	rim	77.822	0.6746
20210324-t_plg_rim4 (micro)	rim	81.211	0.5995
20210412-rim_plg1	rim	77.126	0.6548
20210412-rim_plg2	rim	78.16	0.62
20210412-rim_plg3	rim	85.003	0.5286
20210412-rim_plg4	rim	80.22	0.5351
20210405-t_plg1_rim	rim	77.299	0.505
20210405-t_plg2_rim	rim	76.483	0.6346
20210405-t_plg3_rim	rim	77.536	0.6837
0321gr1_core	core	87.0339	0.4165
0321gr3_core	core	87.5098	0.4301
0321gr3_core	core	85.2544	0.3924
0321gr3_core	core	85.2694	0.3433
0321gr3_core(r)	core	87.9764	0.3788
0321gr7_core	core	86.9599	0.3753
0321gr10_core	core	86.8761	0.3893
0323gr8_core	core	87.4329	0.3585
0323gr15_core	core	90.9354	0.3428
0323gr22_core	core	86.1846	0.3738
0323gr22_core	core	88.0033	0.4017
0323gr29_core	core	88.1488	0.4034
0323gr29_core	core	87.1517	0.372
0323gr30_core	core	88.2959	0.3233
0323gr30_core	core	89.8396	0.3477
0323gr39_core	core	87.8062	0.3456
0323gr39_core	core	87.338	0.3943
0323gr47_core	core	87.4565	0.3816
0323gr47_core	core	87.7048	0.3595
0323gr53_core	core	86.865	0.3464
0323gr59_core	core	87.0215	0.3932
0323gr59_core	core	85.3333	0.3733
0323gr61_core	core	88.1345	0.3747
0323gr61_core	core	88.6144	0.3849
0323gr72_core	core	83.3097	0.4796
0323gr72_core	core	85.786	0.4775
0405gr25_core	core	88.1663	0.4663
0405gr25_core	core	87.2613	0.418
0412gr21_core	core	83.6891	0.4488
0412gr21_core	core	85.5221	0.468
0412gr40_core	core	87.4509	0.3883
0412gr42_core	core	85.9831	0.5042
0412gr42_core	core	84.9018	0.4194
0416gr2_core	core	89.2508	0.3853
0416gr2_core	core	88.8179	0.3646
0416gr13_core	core	85.7022	0.484
0416gr18_core	core	88.5987	0.4497
0416gr18_core	core	87.8199	0.4493
0416gr34_core	core	88.3588	0.373
0416gr34_core	core	85.6116	0.41
0416gr37_core	core	87.8082	0.3639
0416gr38_core	core	83.9967	0.4913
c0323gr1_core	core	86.248	0.3775
c0323gr1_core	core	86.7293	0.4574
c0323gr2_core	core	86.8547	0.4152
c0323gr5_core	core	86.6481	0.386
c0323gr7_core	core	85.5627	0.4004
c0323gr7_core	core	85.7783	0.3725
c0323gr9_core	core	88.281	0.3803
c0323gr10_core	core	88.5008	0.4052
c0323gr10_core	core	88.075	0.3956
c0323gr11_core	core	87.6344	0.3602
c0323gr13_core	core	86.7026	0.3622
c0323gr122_core	core	88.3587	0.3566
c0323gr23_core	core	86.9133	0.3698
c0412gr1_core	core	86.0175	0.4682
c0412gr7_core	core	85.3185	0.4793
c0412gr11_core	core	87.2388	0.4358
c0324gr5_core	core	85.4369	0.3838
c0404gr21_core	core	87.2432	0.4297
c0404gr21_core	core	88.1352	0.4234
c0416gr8_core	core	86.8593	0.4339
c0416gr8_core	core	86.2595	0.4307
0321gr1_rim	rim	81.0543	0.546
0321gr3_rim	rim	82.8828	0.484
0321gr7_rim	rim	79.6091	0.6924
0323gr15_rim	rim	80.9015	0.5736
0323gr30_rim	rim	85.7706	0.3959
0323gr47_rim	rim	81.4089	0.4893
0323gr59_rim	rim	78.4143	0.6007
0416gr38_rim	rim	86.7833	0.4642
c0323gr1_rim	rim	78.9979	0.6089
c0323gr2_rim	rim	78.875	0.4887
c0323gr13_rim	rim	80.6883	0.5414
c0324gr5_rim	rim	78.561	0.6
c0404gr21_rim	rim	79.2206	0.5772
plag-0405-2-1a	core	87.7975	0.3862
plag-0405-2-2a	core	85.8828	0.3766
plag-0405-2-3a	core	88.2409	0.3367
plag-0330-2-1a	core	86.6455	0.3923
plag-0330-2-2a	core	87.7133	0.3914
plag-0330-2-3a	core	88.7491	0.3693
plag-0330-2-4a	core	87.5583	0.3715
plag-0324-1-1a	core	86.1161	0.4299
plag-0324-1-2a	core	85.3692	0.4287
plag-0324-1-3a	core	86.9883	0.4631
plag-0324-1-4a	core	87.6399	0.4472
plag-0323-1-1a	core	86.9001	0.4067
plag-0323-1-2a	core	87.0127	0.3641
plag-0323-1-3a	core	88.1463	0.3596
plag-0323-1-4a	core	83.3755	0.4513
plag-0323-1-5a	core	85.9209	0.3734
plag-0321-2-1a	core	88.7442	0.3894
plag-0321-2-2a	core	85.6855	0.3772
plag-0321-2-3a	core	85.1997	0.3791
plag-0321-2-4a	core	85.415	0.3645
plag-0321-2-5a	core	86.7104	0.3745
plag-0412-1-1a	core	89.0754	0.3778
plag-0412-1-2a	core	87.2472	0.3679
plag-0412-1-3a	core	86.9015	0.448
plag-0412-1-4a	core	87.1855	0.4613
plag-0412-1-5a	core	84.3988	0.4515
plag-0412-1-6a	core	86.1584	0.4451
plag-0416-3-1a	core	85.1179	0.4023
plag-0416-3-2a	core	84.6293	0.4759
plag-0416-3-3a-brighter	core	86.1329	0.4695
plag-0416-3-3b-darker	core	86.9039	0.4468
plag-0416-3-4a	core	86.2406	0.357
plag-0416-3-5a	core	83.9022	0.3811
plag-0424-5-1a	core	89.0113	0.3588
plag-0424-5-2a	core	89.2538	0.3849
plag-0424-5-3a	core	89.0316	0.3663
plag-0424-5-4a	core	88.3978	0.3826
plag-0424-5-5a	core	88.9377	0.3794
plag-0428-1-1a	core	83.4154	0.5083
plag-0428-1-2a	core	87.9707	0.3619
plag-0428-1-3a	core	83.742	0.4425
plag-0428-1-5a	core	89.6406	0.4654
plag-0428-1-4a	core	86.608	0.4564
plag-0506-7-1a	core	88.3639	0.413
plag-0506-7-2a	core	87.4125	0.4143
plag-0506-7-3a	core	89.4103	0.3303
plag-0506-7-4a	core	84.2208	0.4178
plag-0506-7-6a	core	86.0259	0.3676
plag-0506-7-5a	core	88.7291	0.3578
plag-0501-1-1a	core	84.5932	0.4945
plag-0501-1-2a	core	84.9484	0.4687
plag-0501-1-4a	core	88.7828	0.3885
plag-0501-1-3a	core	87.9541	0.402
plag-0501-1-5a	core	83.3315	0.4474

## Sheet: 3d-h
Extended Data Figure 3. Mineral compositions
3d - Cr# vs Mg# of spinel crystals
Sample name	Type	Cr#	Mg #
G20210321_3_1spinrim_core	core	46.2	60.3462
G20210321_3_1spinrim_rim	core	47.4	57.1046
G20210321_3_1spincore	core	48.1	64.2033
G20210321_3_2spincore	core	46.8	63.6703
G20210321_3_2spincore	core	47.5	63.831
G20210321_3_3absp1incore	core	44.7	64.3023
G20210321_3_3absp1incore	core	46.3	64.1564
G20210321_3_3absp1incore	core	46	63.9407
G20210321_3_3absp2incore	core	46.4	62.7028
G20210321_3_3absp2incore	core	46.3	62.4393
G20210321_3_3absp1incore	core	46.4	64.2894
G20210321_3_3absp1incore	core	46.3	64.1575
G20210321_3_3absp2incore	core	46	62.6388
G20210321_3_3absp2incore	core	46.2	62.726
G20210321_3_3absp2incore	core	47.6	59.0505
G20210321_3_3absp3incore	core	46.2	64.3815
G20210321_3_3absp3incore	core	46.4	64.3639
G20210321_3_3absp4inrim_core	core	48.3	60.2784
G20210321_3_11_spincore	core	42.9	63.3085
G20210321_3_11_spincore	core	42.9	63.5059
G20210321_3_11_spinMI	core	42.8	62.6049
G20210321_3_16spwithMI	core	47.4	56.1182
G20210321_3_16sp2_1	core	43.3	58.115
G20210321_3_16sp2_2	core	48	55.5548
G20210321_3_16sp2_3	core	42.7	55.6452
G20210321_3_16sp3inMI_1	core	48.2	60.6644
G20210321_3_16sp3inMI_2	core	43.7	62.7976
G20210321_4_2_spinrim_core	core	50.2	59.1492
G20210321_4_3withmelt	core	47.3	60.1586
G20210321_2_9spincore	core	47.4	63.5544
G20210321_2_9sp2incore	core	47.6	59.8825
G20210321_2_9sp2incore	core	47.6	61.0108
G20210321_2_9sp2incore	core	44.4	62.3513
G20210321_4_10sp1	core	41.5	63.9294
G20210321_4_10sp2	core	40.8	64.5389
0321-3o-4_gr24_spcore	core	48.7563	63.8215
0321-3o-4_gr31_SpCore_av	core	48.158	64.6508
0321-3o-1_gr1_olb_sp	core	43.7979	60.3904
G20210321_2_9sp1inrim1	core	47.4	60.1289
G20210321_2_9sp2inrim1	core	45.8	59.1909
G20210321_3_2spinrim	rim	40	60.7008
G20210321_3_2spinrim	rim	40.2	60.5133
G20210321_3_3absp4inrim_rim	rim	40.1	59.3515
G20210321_3_11_spinrim	rim	41.5	59.5087
G20210321_4_1_spinrim	rim	38.9	58.5986
G20210321_4_2_spinrim_rim1	rim	40.1	60.8778
G20210321_4_2_spinrim_rim2	rim	40.4	58.4382
G20210321_4_2_sp2inrim	rim	38.5	60.1963
G20210321_4_2_sp2inrim	rim	40.4	59.1167
G20210321_4_9rim	rim	41.3	59.5049
G20210321_2_9sp1inrim2	rim	42.6	60.5468
G20210321_2_9sp2inrim2	rim	40.4	58.5791
0321-3o-4_gr24_sprim_av	rim	41.9783	60.5521
0321-3o-4_gr26_(olrim)spi1	rim	41.2075	57.7857
0321-3o-4_gr26_(olrim)spi2	rim	41.8124	54.2393
0321-3o-4_gr31_SpRim_av	rim	42.7116	60.8842
0321-3o-2_gr4_sp1	rim	43.2668	61.0308
0321-3o-2_gr4_sp2	rim	43.0343	58.6922
0321-3o-2_gr4_sp3	rim	42.7881	57.9251
