# Supplementary material for: Rapid shifting of a deep magmatic source at Fagradalsfjall volcano, Iceland
Source: Nature. 2022 Sep 14;609(7927):529–34. doi: 10.1038/s41586-022-04981-x (PMC9477742; doi:10.1038/s41586-022-04981-x)
Supplement: Supplementary file 10 — Source Data Extended Data Fig. 4 [file 41586_2022_4981_MOESM10_ESM.xlsx]

## Sheet: 4a
Extended Data Figure 4. Trace elements and radiogenic isotope compositions
4a - Pb206/Pb204 vs K2O/TiO2 of Fagradalsfjall lavas and historical lavas
Sample Name	Eruption day	Analyzed Phase	206Pb/204Pb	2 SE (Abs)	K2O/TiO2	2 SE (Abs)	Source
G20210323-1	4	Groundmass Glass	18.73	0.00107081	0.147918	0.00602257	This work
G20210323-1	4	Whole Rock	18.7328	0.00119049	0.147918	0.00602257	This work
G20210330-2	11	Whole Rock	18.7567	0.00132327	0.191972	0.00781628	This work
G20210405-1	17	Whole Rock	18.7607	0.00194632	0.191087	0.00778022	This work
G20210412-1	24	Whole Rock	18.8229	0.00137696	0.24113	0.00981778	This work
G20210412-1 (dup)	24	Whole Rock	18.8204	0.00156016	0.24113	0.00981778	This work
G20210424-5	36	Whole Rock	18.8389	0.00158165	0.255854	0.0104173	This work
G20210424-5 (dup)	36	Whole Rock	18.8321	0.00150332	0.255854	0.0104173	This work
SO-1*	-	Whole Rock	18.7508	-	0.108974	-	This work
408673	-	Whole Rock	18.777	-	0.117371	-	Peate et al. (2009)
456722	-	Whole Rock	18.785	-	0.115578	-	Peate et al. (2009)
456723	-	Whole Rock	18.771	-	0.131034	-	Peate et al. (2009)
456746	-	Whole Rock	18.782	-	0.119205	-	Peate et al. (2009)
408666	-	Whole Rock	18.78	-	0.128378	-	Peate et al. (2009)
456733	-	Whole Rock	18.841	-	0.120482	-	Peate et al. (2009)
456743	-	Whole Rock	18.849	-	0.122807	-	Peate et al. (2009)
456742	-	Whole Rock	18.828	-	0.123457	-	Peate et al. (2009)
456740	-	Whole Rock	18.874	-	0.134078	-	Peate et al. (2009)
456737	-	Whole Rock	18.881	-	0.125	-	Peate et al. (2009)
*Sample from Ygri Stampar (SO-1, Reykjanes volcanic system) was analysed for Pb isotopes at IES-University of Iceland due to the lack of Pb data for the Reykjanes volcanic system in the Peate et al. (2009) paper. Major element data are from Peate et al. (2009).

## Sheet: 4b
Extended Data Figure 4. Trace elements and radiogenic isotope compositions
4b - La/Yb vs K2O/TiO2 of Fagradalsfjall lavas and historical lavas
Sample Name	Analyzed Phase	La/Yb	± abs (2 SD)	K2O/TiO2	2 SE (Abs)	Data Source
G20210321-1	Groundmass glass	2.17202	0.0690455	0.15065	0.00613383	This work
G20210321-2	Groundmass glass	2.1618	0.0687205	0.14161	0.00576574	This work
G20210321-3	Groundmass glass	2.21615	0.0704481	0.142717	0.00581082	This work
G20210321-4	Groundmass glass	2.20959	0.0702395	0.144689	0.00589111	This work
G20210323-1	Groundmass glass	2.20007	0.069937	0.147918	0.00602257	This work
G20210330-2	Groundmass glass	2.67577	0.0850588	0.191972	0.00781628	This work
G20210405-1	Groundmass glass	2.80778	0.0892553	0.191087	0.00778022	This work
G20210412-1	Groundmass glass	3.75865	0.119482	0.24113	0.00981778	This work
G20210416-3	Groundmass glass	3.50637	0.111462	0.227116	0.00924717	This work
G20210416-4	Groundmass glass	3.88145	0.123386	0.246406	0.0100326	This work
G20210424-5	Groundmass glass	4.05002	0.128744	0.255854	0.0104173	This work
G20210424-6	Groundmass glass	3.56529	0.113335	0.232437	0.00946381	This work
G20210428-1	Groundmass glass	4.22024	0.134155	0.263151	0.0107144	This work
G20210428-2	Groundmass glass	3.88744	0.123576	0.246208	0.0100245	This work
G20210501-1	Groundmass glass	4.00903	0.127441	0.25068	0.0102066	This work
G20210506-1	Groundmass glass	3.91613	0.124488	0.245173	0.00998236	This work
456747	Whole rock	3.31004	-	0.121387	-	Peate et al. (2009)
456733	Whole rock	3.35065	-	0.119048	-	Peate et al. (2009)
456732	Whole rock	3.41704	-	0.12	-	Peate et al. (2009)
456743	Whole rock	3.58257	-	0.121387	-	Peate et al. (2009)
H37	Whole rock	3.85185	-	0.127778	-	Kokfelt et al. (2006)
456737	Whole rock	3.8087	-	0.122995	-	Peate et al. (2009)
456736	Whole rock	3.71689	-	0.126437	-	Peate et al. (2009)
456742	Whole rock	3.24091	-	0.121951	-	Peate et al. (2009)
456740	Whole rock	3.74661	-	0.132597	-	Peate et al. (2009)
456741	Whole rock	3.53879	-	0.127072	-	Peate et al. (2009)
RP10	Whole rock	2.39706	-	0.123288	-	Koornneef et al. (2012)
RP56	Whole rock	2.4556	-	0.124088	-	Koornneef et al. (2012)
RP2	Whole rock	2.43137	-	0.133333	-	Koornneef et al. (2012)
456744	Whole rock	2.5	-	0.119205	-	Peate et al. (2009)
456745	Whole rock	2.512	-	0.119205	-	Peate et al. (2009)
456746	Whole rock	2.66809	-	0.11465	-	Peate et al. (2009)
NI-11140	Whole rock	2.77823	-	0.089172	-	Peate et al. (2009)
408666	Whole rock	2.6157	-	0.0933333	-	Peate et al. (2009)
456723	Whole rock	2.49388	-	0.129252	-	Peate et al. (2009)
NI-8629	Whole rock	2.58848	-	0.119205	-	Peate et al. (2009)
RP5	Whole rock	2.19343	-	0.105263	-	Koornneef et al. (2012)
456714	Whole rock	2.28996	-	0.107595	-	Peate et al. (2009)
456716	Whole rock	2.25316	-	0.107143	-	Peate et al. (2009)
RP1	Whole rock	3.27273	-	0.116279	-	Koornneef et al. (2012)
RP3	Whole rock	2.68155	-	0.120879	-	Koornneef et al. (2012)
RP6	Whole rock	2.84249	-	0.097561	-	Koornneef et al. (2012)
RP7	Whole rock	2.58735	-	0.0984456	-	Koornneef et al. (2012)
RP8	Whole rock	2.75472	-	0.104478	-	Koornneef et al. (2012)
RP9	Whole rock	2.69461	-	0.117978	-	Koornneef et al. (2012)
H84	Whole rock	2.73684	-	0.107981	-	Kokfelt et al. (2006)
H36	Whole rock	2.95932	-	0.108374	-	Kokfelt et al. (2006)
408673	Whole rock	2.75976	-	0.115741	-	Peate et al. (2009)
NI-8554	Whole rock	2.84158	-	0.112745	-	Peate et al. (2009)
456722	Whole rock	2.84918	-	0.113861	-	Peate et al. (2009)

## Sheet: 4c
Extended Data Figure 4. Trace elements and radiogenic isotope compositions
4c - Trace element patterns for fagradalsfjall samples
		Normalized to primitive mantle
Sample	Eruption day	Rb	Ba	Th	U	La	Ce	Pb	Pr	Sr	Nd	Zr	Hf	Sm	Eu	Gd	Tb	Dy	Ho	Y	Er	Tm	Yb	Lu	Source
Primitive Mantle (PM)		0.605	6.85	0.0849	0.0229	0.6832	1.7529	0.185	0.2657	22	1.341	10.3	0.3014	0.4347	0.1665	0.5855	0.1075	0.7239	0.1597	4.13	0.4684	0.07383	0.4774	0.07083	Palme & O'Neill (2004)
G20210321-1	2	4.6281	6	3.76914	4.36681	6.14754	5.93303	1.67568	5.45728	5.13636	5.14541	4.68932	4.54545	4.7389	4.62462	4.69684	4.46512	4.53101	4.3206	4.74576	4.39795	4.06339	4.08463	4.23549	This Work
G20210321-1 (dup)	2	4.79339	6.20438	4.1225	4.80349	6.58665	6.16122	1.78378	5.94656	5.27273	5.59284	4.99029	4.7777	5.10697	4.98498	4.98719	4.83721	4.79348	4.63369	5.01211	4.59009	4.46973	4.46167	4.51786	This Work
G20210321-1	2	4.13223	5.41606	3.41578	3.93013	5.56206	5.30549	1.51351	4.89274	4.90909	4.62342	4.26214	4.04778	4.25581	4.2042	4.26985	4.09302	4.07515	4.00751	4.2615	3.99231	3.7925	3.64474	3.81194	This Work
G20210321-2	2	4.79339	6.0292	3.76914	4.36681	6.29391	6.04712	1.78378	5.53256	5.27273	5.21999	4.75728	4.64499	4.7619	4.68468	4.8164	4.55814	4.57245	4.44584	4.79419	4.5047	4.19884	4.16841	4.37668	This Work
G20210321-2	2	4.13223	5.63504	3.65135	4.36681	5.70843	5.59074	1.62162	5.11855	5	4.77256	4.33981	4.31321	4.37083	4.32432	4.44065	4.27907	4.2271	4.13275	4.38257	4.16311	3.92794	3.8961	4.09431	This Work
G20210321-3	2	4.6281	6.17518	3.76914	4.36681	6.44028	6.04712	1.78378	5.57019	5.09091	5.14541	4.8835	4.57863	4.7389	4.62462	4.8164	4.65116	4.58627	4.50845	4.89104	4.52605	4.19884	4.12652	4.37668	This Work
G20210321-3	2	4.29752	5.92701	3.298	3.93013	5.70843	5.47664	1.62162	5.00565	5.22727	4.62342	4.43689	4.11413	4.27881	4.38438	4.35525	4.09302	4.08896	3.9449	4.38257	4.01366	3.7925	3.74948	3.81194	This Work
G20210321-4	2	4.6281	6.0438	4.00471	4.80349	6.44028	6.10417	1.78378	5.49492	5.04545	5.29456	4.75728	4.71135	4.83092	4.74474	4.91887	4.65116	4.60008	4.57107	4.79419	4.5474	4.33428	4.16841	4.51786	This Work
G20210321-4	2	3.96694	5.51825	3.53357	3.93013	5.70843	5.47664	1.62162	5.08092	5.04545	4.62342	4.26214	4.11413	4.34783	4.26426	4.33817	4.18605	4.1304	4.13275	4.35835	4.09906	3.92794	3.77042	3.95313	This Work
G20210323-1	4	4.79339	6.10219	3.88693	4.36681	6.29391	6.04712	1.72973	5.57019	5.13636	5.21999	4.69903	4.54545	4.66989	4.62462	4.731	4.46512	4.50338	4.38322	4.72155	4.3766	4.06339	4.10557	4.23549	This Work
G20210323-1 (dup)	4	4.95868	5.88321	4.1225	4.80349	6.73302	6.21827	1.78378	5.98419	5.27273	5.66741	5	4.7777	5.17598	5.10511	4.98719	4.93023	4.79348	4.69631	5.01211	4.59009	4.46973	4.44072	4.51786	This Work
G20210323-1	4	4.6281	5.76642	3.65135	4.36681	6.00117	5.81893	1.67568	5.23146	5.22727	4.9217	4.58252	4.34638	4.41684	4.5045	4.59436	4.37209	4.25473	4.13275	4.57627	4.14176	3.92794	3.83326	3.95313	This Work
G20210330-2	11	5.78512	7.10949	4.947	5.67686	7.46487	6.8458	1.94595	6.21001	5.27273	5.81655	4.8835	4.57863	4.96894	4.8048	4.61144	4.46512	4.28236	4.25798	4.47942	4.12041	4.06339	3.95894	4.09431	This Work
G20210405-1	17	7.60331	8.80292	6.36042	7.42358	9.36768	8.55725	2.54054	7.82838	6.59091	7.08427	5.96117	5.73988	5.86611	5.76577	5.44833	5.39535	5.18027	5.07201	5.32688	4.95303	4.60517	4.73398	4.80023	This Work
G20210412-1	24	9.58678	11.1825	8.36278	10.0437	11.7096	10.3828	2.97297	9.25856	7.36364	8.12826	6.68932	6.33709	6.25719	6.00601	5.63621	5.2093	5.09739	4.88416	5.10896	4.78224	4.46973	4.46167	4.65904	This Work
G20210416-3	26.5	8.09917	9.89781	7.06714	7.86026	10.2459	9.35592	2.64865	8.16711	6.81818	7.30798	6.05825	5.64035	5.88912	5.64565	5.20922	4.93023	4.7106	4.57107	4.91525	4.48335	4.33428	4.18936	4.23549	This Work
G20210416-4	26.5	8.92562	10.7737	7.53828	8.73362	10.9778	9.92641	2.81081	8.58111	7.04545	7.60626	5.65049	5.20902	6.00414	5.70571	5.2263	4.83721	4.68297	4.38322	4.84262	4.4193	4.19884	4.06368	4.23549	This Work
G20210424-5	36	9.91736	11.6496	8.59835	9.60699	12.1487	10.9533	2.97297	9.44674	7.36364	8.2774	6.78641	6.66888	6.41822	6.06607	5.58497	5.11628	4.83492	4.63369	4.98789	4.56874	4.33428	4.27315	4.37668	This Work
G20210424-5 (dup)	36	10.5785	12.0876	9.06949	10.4803	12.7342	11.1815	3.13514	9.89838	7.63636	8.57569	6.8835	6.33709	6.53324	6.18619	5.72161	5.39535	5.15265	4.88416	5.08475	4.78224	4.46973	4.46167	4.65904	This Work
G20210424-6	34	8.42975	9.94161	7.06714	8.29694	10.3923	9.52707	2.64865	8.20474	6.77273	7.45712	6.18447	5.90577	5.84311	5.64565	5.2263	4.83721	4.65534	4.50845	4.89104	4.462	4.19884	4.16841	4.23549	This Work
G20210428-1	37.5	10.0826	11.7956	8.83392	10.0437	12.2951	10.7251	3.18919	9.37147	7.40909	8.2774	6.54369	6.10484	6.23418	5.70571	5.32878	5.02326	4.80729	4.57107	4.74576	4.4193	4.19884	4.16841	4.23549	This Work
G20210428-2	35	9.2562	10.7007	7.65607	8.73362	11.1241	9.86936	2.81081	8.65638	6.95455	7.75541	6.18447	5.97213	5.98114	5.64565	5.07259	4.93023	4.57245	4.44584	4.72155	4.31255	4.19884	4.08463	3.95313	This Work
G20210428-2 (dup)	35	9.58678	11.0949	8.24499	9.60699	11.5632	10.3257	2.97297	9.14565	7.40909	8.05369	6.5534	6.00531	6.23418	5.88589	5.46541	5.2093	4.98688	4.75892	5.03632	4.63279	4.33428	4.31504	4.51786	This Work
G20210501-1	41	9.91736	11.3285	8.12721	9.17031	11.7096	10.4398	2.97297	9.25856	7.22727	8.12826	6.46602	5.87259	6.28019	5.94595	5.60205	5.2093	4.82111	4.69631	4.91525	4.52605	4.33428	4.16841	4.37668	This Work
G20210506-1	48	8.92562	10.6423	7.53828	8.73362	11.1241	9.86936	3.94595	8.65638	7	7.68084	6.2233	5.60717	6.07315	5.82583	5.3971	4.93023	4.76585	4.44584	4.76998	4.39795	4.19884	4.08463	4.09431	This Work
456747	-	5.61983	9.28467	-	-	11.0948	10.4513	-	9.63493	8.86364	9.1126	8.28155	-	7.86749	7.44745	6.90009	-	5.8986	-	6.07748	5.38002	-	4.79682	4.65904	Peate et al. (2009)
456733	-	5.45455	9.09489	-	-	11.329	10.8278	-	9.93602	8.77273	9.43326	8.13592	-	7.98252	7.62763	6.84885	-	6.06437	-	5.88378	5.48676	-	4.83871	4.94141	Peate et al. (2009)
456732	-	5.45455	9.72263	-	-	11.1534	10.8506	-	9.86075	8.81818	9.32886	8.47573	-	7.8905	7.56757	6.98548	-	5.85716	-	6.12591	5.33732	-	4.67114	4.65904	Peate et al. (2009)
456743	-	5.95041	9.29927	-	-	11.4315	10.8278	-	9.97365	8.81818	9.36614	8.32039	-	7.84449	7.50751	6.91716	-	5.73284	-	6.02906	5.23057	-	4.5664	4.51786	Peate et al. (2009)
IT-15	-	5.95041	7.29927	-	-	-	-	-	-	8.72727	-	8.73786	-	-	-	-	-	-	-	5.81114	-	-	-	-	Sinton et al. (2005)
IT-317	-	7.93388	6.71533	-	-	-	-	-	-	9.5	-	9.70874	-	-	-	-	-	-	-	5.56901	-	-	-	-	Sinton et al. (2005)
IT-318	-	6.44628	2.91971	-	-	-	-	-	-	9	-	8.83495	-	-	-	-	-	-	-	5.81114	-	-	-	-	Sinton et al. (2005)
IT-319	-	6.94215	3.94161	-	-	-	-	-	-	9.27273	-	9.51456	-	-	-	-	-	-	-	5.81114	-	-	-	-	Sinton et al. (2005)
H37	-	5.95041	9.9708	-	-	12.178	11.809	-	10.8017	8.31818	9.54512	7.16505	-	7.93651	7.74775	6.59266	5.86047	5.42893	4.94678	4.47942	4.65414	4.46973	4.52451	4.23549	Kokfelt et al. (2006)
456737	-	6.61157	9.59124	-	-	12.822	12.1114	-	10.8769	9.13636	10.343	9.28155	-	8.53462	8.04805	7.39539	-	6.10582	-	6.36804	5.50811	-	4.81776	4.80023	Peate et al. (2009)
456736	-	6.28099	9.19708	-	-	11.9145	11.267	-	10.3124	8.68182	9.67934	8.61165	-	8.05153	7.56757	7.10504	-	5.84335	-	6.00484	5.33732	-	4.58735	4.51786	Peate et al. (2009)
456742	-	5.12397	8.94891	-	-	10.4362	9.96064	-	9.37147	8.72727	8.7472	7.83495	-	7.43041	7.14715	6.62681	-	5.69139	-	5.95642	5.23057	-	4.60829	4.65904	Peate et al. (2009)
456740	-	6.61157	9.54745	-	-	12.1194	11.4781	-	10.4253	9.13636	9.8434	8.78641	-	8.23556	7.80781	7.19044	-	5.85716	-	6.15012	5.29462	-	4.62924	4.65904	Peate et al. (2009)
456741	-	6.28099	9.79562	-	-	12.017	11.1472	-	10.3877	9.27273	9.739	8.75728	-	8.09754	7.74775	7.22459	-	6.07819	-	6.24697	5.59351	-	4.85966	4.94141	Peate et al. (2009)
RP10	-	5.81818	7.91241	-	-	9.54333	8.89954	-	8.39292	7.22727	8.12826	7.49515	-	7.20037	7.02703	6.83177	6.32558	6.29921	6.01127	6.34383	6.0205	5.41785	5.69753	5.78851	Koornneef et al. (2012)
RP56	-	5.40496	7.44526	-	-	9.30913	8.84249	-	8.35529	7.27273	8.05369	7.36893	-	7.08535	6.84685	6.54142	6.04651	5.98149	5.63557	6.00484	5.63621	5.01151	5.42522	5.36496	Koornneef et al. (2012)
RP2	-	5.60331	7.75182	-	-	9.07494	8.6143	-	8.09183	7.09091	7.75541	6.94175	-	6.8323	6.72673	6.35354	5.86047	5.85716	5.57295	5.83535	5.57216	5.01151	5.34143	5.36496	Koornneef et al. (2012)
456744	-	5.28926	8.51095	-	-	9.07494	8.6143	-	8.12947	7	7.80015	6.92233	-	7.01633	6.72673	6.57558	-	6.03675	-	6.31961	5.807	-	5.19481	5.22378	Peate et al. (2009)
456745	-	4.95868	8.45255	-	-	9.19204	8.60859	-	8.09183	6.86364	7.79269	6.94175	-	6.87831	6.78679	6.42186	-	5.98149	-	6.36804	5.87105	-	5.2367	5.22378	Peate et al. (2009)
456746	-	3.33884	6.80292	-	-	9.1774	8.98511	-	8.24238	7.08182	7.74049	7.15534	-	6.69427	6.12613	6.43894	5.67442	5.64995	5.51033	6.05327	5.20922	4.87607	4.9225	5.08259	Peate et al. (2009)
NI-11140	-	5.12397	8.13139	-	-	10.0849	9.38445	-	8.61874	6.90909	8.21775	7.28155	-	7.29239	6.96697	6.72929	-	6.13344	-	6.44068	5.78565	-	5.19481	5.36496	Peate et al. (2009)
408666	-	5.28926	8.59854	-	-	9.26522	8.87101	-	8.39292	7.04545	7.93438	7.07767	-	7.03934	6.84685	6.52434	-	5.88479	-	6.2954	5.61486	-	5.06912	5.08259	Peate et al. (2009)
456723	-	4.79339	7.83942	-	-	8.94321	8.52872	-	8.09183	6.68182	7.65846	6.71845	-	6.80929	6.60661	6.42186	-	5.82953	-	6.24697	5.63621	-	5.13196	5.08259	Peate et al. (2009)
NI-8629	-	5.12397	8.65693	-	-	9.20667	8.83678	-	8.28002	6.72727	7.77778	6.91262	-	7.03934	6.72673	6.3877	-	5.82953	-	6.24697	5.59351	-	5.09007	5.22378	Peate et al. (2009)
RP5	-	4.67769	6.36496	-	-	8.79684	8.6143	-	8.20474	6.40909	7.90455	7.69903	-	7.08535	6.84685	6.69513	6.13953	6.1887	5.88604	6.36804	5.91375	5.41785	5.73942	5.78851	Koornneef et al. (2012)
456714	-	4.46281	6.94891	-	-	9.01639	8.81397	-	8.35529	6.09091	8.12081	7.68932	-	7.3614	6.96697	6.95132	-	6.36828	-	6.8523	6.16994	-	5.63469	5.64732	Peate et al. (2009)
456716	-	4.29752	6.90511	-	-	7.81616	7.74716	-	7.26383	6.27273	7.09918	6.81553	-	6.39522	6.18619	6.04611	-	5.58088	-	6.22276	5.44406	-	4.96439	4.94141	Peate et al. (2009)
RP1	-	6.39669	8.94891	-	-	12.1194	11.0103	-	10.35	9.31818	9.8434	9.46602	-	8.12054	7.74775	7.30999	6.51163	6.24396	5.82342	6.19855	5.74295	5.14696	5.29954	5.22378	Koornneef et al. (2012)
RP3	-	6.79339	9.29927	-	-	13.1879	12.3795	-	11.7049	7.81818	11.2603	11.0485	-	9.68484	9.00901	8.86422	8.09302	7.9569	7.51409	7.94189	7.4936	6.77231	7.03812	6.91797	Koornneef et al. (2012)
RP6	-	4.49587	7.09489	-	-	11.3583	10.8392	-	10.35	8.54545	9.99254	10.0097	-	8.60363	8.10811	7.82237	6.97674	6.75508	6.32436	6.77966	6.21264	5.5533	5.71848	5.78851	Koornneef et al. (2012)
RP7	-	5.52066	8.18978	-	-	12.5732	11.9801	-	11.4038	7.81818	11.0365	11.1359	-	9.66184	8.88889	8.9667	8.09302	7.94309	7.45147	7.91768	7.47225	6.63687	6.95434	6.91797	Koornneef et al. (2012)
RP8	-	6.57851	9.09489	-	-	12.822	12.2654	-	11.5167	7.63636	10.962	10.6117	-	9.36278	8.70871	8.55679	7.81395	7.59773	7.07577	7.55448	7.04526	6.36598	6.66108	6.63561	Koornneef et al. (2012)
RP9	-	6.76033	9.27007	-	-	13.1733	12.2654	-	11.592	7.86364	11.1857	11.3204	-	9.66184	8.88889	9.00085	8.18605	8.01216	7.57671	8.06295	7.60034	6.90776	6.99623	7.05916	Koornneef et al. (2012)
RP96D	-	6.77686	6.51095	-	-	10.685	13.1211	-	-	7.09091	11.4094	10.5534	-	-	-	-	-	-	-	8.28087	-	-	-	-	Gee 1999
RP117A	-	6.28099	6.39416	-	-	9.36768	12.7218	-	-	7.31818	10.3654	10.2233	-	-	-	-	-	-	-	7.62712	-	-	-	-	Gee 1999
RP66D_3F	-	6.28099	6.70073	-	-	13.466	12.7788	-	-	7.27273	10.2908	10.2524	-	-	-	-	-	-	-	7.82082	-	-	-	-	Gee 1999
H84	-	7.7686	9.22628	-	-	12.9391	12.1513	-	11.7049	7.18182	10.962	9.20388	-	9.68484	8.82883	8.67635	8.09302	7.8602	7.45147	7.65133	7.21605	6.63687	6.76581	6.77679	Gee 1999
H36	-	6.1157	9.43066	-	-	12.7781	12.7218	-	11.8931	7.31818	11.1111	8.80583	-	9.75385	8.82883	8.24936	7.62791	7.39052	7.01315	6.17433	6.72502	5.95964	6.1793	6.07087	Kokfelt et al. (2006)
408673	-	7.10744	9.75182	-	-	13.4514	12.9271	-	12.2318	7.09091	11.5287	10.4854	-	10.0299	9.18919	9.18873	-	8.12267	-	8.54722	7.70709	-	6.97528	6.91797	Peate et al. (2009)
NI-8554	-	6.1157	8.83212	-	-	12.6025	12.0999	-	11.3662	7.31818	10.7532	10.1942	-	9.29377	8.64865	8.55679	-	7.51485	-	8.06295	6.98121	-	6.34688	6.49442	Peate et al. (2009)
456722	-	6.1157	9.43066	-	-	12.7196	12.2198	-	11.178	7.40909	10.8352	10	-	9.40879	8.70871	8.55679	-	7.54248	-	7.94189	7.13066	-	6.38877	6.35324	Peate et al. (2009)

## Sheet: 4d
Extended Data Figure 4. Trace elements and radiogenic isotope compositions
4d - La vsa La/Yb of whole rock of Fagradalsfjall lavas compared to historical lavas
Sample	Eruption day	Eruption	La	La/Yb	Source
			ppm
G20210321-1	2	Fagradalsfjall 2021	4.22471	2.17202	This work
G20210321-1 (dup)	2	Fagradalsfjall 2021	4.51856	2.12375	This work
G20210321-1	2	Fagradalsfjall 2021	3.78024	2.17316	This work
G20210321-2	2	Fagradalsfjall 2021	4.29246	2.1618	This work
G20210321-2	2	Fagradalsfjall 2021	3.94413	2.12151	This work
G20210321-3	2	Fagradalsfjall 2021	4.36999	2.21615	This work
G20210321-3	2	Fagradalsfjall 2021	3.90427	2.1801	This work
G20210321-4	2	Fagradalsfjall 2021	4.39045	2.20959	This work
G20210321-4	2	Fagradalsfjall 2021	3.87753	2.15148	This work
G20210323-1	4	Fagradalsfjall 2021	4.32032	2.20007	This work
G20210323-1 (dup)	4	Fagradalsfjall 2021	4.57327	2.1594	This work
G20210323-1	4	Fagradalsfjall 2021	4.14229	2.26844	This work
G20210330-2	11	Fagradalsfjall 2021	5.05501	2.67577	This work
G20210405-1	17	Fagradalsfjall 2021	6.35635	2.80778	This work
G20210412-1	24	Fagradalsfjall 2021	7.98731	3.75865	This work
G20210416-3	28	Fagradalsfjall 2021	7.01274	3.50637	This work
G20210416-4	25	Fagradalsfjall 2021	7.53234	3.88145	This work
G20210424-5	36	Fagradalsfjall 2021	8.25581	4.05002	This work
G20210424-5 (dup)	36	Fagradalsfjall 2021	8.67195	4.06208	This work
G20210424-6	28 - 36	Fagradalsfjall 2021	7.08054	3.56529	This work
G20210428-1	37 - 38	Fagradalsfjall 2021	8.40875	4.22024	This work
G20210428-2	30 - 40	Fagradalsfjall 2021	7.57689	3.88744	This work
G20210428-2 (dup)	30 - 40	Fagradalsfjall 2021	7.91705	3.84032	This work
G20210501-1	41	Fagradalsfjall 2021	7.97561	4.00903	This work
G20210506-1	44	Fagradalsfjall 2021	7.63281	3.91613	This work
456747	-	Hellnahraun_yngra	7.58	3.31004	Peate et al. (2009)
456733	-	Breiddalshraun	7.74	3.35065	Peate et al. (2009)
456732	-	Breiddalshraun	7.62	3.41704	Peate et al. (2009)
456743	-	Tvibollahraun	7.81	3.58257	Peate et al. (2009)
H37	-	Hildarvatn	8.32	3.85185	Kokfelt et al. (2006)
456737	-	Svinahraun_sydra	8.76	3.8087	Peate et al. (2009)
456736	-	Svinahraun_nydra	8.14	3.71689	Peate et al. (2009)
H88	-	Lambafell	7.25	3.05907	Kokfelt et al. (2006)
456742	-	Rjupnadyngnahraun	7.13	3.24091	Peate et al. (2009)
H79	-	Maelifell	6.37	2.56855	Kokfelt et al. (2006)
RP10	-	Ogmundarhraun	6.52	2.39706	Koornneef et al. (2012)
RP56	-	Ogmundarhraun	6.36	2.4556	Koornneef et al. (2012)
456744	-	Gvendarselshraun	6.2	2.5	Peate et al. (2009)
456745	-	Kapelluhraun	6.28	2.512	Peate et al. (2009)
456746	-	Kapelluhraun	6.27	2.66809	Peate et al. (2009)
NI-11140	-	Mavahlidarhraun	6.89	2.77823	Peate et al. (2009)
408666	-	Ogmundarhraun	6.33	2.6157	Peate et al. (2009)
456740	-	Kongsfellshraun	8.28	3.74661	Peate et al. (2009)
456741	-	Kongsfellshraun	8.21	3.53879	Peate et al. (2009)
H84	-	Eldvarpahraun	8.84	2.73684	Kokfelt et al. (2006)
H36	-	Blue_lagoon	8.73	2.95932	Kokfelt et al. (2006)
RP1	-	Illahraun	8.28	3.27273	Koornneef et al. (2012)
RP3	-	Arnarseturshraun	9.01	2.68155	Koornneef et al. (2012)
RP5	-	Stamparhraun	6.01	2.19343	Koornneef et al. (2012)
RP6	-	Eldvarpahraun	7.76	2.84249	Koornneef et al. (2012)
RP7	-	Eldvarpahraun	8.59	2.58735	Koornneef et al. (2012)
RP8	-	Arnarseturshraun	8.76	2.75472	Koornneef et al. (2012)
RP9	-	Arnarseturshraun	9	2.69461	Koornneef et al. (2012)
456714	-	Stamparhraun_yngra	6.16	2.28996	Peate et al. (2009)
456716	-	Stamparhraun_yngra	5.34	2.25316	Peate et al. (2009)
408673	-	Eldvarpahraun	9.19	2.75976	Peate et al. (2009)
NI-8554	-	Illahraun	8.61	2.84158	Peate et al. (2009)
456722	-	Arnarseturshraun	8.69	2.84918	Peate et al. (2009)
RP2	-	Afstaparhraun	6.2	2.43137	Koornneef et al. (2012)
456723	-	Afstaparhraun_yngra	6.11	2.49388	Peate et al. (2009)
NI-8629	-	Eldborgarhraun	6.29	2.58848	Peate et al. (2009)

## Sheet: 4e
Extended Data Figure 4. Trace elements and radiogenic isotope compositions
4e - Sr87/Sr86 vs Nd143/Nd144 of Fagradalsfjall lavas and historical lavas
Sample Name	Eruption day	Analyzed Phase	87Sr/86Sr	2 SE (Abs)	143Nd/144Nd	2 SE (Abs)	Data Source
G20210321-2	2	Groundmass Glass	0.703109	5.1498e-06	0.51301	3.30007e-06	this work
G20210323-1	4	Groundmass Glass	0.703108	7.51769e-06	0.513017	3.24504e-06	this work
G20210330-2	11	Whole Rock	0.703125	6.69854e-06	0.512991	3.04039e-06	this work
G20210404-1	4 - 11	Groundmass Glass	0.703157	5.07625e-06	0.512972	4.1536e-06	this work
G20210405-1	17	Whole Rock	0.703139	6.16237e-06	0.512984	3.36962e-06	this work
G20210412-1	24	Whole Rock	0.703183	5.96379e-06	0.512949	4.45998e-06	this work
G20210424-6	28 - 36	Groundmass Glass	0.70317	6.15427e-06	0.51296	3.86965e-06	this work
456714	-	Whole Rock	0.703093		0.513031		Peate et al. (2009)
408673	-	Whole Rock	0.703118		0.513031		Peate et al. (2009)
456723	-	Whole Rock	0.703106		0.513019		Peate et al. (2009)
456746	-	Whole Rock	0.703122		0.513014		Peate et al. (2009)
408666	-	Whole Rock	0.703119		0.513018		Peate et al. (2009)
456733	-	Whole Rock	0.703134		0.51302		Peate et al. (2009)
456743	-	Whole Rock	0.703138		0.513015		Peate et al. (2009)
456740	-	Whole Rock	0.70312		0.513024		Peate et al. (2009)
456737	-	Whole Rock	0.70313		0.513023		Peate et al. (2009)

## Sheet: 4f
Extended Data Figure 4. Trace elements and radiogenic isotope compositions
4f - Pb206/Pb204 vs Pb208/Pb204 of Fagradalsfjall lavas and historical lavas
Sample Name	Eruption day	Analyzed Phase	206Pb/204Pb	2 SE (Abs)	208Pb/204Pb	2 SE (Abs)	Data Source
G20210323-1	4	Groundmass Glass	18.73	0.00107081	38.3749	0.00257042	This work
G20210323-1	4	Whole Rock	18.7328	0.00119049	38.3756	0.00242947	This work
G20210330-2	11	Whole Rock	18.7567	0.00132327	38.3568	0.00299405	This work
G20210405-1	17	Whole Rock	18.7607	0.00194632	38.3543	0.00254588	This work
G20210412-1	24	Whole Rock	18.8229	0.00137696	38.4404	0.00308673	This work
G20210424-5	36	Whole Rock	18.8389	0.00158165	38.4647	0.00384452	This work
408673	-	Whole Rock	18.777	-	38.394	-	Peate et al. (2009)
456722	-	Whole Rock	18.785	-	38.4	-	Peate et al. (2009)
456723	-	Whole Rock	18.771	-	38.377	-	Peate et al. (2009)
456746	-	Whole Rock	18.782	-	38.396	-	Peate et al. (2009)
408666	-	Whole Rock	18.78	-	38.395	-	Peate et al. (2009)
456733	-	Whole Rock	18.841	-	38.431	-	Peate et al. (2009)
456743	-	Whole Rock	18.849	-	38.439	-	Peate et al. (2009)
456742	-	Whole Rock	18.828	-	38.43	-	Peate et al. (2009)
456740	-	Whole Rock	18.874	-	38.459	-	Peate et al. (2009)
456737	-	Whole Rock	18.881	-	38.458	-	Peate et al. (2009)
