# Supplementary material for: Rapid shifting of a deep magmatic source at Fagradalsfjall volcano, Iceland
Source: Nature. 2022 Sep 14;609(7927):529–34. doi: 10.1038/s41586-022-04981-x (PMC9477742; doi:10.1038/s41586-022-04981-x)
Supplement: Supplementary file 11 — Source Data Extended Data Fig. 5 [file 41586_2022_4981_MOESM11_ESM.xlsx]

## Sheet: 5
Extended Data Figure 5. CIPW molecular normative plot of glass, melt inclusions and whole rock compositions
Projection from Plagioclase axis
Sample	Cpx	Ol	Qz
WR	38.0246	42.405	19.5704
WR	37.894	42.7629	19.3431
WR	35.2877	42.7259	21.9864
WR	37.9992	42.4068	19.5939
WR	37.877	42.3326	19.7904
WR	39.0299	42.5971	18.3731
WR	39.2147	43.6801	17.1052
WR	39.3456	46.1326	14.5219
WR	38.7996	45.1859	16.0145
WR	37.349	46.3736	16.2774
WR	39.1544	46.6354	14.2102
WR	38.6111	46.9244	14.4645
WR	40.5493	47.911	11.5398
WR	39.9214	46.3519	13.7268
WR	39.7978	48.2361	11.9661
Glass	42.3719	37.8616	19.7665
Glass	42.1291	36.9747	20.8962
Glass	41.1288	35.9762	22.8951
Glass	38.5894	36.8694	24.5412
Glass	40.3438	35.7995	23.8566
Glass	39.4686	36.2239	24.3075
Glass	40.0768	37.7818	22.1413
Glass	40.8745	36.2274	22.8981
Glass	40.1506	35.7491	24.1003
Glass	38.4005	35.3209	26.2786
Glass	40.6235	37.432	21.9445
Glass	42.5315	36.9053	20.5632
Glass	38.5109	35.1641	26.325
Glass	40.1537	35.7883	24.058
Glass	42.7772	36.8589	20.3638
Glass	40.0161	36.1338	23.8502
Glass	41.2575	37.2715	21.471
Glass	42.3046	36.5779	21.1175
Glass	39.5757	36.4179	24.0064
Glass	41.8787	35.9955	22.1258
Glass	41.2522	35.5694	23.1785
Glass	39.7007	34.8398	25.4595
Glass	44.1208	37.6702	18.2089
Glass	40.5659	36.8623	22.5718
Glass	40.3853	36.6352	22.9795
Glass	42.0427	33.1792	24.7782
Glass	43.0453	36.9116	20.0431
Glass	41.118	36.0406	22.8414
Glass	39.6514	35.764	24.5846
Glass	40.9053	36.1765	22.9182
Glass	38.8558	36.5586	24.5856
Glass	42.2738	37.449	20.2772
Glass	41.8532	36.5994	21.5474
Glass	42.3248	37.9287	19.7464
Glass	41.731	37.3639	20.9051
Glass	41.966	38.5829	19.4511
Glass	41.9701	37.3955	20.6344
Glass	41.2202	36.9679	21.8119
Glass	42.9082	37.4471	19.6447
Glass	41.7312	38.7096	19.5592
Glass	38.9091	35.4207	25.6702
Glass	40.9763	36.6268	22.3969
Glass	40.2953	36.6052	23.0995
Glass	41.0835	35.9579	22.9586
Glass	40.3655	35.6037	24.0309
Glass	42.7425	36.7287	20.5287
Glass	40.8658	37.2112	21.923
Glass	41.2014	37.3084	21.4902
Glass	43.2265	37.252	19.5215
Glass	42.9308	37.662	19.4071
Glass	40.6868	37.3877	21.9255
Glass	41.1424	39.7027	19.1549
Glass	41.51	40.1564	18.3336
Glass	39.8816	37.8458	22.2726
Glass	39.2316	37.2733	23.4951
Glass	40.8282	37.9353	21.2365
Glass	38.6188	37.7378	23.6434
Glass	40.9514	37.1675	21.8811
Glass	40.9176	39.0958	19.9866
Glass	41.0957	37.5905	21.3138
Glass	42.1188	37.9977	19.8836
Glass	40.5744	38.6871	20.7385
Glass	41.3553	38.3645	20.2802
Glass	40.3448	38.5652	21.09
Glass	41.3137	40.358	18.3283
Glass	38.7565	37.9705	23.2729
Glass	40.7971	37.6896	21.5133
Glass	43.4736	39.5547	16.9717
Glass	41.0824	38.7685	20.149
Glass	42.0963	39.1946	18.7091
Glass	40.405	38.7643	20.8307
Glass	41.8995	39.8644	18.2361
Glass	41.6478	38.6855	19.6668
Glass	40.6467	38.7608	20.5925
Glass	40.6652	38.8747	20.46
Glass	41.6373	39.2943	19.0684
Glass	41.7667	38.7488	19.4846
Glass	35.2326	37.0748	27.6927
Glass	36.1687	35.8554	27.9759
Glass	37.7648	35.9836	26.2516
Glass	35.8841	37.3976	26.7183
Glass	35.2307	35.7241	29.0452
Glass	34.1916	35.8054	30.003
Glass	35.2935	37.1988	27.5077
Glass	35.9439	35.6461	28.41
Glass	34.4181	35.7243	29.8576
Glass	37.4514	37.277	25.2715
Glass	40.4961	37.8929	21.6111
Glass	40.3334	38.2505	21.4161
Glass	39.9225	36.5168	23.5608
Glass	43.8236	32.7318	23.4446
Glass	40.4578	37.3316	22.2105
Glass	39.9063	36.5023	23.5914
Glass	38.8652	37.3028	23.832
Glass	42.7745	37.821	19.4044
Glass	40.0799	38.307	21.613
Glass	40.0238	38.3184	21.6578
Glass	42.0131	39.0318	18.955
Glass	39.4112	38.4674	22.1213
Glass	39.6439	37.9539	22.4022
Glass	38.7887	36.5146	24.6967
Glass	39.4954	39.0546	21.45
Glass	40.7348	37.194	22.0713
Glass	39.3603	37.3478	23.2919
Glass	40.5136	38.6085	20.8779
Glass	40.9749	38.2016	20.8235
Glass	39.0884	37.1801	23.7316
Glass	42.0168	39.5255	18.4576
Glass	42.6387	38.5413	18.82
Glass	42.7617	37.9096	19.3286
Glass	42.5124	39.3678	18.1197
Glass	40.0836	38.2179	21.6985
Glass	41.6021	37.8659	20.5319
Glass	41.0328	38.2893	20.678
Glass	42.8799	37.0745	20.0457
Glass	40.6506	37.5409	21.8085
Glass	41.1631	43.4603	15.3765
Glass	44.5968	47.8944	7.50886
Glass	42.176	45.6817	12.1423
Glass	37.6329	42.9274	19.4397
Glass	41.7973	43.3172	14.8854
Glass	40.8823	44.121	14.9967
Glass	41.3786	44.592	14.0294
Glass	44.5793	45.5158	9.90495
Glass	41.0484	44.5483	14.4034
Glass	41.4817	44.6262	13.8922
Glass	40.7061	44.8001	14.4937
Glass	40.2823	44.2234	15.4943
Glass	40.1423	33.2478	26.6099
Glass	40.5741	36.0318	23.3941
Glass	40.9109	35.8136	23.2755
Glass	42.735	35.8575	21.4075
Glass	42.2669	35.9763	21.7568
Glass	40.2338	35.138	24.6282
Glass	38.3243	34.5561	27.1196
Glass	42.0132	35.0302	22.9566
Glass	37.1617	35.3431	27.4952
Glass	41.4975	37.025	21.4775
Glass	41.7488	34.6348	23.6165
Glass	39.7233	35.5446	24.7321
Glass	38.8389	35.5203	25.6408
Glass	39.8043	36.9152	23.2805
Glass	40.0865	38.7962	21.1174
Glass	39.7693	36.309	23.9217
Glass	40.2142	37.3335	22.4523
Glass	38.7823	37.005	24.2128
Glass	39.0698	37.2166	23.7136
Glass	41.148	36.9114	21.9405
Glass	40.2722	36.4805	23.2473
Glass	39.4043	36.3761	24.2195
Glass	41.8951	37.8129	20.2921
Glass	40.619	36.0955	23.2855
Glass	41.2515	36.7048	22.0437
Glass	38.8759	37.0917	24.0324
Glass	40.7865	40.2994	18.9142
Glass	46.5099	38.6402	14.8499
Glass	39.7243	37.1227	23.153
Glass	41.6438	38.387	19.9691
Glass	39.2388	37.6716	23.0896
Glass	45.5203	37.1386	17.3411
Glass	40.3342	36.0285	23.6373
Glass	41.318	37.545	21.137
Glass	41.6217	38.1282	20.2502
Glass	44.8898	38.817	16.2932
Glass	37.1189	34.1634	28.7177
Glass	45.1243	37.3172	17.5585
Glass	44.0492	36.4267	19.5241
Glass	47.586	39.1708	13.2432
Glass	45.5878	37.3887	17.0236
Glass	43.6675	37.7435	18.589
Glass	42.4238	36.5021	21.0742
Glass	43.2121	37.7585	19.0294
Glass	45.7929	37.7799	16.4272
Glass	46.807	35.9417	17.2513
Glass	43.8089	35.2119	20.9791
Glass	43.4228	37.2851	19.2921
Glass	37.9041	31.5468	30.5491
Glass	46.941	37.0946	15.9644
Glass	42.88	36.3377	20.7822
Glass	43.7238	37.3681	18.9081
Glass	44.7107	37.2181	18.0712
Glass	40.8807	34.0619	25.0573
Glass	35.5692	35.7039	28.7269
MI cpx	42.2705	34.283	23.4465
MI cpx	44.7237	33.5766	21.6996
MI cpx	30.933	37.3756	31.6915
MI cpx	31.5702	37.7299	30.6999
MI cpx	39.1598	42.3372	18.503
MI cpx	38.7968	35.0925	26.1107
MI cpx	45.9808	33.9137	20.1055
MI cpx	35.3524	39.8988	24.7487
MI cpx	35.6541	37.9589	26.387
MI cpx	40.3292	43.727	15.9438
MI cpx	39.3241	39.9514	20.7245
MI cpx	37.648	39.7142	22.6377
MI cpx	39.7617	41.2095	19.0288
MI cpx	48.0736	33.1645	18.762
MI cpx	48.8479	31.677	19.4751
MI cpx	35.6245	38.4025	25.973
MI cpx	33.6029	38.6661	27.731
MI cpx	47.4172	39.1455	13.4373
MI cpx	43.0028	34.5073	22.4899
MI cpx	35.5443	34.8649	29.5908
MI cpx	35.996	34.6226	29.3813
MI cpx	34.988	36.6028	28.4092
MI cpx	36.2413	35.6969	28.0618
MI cpx	31.2625	38.3029	30.4347
MI cpx	36.3515	36.6494	26.999
MI cpx	42.4914	37.2345	20.2742
MI cpx	36.3001	38.2665	25.4334
MI cpx	39.4817	38.6306	21.8877
MI cpx	37.445	36.7574	25.7975
MI cpx	36.2456	37.8494	25.905
MI cpx	38.5715	39.6116	21.8169
MI cpx	33.6991	37.4674	28.8336
MI cpx	41.8635	37.4678	20.6688
MI cpx	40.3198	34.8025	24.8776
MI cpx	42.1619	38.0042	19.8339
MI cpx	37.7952	38.839	23.3657
MI plag	43.5336	39.8356	16.6308
MI plag	39.1494	37.4799	23.3707
MI plag	28.7398	43.2566	28.0035
MI plag	29.2068	43.279	27.5143
MI plag	32.2434	41.1992	26.5573
MI plag	28.9395	42.1457	28.9148
MI plag	32.5987	39.2273	28.174
MI plag	29.7546	39.9071	30.3383
MI plag	35.4108	41.6456	22.9436
MI plag	37.3669	43.4424	19.1907
MI plag	35.6086	43.4714	20.92
MI plag	34.2974	40.3722	25.3304
MI plag	35.903	41.4817	22.6152
MI plag	35.0961	41.1031	23.8008
MI plag	36.2691	41.6679	22.063
MI plag	33.0653	42.1548	24.7799
MI plag	36.0224	41.5648	22.4127
MI plag	37.1162	41.3174	21.5663
MI plag	35.9747	40.6604	23.3649
MI plag	41.1075	41.2527	17.6398
MI plag	35.6695	41.6529	22.6776
MI plag	39.5889	44.4754	15.9356
MI plag	36.6634	43.4909	19.8457
MI plag	39.6847	41.8539	18.4614
MI plag	37.7604	41.1304	21.1092
MI plag	34.9465	40.4864	24.5671
MI plag	34.9971	41.4635	23.5394
MI plag	36.0323	41.3956	22.5722
MI plag	34.6717	41.4447	23.8836
MI plag	35.1034	41.6011	23.2955
MI plag	34.6746	42.5725	22.753
MI plag	34.915	40.6609	24.4241
MI plag	37.219	41.5877	21.1933
MI plag	35.5951	40.1751	24.2299
MI plag	37.179	42.47	20.3509
MI plag	35.0573	41.5128	23.43
MI plag	34.1664	39.7825	26.051
MI plag	35.1603	41.2066	23.633
MI plag	33.6491	40.4184	25.9325
MI plag	36.3041	41.8116	21.8843
MI plag	34.0954	40.6688	25.2358
MI plag	35.2618	41.6837	23.0545
MI plag	34.0524	41.1745	24.7731
MI plag	36.0323	41.5407	22.4271
MI plag	35.7059	41.5963	22.6978
MI plag	37.1117	42.1617	20.7266
MI plag	34.896	38.3935	26.7105
MI plag	35.6879	40.3075	24.0046
MI plag	35.4855	38.8839	25.6305
MI plag	36.2408	41.7941	21.9651
MI plag	35.9474	41.1248	22.9278
MI plag	35.0451	41.2084	23.7465
MI plag	34.2301	41.8581	23.9118
MI plag	35.1359	41.055	23.8092
MI plag	33.9965	39.5927	26.4108
MI plag	34.2372	40.136	25.6268
MI plag	34.7147	38.8052	26.4801
MI plag	36.7683	38.5801	24.6515
MI plag	38.3701	40.6056	21.0243
MI plag	36.457	40.4009	23.1421
MI plag	33.6458	39.0225	27.3316
MI plag	34.3722	39.4064	26.2213
MI plag	32.3978	39.5022	28.1
MI plag	35.0195	39.9881	24.9924
MI plag	35.7386	42.2853	21.9762
MI plag	34.4374	40.9867	24.5758
MI plag	36.239	41.9813	21.7797
MI plag	40.165	40.2175	19.6176
MI plag	39.7977	41.6794	18.5229
MI plag	38.7569	42.1169	19.1262
MI plag	34.2466	40.5596	25.1937
MI plag	37.0052	40.7538	22.241
MI plag	41.4438	41.0567	17.4994
MI plag	32.642	39.2199	28.1382
MI plag	33.1663	39.3638	27.4699
MI plag	36.791	40.4433	22.7657
MI plag	36.0752	41.8024	22.1224
MI plag	32.3203	40.2293	27.4504
MI plag	33.1832	40.8938	25.923
MI plag	34.7235	39.9154	25.3611
MI plag	35.4257	40.8178	23.7565
MI plag	36.0257	40.6692	23.305
MI plag	36.0218	39.144	24.8342
MI plag	37.0355	41.6754	21.2891
MI plag	36.9013	39.9805	23.1182
MI plag	36.381	40.0867	23.5323
MI plag	38.0708	39.8565	22.0727
MI plag	36.4953	39.6448	23.8599
MI plag	34.1366	41.4913	24.3721
MI plag	33.3572	39.5849	27.0579
MI plag	35.5327	39.1679	25.2993
MI plag	39.0583	39.6648	21.277
MI plag	39.9951	41.1706	18.8343
MI plag	37.4793	41.0381	21.4826
MI plag	36.136	40.2029	23.661
MI plag	34.5812	38.5408	26.878
MI plag	33.6328	39.8504	26.5168
MI plag	34.3588	39.2111	26.43
MI plag	36.5812	41.2	22.2189
MI plag	36.6381	39.4071	23.9548
MI plag	36.0082	38.2034	25.7884
MI ol	39.4662	38.6072	21.9266
MI ol	38.1398	39.5546	22.3056
MI ol	42.3877	33.5492	24.0631
MI ol	41.8442	38.403	19.7527
MI ol	43.1796	47.127	9.69339
MI ol	34.6168	42.4464	22.9368
MI ol	39.8193	40.5461	19.6346
MI ol	40.4909	40.4871	19.0219
MI ol	38.43	39.826	21.744
MI ol	37.2969	38.1385	24.5646
MI ol	38.6684	39.1394	22.1922
MI ol	39.1112	37.7035	23.1853
MI ol	38.4665	36.2819	25.2516
MI ol	43.1899	35.9977	20.8124
MI ol	38.8436	37.5751	23.5814
MI ol	36.4162	35.2493	28.3345
MI ol	44.8819	35.4991	19.619
MI ol	40.7818	39.6995	19.5186
MI ol	41.6981	36.4851	21.8167
MI ol	43.0512	36.3262	20.6226
MI ol	33.6019	43.2161	23.182
MI ol	34.5537	43.0244	22.422
MI ol	32.5687	42.8114	24.6199
MI ol	32.7777	43.3852	23.8371
MI ol	31.9109	41.5106	26.5785
MI ol	32.5751	45.7537	21.6712
MI ol	36.8498	41.4028	21.7475
MI ol	38.9813	46.5251	14.4936
MI ol	32.0391	39.6855	28.2755
MI ol	32.0629	38.5431	29.394
MI ol	31.3375	42.3361	26.3264
MI ol	34.1714	51.026	14.8026
MI ol	30.5898	44.4453	24.9649
MI ol	32.0664	44.1132	23.8204
MI ol	37.2722	38.4493	24.2786
MI ol	44.9668	38.1902	16.8431
MI ol	36.8921	41.4765	21.6314
MI ol	34.7696	40.6433	24.5871
MI ol	34.775	43.1946	22.0304
MI ol	44.1833	41.796	14.0207
MI ol	29.1613	60.4114	10.4272
MI ol	29.1654	57.8585	12.9761
MI ol	36.5492	37.7073	25.7435
MI ol	32.4075	39.0974	28.4951
MI ol	40.8044	38.1429	21.0527
MI ol	34.5341	42.8962	22.5697
MI ol	37.6626	35.3383	26.9991
MI ol	38.5832	57.5115	3.90536
MI ol	34.0425	41.0653	24.8922
MI ol	36.7613	37.4553	25.7834
MI ol	38.2921	36.0371	25.6708
MI ol	38.8299	36.5734	24.5967
MI ol	37.6793	36.7742	25.5465
MI ol	40.4374	34.8499	24.7127
MI ol	33.6189	41.2511	25.13
MI ol	32.1131	43.1116	24.7753
MI ol	36.2996	38.8532	24.8471
MI ol	35.6471	40.9872	23.3658
MI ol	35.7146	36.1466	28.1389
MI ol	33.7322	45.3661	20.9018
MI ol	35.2022	44.5151	20.2828
MI ol	32.8813	38.6421	28.4766
MI ol	29.5205	42.1545	28.325
MI ol	31.443	49.4983	19.0587
MI ol	37.0878	40.3938	22.5185
MI ol	37.7199	37.3388	24.9413
MI ol	39.4157	39.9365	20.6478
MI ol	36.9539	37.0158	26.0303
MI ol	36.3032	48.4198	15.2771
MI ol	35.6403	37.7723	26.5874
MI ol	31.4121	42.8362	25.7517
MI ol	34.2258	41.7706	24.0036
MI ol	33.8981	42.3452	23.7567
MI ol	32.0979	42.6177	25.2844
MI ol	36.3258	39.3418	24.3324
MI ol	37.2645	41.3413	21.3941
MI ol	34.2477	40.3654	25.387
MI ol	35.4959	35.3135	29.1905
MI ol	36.7789	38.2393	24.9818
MI ol	33.936	40.4318	25.6322
MI ol	46.9735	40.7583	12.2682
MI ol	33.0119	41.6565	25.3316
MI ol	34.1897	48.3133	17.497
MI ol	36.699	45.3029	17.998
MI ol	36.6717	42.6654	20.6629
MI ol	34.8874	42.139	22.9736
MI ol	39.1068	45.1324	15.7607
MI ol	35.045	39.568	25.387
MI ol	38.7523	47.1645	14.0832
MI ol	35.2951	42.2681	22.4367
MI ol	34.3472	43.7557	21.8971
MI ol	36.1983	43.9863	19.8153
MI ol	31.8034	43.1407	25.056
MI ol	31.2416	44.6783	24.0802
MI ol	31.1699	43.7853	25.0448
MI ol	30.0843	42.6061	27.3096
