# Supplementary material for: Rapid shifting of a deep magmatic source at Fagradalsfjall volcano, Iceland
Source: Nature. 2022 Sep 14;609(7927):529–34. doi: 10.1038/s41586-022-04981-x (PMC9477742; doi:10.1038/s41586-022-04981-x)
Supplement: Supplementary file 12 — Source Data Extended Data Fig. 6 [file 41586_2022_4981_MOESM12_ESM.xlsx]

## Sheet: 6
Extended Data Figure 6. Inferred pressures and temperatures of crystallization from thermobarometry thermobarometry 765 thermobarometry
Sample Name	Analysis name	P (kbar)	T (°C)	Type	Comment/Host mineral
G20210321-1	G20210321-1-g1-coredark	1.9	1211	Cpx-melt
G20210321-1	G20210321-1-g3a-core	3.7	1214	Cpx-melt
G20210321-1	G20210321-1-g3b-core	3.3	1214	Cpx-melt
G20210321-1	G20210321-1-g4-core	1.5	1192	Cpx-melt
G20210321-1	G20210321-1-g4-coredarker	0.8	1192	Cpx-melt
G20210321-1	G20210321AC1_px1_incl_rimb	0.2	1176	Cpx-melt
G20210321-1	G20210321AC1_px1_incl_rima	3.3	1208	Cpx-melt
G20210321-2	G20210321-2-g2-core	4.5	1221	Cpx-melt
G20210321-2	G20210321-2-g4-core	3.8	1216	Cpx-melt
G20210321-2	G20210321-2-g4-close-to-crspinel	3.3	1212	Cpx-melt
G20210321-2	G20210321-2-g5-core1	3.3	1206	Cpx-melt
G20210321-2	G20210321-2-g5-core2	2.5	1200	Cpx-melt
G20210321-2	G20210321-2-g6-nearMI	2.2	1199	Cpx-melt
G20210321-2	G20210321-2-g7-darkcore	2.4	1199	Cpx-melt
G20210321-2	G20210321-2-g7-lightwiderim	3	1207	Cpx-melt
G20210321-2	G20210321-2-g8-darkcore	2.1	1195	Cpx-melt
G20210321-2	G20210321-2-g10-core2	2.5	1201	Cpx-melt
G20210321-2	G20210321-2-g10-core1	3.1	1204	Cpx-melt
G20210321-2	G20210321-2-g11-nearMI	3.2	1209	Cpx-melt
G20210321-2	G20210321-2-g12-core	2.8	1203	Cpx-melt
G20210321-2	G20210321-2-g12-rim?	3.1	1209	Cpx-melt
G20210321-2	G20210321-2-g13-core	3	1208	Cpx-melt
G20210321-2	G20210321-2-g13-lightzone	3.3	1212	Cpx-melt
G20210321-2	G20210321-2-g15-core	2.5	1207	Cpx-melt
G20210321-2	G20210321-2-g15-small-round-portion	3.3	1212	Cpx-melt
G20210321-3	G20210321-3-g1-lightcore	4.1	1219	Cpx-melt
G20210321-3	G20210321-3-g2-core	2.3	1203	Cpx-melt
G20210321-3	G20210321-3-g3-core	3.2	1211	Cpx-melt
G20210321-3	G20210321-3-g3-closertorim	3.3	1211	Cpx-melt
G20210321-3	G20210321-3-g4-core	3.4	1209	Cpx-melt
G20210321-3	G20210321-3-g4-core2	2.6	1202	Cpx-melt
G20210321-3	G20210321-3-g5-core-closer-to-rim	2.6	1200	Cpx-melt
G20210321-3	G20210321-3-g6-core	2.8	1206	Cpx-melt
G20210321-3	G20210321-3-g6-rim	0.6	1180	Cpx-melt
G20210321-3	G20210321-3-g7-core	2.9	1208	Cpx-melt
G20210321-3	G20210321-3-g7-rim	2.3	1199	Cpx-melt
G20210321-3	G20210321-3-g8-darkcore	2.4	1202	Cpx-melt
G20210321-3	G20210321-3-g8-lightcore	2.9	1205	Cpx-melt
G20210321-3	G20210321-3-g8-rim	2.7	1213	Cpx-melt
G20210321-3	G20210321-3-g11-core	2.9	1209	Cpx-melt
G20210321-3	G20210321-3-g14-widerim	3.2	1210	Cpx-melt
G20210321-3	G20210321-3-g15-core	3.4	1213	Cpx-melt
G20210321-3	G20210321-3-g15-rim	0.9	1187	Cpx-melt
G20210321-3	G20210321-3-g16-core	2.9	1204	Cpx-melt
G20210321-3	G20210321-3-g17-core	5.2	1226	Cpx-melt
G20210321-3	G20210321-3-g18-core	3.4	1206	Cpx-melt
G20210321-3	G20210321-3-g18-rim	3	1211	Cpx-melt
G20210321-3	G20210321-3-g19-rim	2.9	1207	Cpx-melt
G20210321-3	G20210321-3-g20-core	2.4	1198	Cpx-melt
G20210321-3	G20210321-3-g22-core	3.4	1212	Cpx-melt
G20210321-3	G20210321-3-g22-rim	2.4	1200	Cpx-melt
G20210321-3	G20210321-3-g23-core	3.3	1214	Cpx-melt
G20210321-3	G20210321-3-g23-rim	3	1205	Cpx-melt
G20210321-3	G20210321-3-g24-rim	2.7	1203	Cpx-melt
G20210321-3	G20210321-3-g25-core	3.4	1213	Cpx-melt
G20210321-3	G20210321-3-g25-rim	2.8	1203	Cpx-melt
G20210321-3	G20210321-3-g26-core	3	1204	Cpx-melt
G20210321-3	G20210321-3-g26-rim	2.9	1206	Cpx-melt
G20210321-3	G20210321-3-g27-core	3.2	1209	Cpx-melt
G20210321-3	G20210321-3-g27-rim	2.3	1199	Cpx-melt
G20210321-3	G20210321-3-g29-core2	2.5	1203	Cpx-melt
G20210321-3	G20210321-3-g29-close-to-rim	3.1	1212	Cpx-melt
G20210321-3	G20210321-3-g30-core	3.7	1209	Cpx-melt
G20210321-3	G20210321-3-g30-rim	1.4	1196	Cpx-melt
G20210321-4	G20210321-4-g3-thinrim	0	1177	Cpx-melt
G20210324-1	G20210324_001cpxglomero(MI)darkcore	0	1194	Cpx-melt
G20210324-1	G20210324_001cpxglomero(MI)darkcore	0.8	1204	Cpx-melt
G20210324-1	G20210324_001cpxglomero2rim	2	1189	Cpx-melt
G20210324-1	G20210324_001cpxglomero3darkcore	0.8	1199	Cpx-melt
G20210324-1	G20210324_001cpxplagglom_darkcore	1.3	1209	Cpx-melt
G20210324-1	G20210324_001cpx4dark	3.2	1200	Cpx-melt
G20210324-1	G20210324_001cpx4bright	2.4	1211	Cpx-melt
G20210416-3	G20210416-3cpx1-1	3.7	1210	Cpx-melt
G20210416-3	G20210416-3cpx1-2	3.5	1210	Cpx-melt
G20210416-3	G20210416-3cpx1-3	2.2	1197	Cpx-melt
G20210416-3	G20210416-3cpx2-1sd	3.1	1207	Cpx-melt
G20210416-3	G20210416-3cpx2-2sd	2.9	1206	Cpx-melt
G20210416-3	G20210416-3cpx2-3sd	2.3	1199	Cpx-melt
G20210416-3	G20210416-3cpx2-4sb	3.2	1207	Cpx-melt
G20210416-3	G20210416-3cpx2-6sb	3.2	1208	Cpx-melt
G20210416-3	G20210416-3cpx3-1	3.5	1211	Cpx-melt
G20210416-3	G20210416-3cpx3-2	3.3	1208	Cpx-melt
G20210416-3	G20210416-3cpx4-r1	3.7	1210	Cpx-melt
G20210416-3	G20210416-3cpx4-m4	4.2	1214	Cpx-melt
G20210416-3	G20210416-3cpx4-m7	3.4	1208	Cpx-melt
G20210416-3	G20210416-3cpx4-m8	3.5	1211	Cpx-melt
G20210416-3	G20210416-3cpx4-c9	3.5	1209	Cpx-melt
G20210416-3	G20210416-3cpx4-c10	3.2	1205	Cpx-melt
G20210416-3	G20210416-3cpx5-t1	3.7	1212	Cpx-melt
G20210416-3	G20210416-3cpx5-t3	2.7	1200	Cpx-melt
G20210416-3	G20210416-3cpx6-1	3.4	1216	Cpx-melt
G20210416-3	G20210416-3cpx6-2	3.8	1216	Cpx-melt
G20210416-3	G20210416-3cpx6-3	4.3	1215	Cpx-melt
G20210416-3	G20210416-3cpx7-1sb	4.1	1222	Cpx-melt
G20210416-3	G20210416-3cpx7-1sd	3.3	1210	Cpx-melt
G20210416-3	G20210416-3cpx7-2sd	3.6	1214	Cpx-melt
G20210416-3	G20210416-3cpx7-3	4	1223	Cpx-melt
G20210416-3	G20210416-3cpx8-1sb	4.3	1222	Cpx-melt
G20210416-3	G20210416-3cpx8-2sb	4.1	1216	Cpx-melt
G20210416-3	G20210416-3cpx8-3sd	3.6	1213	Cpx-melt
G20210416-3	G20210416-3cpx8-4sd	3.4	1211	Cpx-melt
G20210416-3	G20210416-3cpx8-5c	2.7	1198	Cpx-melt
G20210416-3	G20210416-3cpx8-6c	2.7	1206	Cpx-melt
G20210416-3	G20210416-3cpx8-7r	3.2	1208	Cpx-melt
G20210416-3	G20210416-3cpx9-1c	3.1	1209	Cpx-melt
G20210416-3	G20210416-3cpx9-2m	2.6	1201	Cpx-melt
G20210416-3	G20210416-3cpx9-3sd	3.1	1207	Cpx-melt
G20210416-3	G20210416-3cpx9-MI1	3.1	1205	Cpx-melt
G20210416-3	G20210416-3cpx9-MI2	4.1	1222	Cpx-melt
G20210416-3	G20210416-3cpx10-1sd	2.9	1205	Cpx-melt
G20210416-3	G20210416-3cpx10-2sb	3.5	1210	Cpx-melt
G20210416-3	G20210416-3cpx10-3	3.8	1216	Cpx-melt
G20210416-3	G20210416-3cpx10-4sd	3.1	1211	Cpx-melt
G20210416-3	G20210416-3cpx11-1sb	3.9	1223	Cpx-melt
G20210416-3	G20210416-3cpx11-2sd	2.5	1205	Cpx-melt
G20210416-3	G20210416-3cpx11-3m	2.8	1207	Cpx-melt
G20210416-3	G20210416-3cpx11-4r	3.3	1212	Cpx-melt
G20210416-3	G20210416-3cpx12-1	3.3	1209	Cpx-melt
G20210416-3	G20210416-3cpx12-2	3.5	1211	Cpx-melt
G20210416-3	G20210416-3cpx12-3	3.1	1207	Cpx-melt
G20210416-3	G20210416-3cpx13-1b	3.3	1207	Cpx-melt
G20210416-3	G20210416-3cpx13-2d	3.9	1212	Cpx-melt
G20210416-3	G20210416-3cpx13-3d	3	1209	Cpx-melt
G20210416-3	G20210416-3cpx14-1c	3	1208	Cpx-melt
G20210416-3	G20210416-3cpx14-2r	3.5	1210	Cpx-melt
G20210416-3	G20210416-3cpx15-1	3.4	1209	Cpx-melt
G20210416-3	G20210416-3cpx15-2	3	1203	Cpx-melt
G20210416-3	G20210416-3cpx15-3	2.8	1202	Cpx-melt
G20210416-3	G20210416-3cpx17-1sb	3.4	1211	Cpx-melt
G20210416-3	G20210416-3cpx17-4sd	3.5	1212	Cpx-melt
G20210416-3	G20210416-3cpx17-5sd	3.8	1216	Cpx-melt
G20210416-3	G20210416-3cpx17-6sd	2.8	1204	Cpx-melt
G20210416-3	G20210416-3cpx19-3sb	3	1206	Cpx-melt
G20210416-3	G20210416-3cpx19-4sd	3.1	1208	Cpx-melt
G20210416-3	G20210416-3cpx19-5sd	3.1	1208	Cpx-melt
G20210416-3	G20210416-3cpx20-3	4.2	1218	Cpx-melt
G20210416-3	G20210416-3cpx22-2sb	3.2	1214	Cpx-melt
G20210416-3	G20210416-3cpx22-3sd	2.9	1206	Cpx-melt
G20210416-3	G20210416-3cpx22-4sd	3.2	1209	Cpx-melt
G20210416-3	G20210416-3cpx23-1	3.2	1207	Cpx-melt
G20210416-3	G20210416-3cpx23-2	3.1	1209	Cpx-melt
G20210416-3	G20210416-3cpx23-3	2.1	1198	Cpx-melt
G20210416-3	G20210416-3cpx24-3r	3	1205	Cpx-melt
G20210416-3	G20210416-3cpx24-4c	3.1	1204	Cpx-melt
G20210416-3	G20210416-3cpx24-5c	2.8	1201	Cpx-melt
G20210416-3	G20210416-3cpx24-5c	3.6	1208	Cpx-melt
G20210416-3	G20210416-3cpx24-6sd	3.6	1214	Cpx-melt
G20210416-3	G20210416-3cpx25-1	3.4	1209	Cpx-melt
G20210416-3	G20210416-3cpx25-2	2.9	1205	Cpx-melt
G20210416-3	G20210416-3cpx26-2sb	3.1	1206	Cpx-melt
G20210416-3	G20210416-3cpx27-1	2.3	1198	Cpx-melt
G20210416-3	G20210416-3cpx27-2	2.2	1198	Cpx-melt
G20210416-3	G20210416-3cpx27-3	3.3	1209	Cpx-melt
G20210416-3	G20210416-3cpx28-t3	4	1213	Cpx-melt
G20210416-3	G20210416-3cpx28-t7	3.5	1207	Cpx-melt
G20210416-3	G20210416-3cpx28-t8	3.7	1211	Cpx-melt
G20210416-3	G20210416-3cpx28-11r	3.5	1213	Cpx-melt
G20210416-3	G20210416-3cpx29-1	3.1	1208	Cpx-melt
G20210416-3	G20210416-3cpx29-2	2.7	1204	Cpx-melt
G20210416-3	G20210416-3cpx29-4r	3.2	1208	Cpx-melt
G20210416-3	G20210416-3cpx30-4sd	2.8	1203	Cpx-melt
G20210416-3	G20210416-3cpx30-5sd	3.1	1207	Cpx-melt
G20210416-3	G20210416-3cpx30-6sd	3.2	1206	Cpx-melt
G20210416-3	G20210416-3cpx31-t3	3	1204	Cpx-melt
G20210416-3	G20210416-3cpx31-t4	3.3	1205	Cpx-melt
G20210416-3	G20210416-3cpx32-3	3.2	1202	Cpx-melt
G20210416-3	G20210416-3cpx33-MI	3.4	1213	Cpx-melt
G20210416-3	G20210416-3cpx33-3	3.5	1216	Cpx-melt
G20210416-3	G20210416-3cpx34-1	3.3	1210	Cpx-melt
G20210416-3	G20210416-3cpx34-2sb	3.5	1209	Cpx-melt
G20210416-3	G20210416-3cpx34-3	3.2	1208	Cpx-melt
G20210416-3	G20210416-3cpx35-1	2.5	1200	Cpx-melt
G20210416-3	G20210416-3cpx35-2	3.4	1208	Cpx-melt
G20210416-3	G20210416-3cpx35-3	2.7	1199	Cpx-melt
G20210416-3	G20210416-3cpx36-1	2.1	1193	Cpx-melt
G20210416-3	G20210416-3cpx36-2	3.3	1210	Cpx-melt
G20210416-3	G20210416-3cpx36-3	2.7	1202	Cpx-melt
G20210416-3	G20210416-3cpx37-2sd	3.5	1210	Cpx-melt
G20210416-3	G20210416-3cpx38-1	3.4	1214	Cpx-melt
G20210416-3	G20210416-3cpx38-2	3	1210	Cpx-melt
G20210416-3	G20210416-3cpx38-3	2.6	1207	Cpx-melt
G20210416-3	G20210416-3cpx39-1sb	3.5	1210	Cpx-melt
G20210416-3	G20210416-3cpx39-2sd	2.2	1196	Cpx-melt
G20210416-3	G20210416-3cpx40-t1	3.9	1216	Cpx-melt
G20210416-3	G20210416-3cpx40-t3	3.5	1211	Cpx-melt
G20210416-3	G20210416-3cpx40-t4	4.9	1224	Cpx-melt
G20210416-3	G20210416-3cpx40-t5	3.5	1210	Cpx-melt
G20210416-3	G20210416-3cpx41-1	3.3	1206	Cpx-melt
G20210416-3	G20210416-3cpx41-2	3.2	1206	Cpx-melt
G20210416-3	G20210416-3cpx41-3	3.1	1205	Cpx-melt
G20210416-3	G20210416-3cpx42-1	3.5	1208	Cpx-melt
G20210416-3	G20210416-3cpx42-2	2.8	1203	Cpx-melt
G20210416-3	G20210416-3cpx42-3	2.5	1200	Cpx-melt
G20210416-3	G20210416-3cpx43-MI	2.9	1206	Cpx-melt
G20210416-3	G20210416-3cpx43-3sd	2.9	1206	Cpx-melt
G20210416-3	G20210416-3cpx43-4sd	2.8	1206	Cpx-melt
G20210416-3	G20210416-3cpx44-MI	2.6	1202	Cpx-melt
G20210416-3	G20210416-3cpx44-1	2.8	1201	Cpx-melt
G20210416-3	G20210416-3cpx44-2	2.4	1196	Cpx-melt
G20210416-3	G20210416-3cpx45-3	3.5	1213	Cpx-melt
G20210321-1	G20210321-001-grain1-pt1	1.73	1200.2	OPAM glass
G20210321-1	G20210321-001-grain2-pt2	1.35	1196.4	OPAM glass
G20210321-1	G20210321-001-grain2-pt3	1.08	1194.9	OPAM glass
G20210321-1	G20210321-001-grain5-pt8	1.58	1197.9	OPAM glass
G20210321-1	G20210321-001-grain4-pt10	1.24	1195.4	OPAM glass
G20210321-2	G20210321-002-grain2-pt3	1.75	1196.6	OPAM glass
G20210321-2	G20210321-002-grain3-pt4	1.24	1194.3	OPAM glass
G20210321-2	G20210321-002-grain6-pt7	1.15	1193.2	OPAM glass
G20210321-2	G20210321-002-grain6-pt9	1.68	1197.7	OPAM glass
G20210321-2	G20210321-2gr7_glass	1.11	1195.62	OPAM glass
G20210321-2	gls-0321-2-1a	1.51	1198.27	OPAM glass
G20210321-2	gls-0321-2-2a	1.92	1200.42	OPAM glass
G20210321-2	gls-0321-2-3a	0.92	1194.58	OPAM glass
G20210321-3	G20210321-003-grain1-pt1	1.69	1199.3	OPAM glass
G20210321-3	G20210321-003-grain2-pt2	0.88	1191.1	OPAM glass
G20210321-3	G20210321-003-grain4-pt5	1.38	1197.1	OPAM glass
G20210321-3	G20210321-003-grain6-pt7	1.54	1196.8	OPAM glass
G20210321-3	G20210321-003-grain6-pt8	1.57	1196.6	OPAM glass
G20210321-3	G20210321-003-grain8-pt10	1.18	1196	OPAM glass
G20210321-4	G20210321-004-grain1-pt1	1.03	1192.2	OPAM glass
G20210321-4	G20210321-004-grain1-pt3	1.2	1194	OPAM glass
G20210321-4	G20210321-004-grain2-pt4	1.84	1199.2	OPAM glass
G20210321-4	G20210321-004-grain3-pt5	1.54	1197.4	OPAM glass
G20210321-4	G20210321-004-grain3-pt6	1.21	1194.6	OPAM glass
G20210321-4	G20210321-004-grain3-pt7	1.76	1198.6	OPAM glass
G20210321-4	G20210321-004-grain3-pt8	1.56	1196	OPAM glass
G20210321-4	G20210321-004-grain4-pt9	2.08	1201.9	OPAM glass
G20210321-4	G20210321-004-grain4-pt10	1.7	1199.1	OPAM glass
G20210323-1	G20210323_1-grain mount_gr1_glass	1.34	1193.2	OPAM glass
G20210323-1	G20210323_1-grain mount_gr1_glass2	1.41	1196	OPAM glass
G20210323-1	G20210323_1-grain mount_gr2_glass	2.12	1202.1	OPAM glass
G20210323-1	G20210323_1-grain mount_gr5_glass	1.47	1196.3	OPAM glass
G20210323-1	G20210323_1-grain mount_gr9_glass	1.07	1197	OPAM glass
G20210323-1	G20210323_1-grain mount_gr9_glass	1.59	1196.6	OPAM glass
G20210323-1	G20210323_1-grain mount_gr16_glass	1.32	1196.3	OPAM glass
G20210323-1	G20210323_1-grain mount_gr17_glass	1.53	1200.2	OPAM glass
G20210323-1	G20210323_1-grain mount_gr19_glass	1.49	1194.3	OPAM glass
G20210323-1	G20210323_1glass1	2.06	1200.5	OPAM glass
G20210323-1	G20210323_1glass2	2.4	1203.4	OPAM glass
G20210323-1	G20210323_1glass3	1.63	1196.9	OPAM glass
G20210323-1	G20210323_1glass4	1.52	1192.1	OPAM glass
G20210323-1	G20210323_1glass5	1.56	1196.5	OPAM glass
G20210323-1	G20210323_1glass6	1.69	1195.6	OPAM glass
G20210323-1	G20210323_1glass7	1.29	1197.3	OPAM glass
G20210323-1	G20210323_1glass8	2.38	1208	OPAM glass
G20210323-1	G20210323_1glass9	1.7	1201.1	OPAM glass
G20210323-1	G20210323_1glass10	1.31	1192.9	OPAM glass
G20210323-1	G20210323_1glass11	1.83	1197.6	OPAM glass
G20210323-1	G20210323_1glass12	1.48	1195.6	OPAM glass
G20210323-1	G20210323_1glass13	1.9	1198.1	OPAM glass
G20210323-1	G20210323_1glass14	2.35	1201.9	OPAM glass
G20210323-1	G20210323_1glass15	1.92	1196.6	OPAM glass
G20210323-1	G20210323-1gr7_glass	0.93	1187.68	OPAM glass
G20210323-1	G20210323-1gr41_glass	1.8	1202.3	OPAM glass
G20210323-1	G20210323-1gr73_glass	1.85	1194.82	OPAM glass
G20210323-1	cG20210323-1gr3_glass	1.31	1190.93	OPAM glass
G20210323-1	cG20210323-1gr3_glass	1.49		OPAM glass
G20210323-1	cG20210323-1gr6_glass	1.65	1196.57	OPAM glass
G20210323-1	cG20210323-1gr6_glass	0.98	1190.81	OPAM glass
G20210323-1	cG20210323-1gr11_glass	0.94	1187.64	OPAM glass
G20210323-1	gls-0323-1-1a	1.19	1191.59	OPAM glass
G20210323-1	gls-0323-1-3a	1.83	1197.9	OPAM glass
G20210323-1	gls-0323-1-4a	1.02	1188.55	OPAM glass
G20210323-1	gls-0323-1-5a	1.1	1191.19	OPAM glass
G20210324-1	20210324-t_pt3	2.7	1208.6	OPAM glass
G20210327-1	20210327-pt2	0.4	1173.4	OPAM glass
G20210327-1	20210327-pt3	0.14	1171.7	OPAM glass
G20210327-1	20210327-pt6	0.87	1177.5	OPAM glass
G20210327-1	20210327-pt7	1.19	1179.1	OPAM glass
G20210327-1	20210327-pt8	0.32	1173	OPAM glass
G20210327-1	20210327-pt10	0.73	1176.2	OPAM glass
G20210330-2	G20210330-2 pt2	1.94	1198.3	OPAM glass
G20210330-2	G20210330-2 pt3	2.31	1198.3	OPAM glass
G20210330-2	G20210330-2 pt4	1.48	1194.1	OPAM glass
G20210330-2	G20210330-2 pt6	2.39	1199.9	OPAM glass
G20210330-2	G20210330-2 pt9	2.13	1200.7	OPAM glass
G20210330-2	G20210330-2 pt12	1.89	1197.3	OPAM glass
G20210330-2	G20210330-2 pt15	1.7	1197	OPAM glass
G20210330-2	gls-0330-2-1a	1.59	1200.12	OPAM glass
G20210330-2	gls-0330-2-3a	2.53	1206.29	OPAM glass
G20210405-1	gls-0405-1-1a	1.6	1196.37	OPAM glass
G20210405-1	gls-0405-1-3a	1.09	1190.18	OPAM glass
G20210405-1	gls-0405-1-6a	1.36	1193.98	OPAM glass
G20210412-1	20210412-1-pt1	1.63	1191	OPAM glass	microlite-rich
G20210412-1	20210412-1--pt3	0.96	1187.5	OPAM glass	microlite-rich
G20210412-1	20210412-1--pt4	1.73	1195.3	OPAM glass	microlite-rich
G20210412-1	20210412-1--pt5	1.3	1186.9	OPAM glass	microlite-rich
G20210412-1	20210412-1--pt9	1.09	1184.1	OPAM glass	microlite-rich
G20210412-1	G20210412-1gr19_glass	0.45	1186.87	OPAM glass
G20210412-1	gls-0412-1-1a	0.73	1187.77	OPAM glass
G20210412-1	gls-0412-1-2a	1.6	1196.31	OPAM glass
G20210412-1	gls-0412-1-4a	0.73	1187.16	OPAM glass
G20210412-1	gls-0412-1-5a	0.71	1185.45	OPAM glass
G20210416-3	G20210416-3gr9_glass	1.58	1201.37	OPAM glass
G20210416-3	G20210416-3gr15_glass	1.31	1197.56	OPAM glass
G20210416-3	G20210416-3gr28_glass	0.3	1193.86	OPAM glass
G20210416-3	cG20210416-3gr6_glass	1.35	1199.77	OPAM glass
G20210416-3	cG20210416-3gr6_glass	1.17	1196.51	OPAM glass
G20210416-3	gls-0416-3-1a	1.86	1202.15	OPAM glass
G20210416-3	gls-0416-3-2a	2.08	1205.21	OPAM glass
G20210416-3	gls-0416-3-3a	1.95	1201.85	OPAM glass
G20210416-3	gls-0416-3-4a	1.76	1201.78	OPAM glass
G20210424-5	G20210424-5 pt9	1.85	1200.1	OPAM glass
G20210424-5	gls-0424-5-1a	2.59	1208.62	OPAM glass
G20210424-5	gls-0424-5-2a	1.83	1203.29	OPAM glass
G20210424-5	gls-0424-5-3a	2.07	1205.89	OPAM glass
G20210424-5	gls-0424-5-4a	2.22	1205.2	OPAM glass
G20210424-5	gls-0424-5-5a	2.85	1211.13	OPAM glass
G20210428-1	20210428-t_pt1	4.96	1227.5	OPAM glass	Fire fountaning phase
G20210428-1	20210428-t_pt2	5.78	1233.2	OPAM glass	Fire fountaning phase
G20210428-1	20210428-t_pt3	5.36	1231	OPAM glass	Fire fountaning phase
G20210428-1	20210428-t_pt5	4.78	1226.3	OPAM glass	Fire fountaning phase
G20210428-1	20210428-t_pt6	5.16	1228	OPAM glass	Fire fountaning phase
G20210428-1	20210428-t_pt7	5.15	1229	OPAM glass	Fire fountaning phase
G20210428-1	20210428-t_pt8	5.14	1230.1	OPAM glass	Fire fountaning phase
G20210428-1	20210428-t_pt9	5.09	1229.9	OPAM glass	Fire fountaning phase
G20210428-1	20210428-t_pt10	4.94	1226.6	OPAM glass	Fire fountaning phase
G20210428-1	20210428-t_pt11	5.51	1231.2	OPAM glass	Fire fountaning phase
G20210428-1	20210428-t_pt12	5.36	1229.2	OPAM glass	Fire fountaning phase
G20210428-1	gls-0428-1-1a	5.4	1235.67	OPAM glass	Fire fountaning phase
G20210428-1	gls-0428-1-2a	5.05	1232.52	OPAM glass	Fire fountaning phase
G20210428-1	gls-0428-1-3a	4.92	1231.1	OPAM glass	Fire fountaning phase
G20210428-1	gls-0428-1-4a	5.12	1230.81	OPAM glass	Fire fountaning phase
G20210428-1	gls-0428-1-5a	5.48	1234.03	OPAM glass	Fire fountaning phase
G20210428-1	gls-0428-1-6a	5.44	1236.97	OPAM glass	Fire fountaning phase
G20210501-1	gls-0501-1-1a	1.74	1202.97	OPAM glass
G20210501-1	gls-0501-1-2a	2.66	1207.52	OPAM glass
G20210501-1	gls-0501-1-3a	2.98	1213.54	OPAM glass
G20210501-1	gls-0501-1-4a	2.55	1206.92	OPAM glass
G20210501-1	gls-0501-1-5a	2.72	1209.9	OPAM glass
G20210506-1	gls-0506-1-2a	1.13	1195.67	OPAM glass
G20210506-1	gls-0506-1-4a	0.87	1194.25	OPAM glass
G20210506-1	gls-0506-1-5a	1.26	1196.69	OPAM glass
G20210506-7	20210506-7-t_2_glass1	4.8	1225	OPAM glass	Fire fountaning phase
G20210506-7	20210506-7-t_2_glass4	4.14	1219.8	OPAM glass	Fire fountaning phase
G20210506-7	20210506-7-t_2_glass5	4.4	1220.8	OPAM glass	Fire fountaning phase
G20210506-7	20210506-7-t_2_glass8	4.17	1219.8	OPAM glass	Fire fountaning phase
G20210506-7	20210506-7-t_2_glass9	3.85	1216.9	OPAM glass	Fire fountaning phase
G20210506-7	20210506-7-t_1_glass11	4.35	1221	OPAM glass	Fire fountaning phase
G20210506-7	20210506-7-t_1_glass12	4.48	1221.5	OPAM glass	Fire fountaning phase
G20210506-7	20210506-7-t_1_glass13	5.35	1228.3	OPAM glass	Fire fountaning phase
G20210506-7	20210506-7-t_1_glass14	4.24	1220.7	OPAM glass	Fire fountaning phase
G20210506-7	20210506-7-t_1_glass15	4.75	1224.6	OPAM glass	Fire fountaning phase
G20210506-7	20210506-7-t_1_glass16	4.56	1220.9	OPAM glass	Fire fountaning phase
G20210506-7	20210506-7-t_1_glass17	5.23	1229.4	OPAM glass	Fire fountaning phase
G20210506-7	20210506-7-t_1_glass18	4.71	1223	OPAM glass	Fire fountaning phase
G20210506-7	20210506-7-t_1_glass19	5.34	1231.5	OPAM glass	Fire fountaning phase
G20210506-7	gls-0506-7-1a	4.84	1225.33	OPAM glass	Fire fountaning phase
G20210506-7	gls-0506-7-2a	3.94	1218.91	OPAM glass	Fire fountaning phase
G20210506-7	gls-0506-7-3a	5.18	1226.52	OPAM glass	Fire fountaning phase
G20210506-7	gls-0506-7-4a	3.46	1215.09	OPAM glass	Fire fountaning phase
G20210506-7	gls-0506-7-5a	3.85	1217.14	OPAM glass	Fire fountaning phase
G20210506-7	gls-0506-7-6a	3.69	1216.07	OPAM glass	Fire fountaning phase
G20210506-7	gls-0506-7-7a	4.23	1222.53	OPAM glass	Fire fountaning phase
G20210321-1	20210321-1_6_olMI2	7.98	1262.8	MI OPAM	Olivine
G20210321-1	20210321-1_8_olMI1	7.23	1260.1	MI OPAM	Olivine
G20210321-2	G20210321-2gr1_MI	6.02	1245.88	MI OPAM	Plagioclase
G20210321-2	G20210321-2gr3_MI1	6.08	1245.01	MI OPAM	Plagioclase
G20210321-2	G20210321-2gr3_MI2	6.47	1248.41	MI OPAM	Plagioclase
G20210321-2	G20210321-2gr3_MI3	6.5	1250.14	MI OPAM	Plagioclase
G20210321-2	G20210321-2gr3_MI4	6.86	1249.82	MI OPAM	Plagioclase
G20210321-2	G20210321-2gr3_MI5	5.93	1240.25	MI OPAM	Plagioclase
G20210321-2	G20210321-2gr10_emb	6.12	1240.96	MI OPAM	Plagioclase
G20210321-2	G20210321-2gr10_MI	6.16	1239.6	MI OPAM	Plagioclase
G20210321-2	mineral_mount_D2_gr3_MI3	6.98	1252.3	MI OPAM	Plagioclase
G20210321-2	mineral_mount_D2_gr6_Mi1core	5.95	1247.2	MI OPAM	Plagioclase
G20210321-2	mineral_mount_D2_gr6_Mi2core	6.18	1247.6	MI OPAM	Plagioclase
G20210321-2	mineral_mount_D2_gr6_Mi3core	6.2	1244.8	MI OPAM	Plagioclase
G20210321-2	mineral_mount_D2_gr6_Mi4rim	6.15	1247	MI OPAM	Plagioclase
G20210321-2	mineral_mount_D2_gr8_MI	6.94	1247.1	MI OPAM	Plagioclase
G20210321-2	mineral_mount_D2_gr11_MI	5.89	1243.7	MI OPAM	Plagioclase
G20210321-2	mineral_mount_D2_gr12_MI1	5.69	1241.9	MI OPAM	Plagioclase
G20210321-2	mineral_mount_D2_gr12_MI2	5.69	1244.7	MI OPAM	Plagioclase
G20210321-2	mineral_mount_D2_gr13_MIplag	3.76	1220.7	MI OPAM	Plagioclase
G20210321-2	mineral_mount_D2_gr18_MI?	6.24	1246.8	MI OPAM	Plagioclase
G20210321-2	mineral_mount_D2_gr19_MI	6.41	1250.7	MI OPAM	Plagioclase
G20210321-2	mineral_mount_D2_gr20MI	6.92	1255	MI OPAM	Plagioclase
G20210321-2	20210321-2_cpx13_MI1	4.01	1227.7	MI OPAM	Clinopyroxene
G20210321-2	0321gr12_core_MI	2.81	1219.35	MI OPAM	Clinopyroxene
G20210321-3	20210321-3_1_olMI1	3.68	1219.8	MI OPAM	Olivine
G20210321-3	20210321-3_11_olMI1	6.35	1250.8	MI OPAM	Olivine
G20210321-3	20210321-3_cpx8_MI5	4.73	1223.4	MI OPAM	Clinopyroxene
G20210321-3	20210321-3_cpx19_MI1	3.63	1223.4	MI OPAM	Clinopyroxene
G20210321-3	20210321-3_cpx19_MI2	3.89	1223.5	MI OPAM	Clinopyroxene
G20210321-4	20210321-4_gr13_olMI1(filledbySp)	6.2	1252.2	MI OPAM	Olivine
G20210321-4	20210321-4_gr17_olMI1 (rim)	2.16	1211	MI OPAM	Olivine
G20210321-4	20210321-4_gr20_(rim)olMI3	3.58	1228	MI OPAM	Olivine
G20210321-4	20210321-4_gr24_(rim)olMI1	2.38	1211.2	MI OPAM	Olivine
G20210321-4	20210321-4_gr24_(rim)olMI3	2.76	1215.9	MI OPAM	Olivine
G20210321-4	20210321-4_gr37_(core)olMI1	5.35	1248.5	MI OPAM	Olivine
G20210321-4	20210321-4_gr37_(core)olMI2	6.22	1251.1	MI OPAM	Olivine
G20210323-1	G20210323_1glomeroMI1ol	1.03	1206.9	MI OPAM	Olivine
G20210323-1	G20210323_1glomeroMI2ol	3.18	1221.4	MI OPAM	Olivine
G20210323-1	G20210323-1gr8_MI	5.56	1239.08	MI OPAM	Plagioclase
G20210323-1	G20210323-1gr15_MI	6.36	1244.43	MI OPAM	Plagioclase
G20210323-1	G20210323-1gr22_MI	5.77	1237.05	MI OPAM	Plagioclase
G20210323-1	G20210323-1gr29_MI	5.97	1246.59	MI OPAM	Plagioclase
G20210323-1	G20210323-1gr39_MI1	6.34	1246.1	MI OPAM	Plagioclase
G20210323-1	G20210323-1gr39_MI2	6.08	1247.24	MI OPAM	Plagioclase
G20210323-1	G20210323-1gr59_MI1	6.4	1247.31	MI OPAM	Plagioclase
G20210323-1	G20210323-1gr72_MI	5.46	1230.84	MI OPAM	Plagioclase
G20210323-1	cG20210323-1gr1_MI	5.45	1240.66	MI OPAM	Plagioclase
G20210323-1	cG20210323-1gr2_MI	3.52	1217.54	MI OPAM	Plagioclase
G20210323-1	cG20210323-1gr9_MI	6.15	1248.33	MI OPAM	Plagioclase
G20210323-1	cG20210323-1gr10_MI2	6.21	1240.61	MI OPAM	Plagioclase
G20210323-1	cG20210323-1gr11_MI1	5.91	1243.03	MI OPAM	Plagioclase
G20210323-1	cG20210323-1gr11_MI2	5.84	1245.85	MI OPAM	Plagioclase
G20210323-1	cG20210323-1gr13_MI	4.57	1233.12	MI OPAM	Plagioclase
G20210323-1	G20210323_1glomeroMI1cpx	4.04	1217.1	MI OPAM	Clinopyroxene
G20210324-1	cG20210324-1gr5_MI	4.97	1239.14	MI OPAM	Plagioclase
G20210324-1	20210324-t_plg1_MI1	4.83	1226.9	MI OPAM	Plagioclase
G20210404-1	cG20210404-1gr14_MI	4.36	1237.56	MI OPAM	Olivine
G20210404-1	cG20210404-1gr21_MI	4.57	1219.2	MI OPAM	Plagioclase
G20210405-2	cG20210405-2gr2_MI	4.82	1242.93	MI OPAM	Olivine
G20210405-2	cG20210405-2gr4_MI1	6.4	1255.33	MI OPAM	Olivine
G20210405-2	cG20210405-2gr4_MI2	4.22	1238.51	MI OPAM	Olivine
G20210405-2	G20210405-2gr25_MI	5.89	1245.18	MI OPAM	Plagioclase
G20210405-2	G20210405-2gr25_MI2	5.6	1239.61	MI OPAM	Plagioclase
G20210405-2	G20210405-2gr25_MI3	5.86	1241.22	MI OPAM	Plagioclase
G20210412-1	G20210412-1gr21_MI	3.38	1218.55	MI OPAM	Plagioclase
G20210412-1	G20210412-1gr40_MI1	5.31	1239.92	MI OPAM	Plagioclase
G20210412-1	G20210412-1gr40_MI1dupl	5.46	1240.61	MI OPAM	Plagioclase
G20210412-1	G20210412-1gr40_MI2	5.55	1243.32	MI OPAM	Plagioclase
G20210412-1	G20210412-1gr42_MI1	4.16	1223.58	MI OPAM	Plagioclase
G20210412-1	G20210412-1gr42_MI2	4.6	1224.45	MI OPAM	Plagioclase
G20210412-1	cG20210412-1_gr1_MI	5.15	1224.14	MI OPAM	Plagioclase
G20210412-1	cG20210412-1_gr7MI2	4.04	1221.54	MI OPAM	Plagioclase
G20210412-1	cG20210412-1_gr11_emb	3.61	1223.12	MI OPAM	Plagioclase
G20210412-1	cG20210412-1_gr11_MI1	4.22	1228.67	MI OPAM	Plagioclase
G20210416-3	cG20210416-3gr5_MI dupl	4.02	1221.3	MI OPAM	Olivine
G20210416-3	cG20210416-3gr11_MI	4.54	1227.17	MI OPAM	Olivine
G20210416-3	G20210416-3gr2_MI	5.66	1240.51	MI OPAM	Plagioclase
G20210416-3	G20210416-3gr13_MI	5.26	1231.43	MI OPAM	Plagioclase
G20210416-3	G20210416-3gr13_MI_dupl	4.98	1225.1	MI OPAM	Plagioclase
G20210416-3	G20210416-3gr18_MI	4.72	1221.66	MI OPAM	Plagioclase
G20210416-3	G20210416-3gr37_MI1	5.08	1238.91	MI OPAM	Plagioclase
G20210416-3	G20210416-3gr37_MI2	5.52	1244.05	MI OPAM	Plagioclase
G20210416-3	G20210416-3gr38_MI	4.94	1227.77	MI OPAM	Plagioclase
G20210416-3	cG20210416-3gr8_MI1	5.1	1235.42	MI OPAM	Plagioclase
G20210416-3	cG20210416-3gr8_MI2	4.52	1233.16	MI OPAM	Plagioclase
G20210416-3	0416gr11_core_MI	4.4	1230.59	MI OPAM	Clinopyroxene
