# Supplementary material for: Rapid shifting of a deep magmatic source at Fagradalsfjall volcano, Iceland
Source: Nature. 2022 Sep 14;609(7927):529–34. doi: 10.1038/s41586-022-04981-x (PMC9477742; doi:10.1038/s41586-022-04981-x)
Supplement: Supplementary file 13 — Source Data Extended Data Fig. 7 [file 41586_2022_4981_MOESM13_ESM.xlsx]

## Sheet: 7a
Extended Data Figure 7. Extended Data Figure 7. Volatile elements in melt inclusions and comparison with gas emissions emissions
7a - MgO vs H2O for glasses and MIs
Sample	Analysis Name	MgO (wt%)	H2O (wt%)	Type	Host Mineral
G20210321-1	G20210321-1_mt2063_TE_3_olMI1	10.16	0.23	MI	Olivine
G20210321-1	G20210321-1_mt2063_TE_3_olMI2	9.99	0.2	MI	Olivine
G20210321-1	G20210321-1_mt2063_TE_6_olMI2	9.94	0.21	MI	Olivine
G20210321-1	G20210321-1_mt2063_TE_8_olMI1	9.94	0.23	MI	Olivine
G20210321-1	G20210321-1_mt2063_TE_8_olMI1_spot2	9.94	0.23	MI	Olivine
G20210321-2	20210321-2_mt2064_TE_g19_MI_spot1	9.51	0.24	MI	Plagioclase
G20210321-2	20210321-2_mt2064_TE_g19_MI_spot2	9.51	0.25	MI	Plagioclase
G20210321-2	20210321-2_mt2064_TE_g20_MI	9.69	0.21	MI	Plagioclase
G20210321-2	20210321-2_mt2064_TE_g3_MI1_spot1	9.68	0.21	MI	Plagioclase
G20210321-2	20210321-2_mt2064_TE_g3_MI1_spot2	9.73	0.21	MI	Plagioclase
G20210321-2	20210321-2_mt2064_TE_g3_MI3	9.55	0.24	MI	Plagioclase
G20210321-2	20210321-2_mt2064_TE_g8_MI	9.34	0.22	MI	Plagioclase
G20210321-2	20210321-2_mt2064_TE_gr11_MI	9.32	0.25	MI	Plagioclase
G20210321-2	20210321-2_mt2064_TE_gr12_MI1	9.29	0.23	MI	Plagioclase
G20210321-2	20210321-2_mt2064_TE_gr13_MIplag_spot1	8.45	0.22	MI	Plagioclase
G20210321-2	20210321-2_mt2064_TE_gr13_MIplag_spot2	8.45	0.19	MI	Plagioclase
G20210321-2	20210321-2_mt2064_TE_gr18_MI	9.43	0.17	MI	Plagioclase
G20210321-2	20210321-2_mt2064_TE_gr18_MI1_spot2	9.43	0.22	MI	Plagioclase
G20210321-2	20210321-2_mt2064_TE_gr6_MI1core	9.53	0.23	MI	Plagioclase
G20210321-2	20210321-2_mt2064_TE_gr6_MI2core	9.5	0.24	MI	Plagioclase
G20210321-2	20210321-2_mt2064_TE_gr6_MI3core	9.38	0.21	MI	Plagioclase
G20210321-2	20210321-2_mt2064_TE_gr6_MI4rim	9.47	0.2	MI	Plagioclase
G20210321-2	G20210321-2_mt2063_TE_13_olMI1	10.05	0.25	MI	Olivine
G20210321-2	G20210321-2_mt2063_TE_9_olMI1	11.69	0.17	MI	Olivine
G20210321-4	G20210321-4_mt2063_TE_2_olMI1	10.12	0.22	MI	Olivine
G20210321-4	G20210321-4_mt2063_TE_6_olMI1	10.88	0.2	MI	Olivine
G20210321-4	G20210321-4_mt2063_TE_6_olMI2	11.61	0.2	MI	Olivine
G20210321-4	G20210321-4_mt2063_TE_6_olMI3	10.96	0.18	MI	Olivine
G20210321-4	G20210321-4_mt2063_TE_6_olMI4_spot1	10.9	0.18	MI	Olivine
G20210321-4	G20210321-4_mt2063_TE_6_olMI4_spot2	10.9	0.19	MI	Olivine
G20210321-1	G20210321-1_mt2063_TE_6_glass	7.76	0.0723845	Glass
G20210321-1	G20210321-1_mt2063_TE_8_glass_spot1	7.84	0.0752298	Glass
G20210321-1	G20210321-1_mt2063_TE_8_glass_spot2	7.84	0.0732342	Glass	-
G20210321-2	20210321-2_mt2064_TE_g6_glass	7.76	0.0585344	Glass	-
G20210321-2	G20210321-2_mt2063_TE_13_glass	7.88	0.0760254	Glass	-
G20210321-2	G20210321-2_mt2063_TE_9_glass	7.79	0.0707734	Glass	-
G20210321-4	G20210321-4_mt2063_TE_2_glass	7.71	0.0661668	Glass	-
G20210321-4	G20210321-4_mt2063_TE_3_glass	7.7	0.0636232	Glass	-
G20210321-4	G20210321-4_mt2063_TE_6_glass	7.66	0.0654785	Glass	-
G20210321-4	G20210321-4_mt2063_TE_8_glass	7.72	0.0638764	Glass	-

## Sheet: 7b
Extended Data Figure 7. Extended Data Figure 7. Volatile elements in melt inclusions and comparison with gas emissions emissions
7b - MgO vs CO2 for glasses and MIs
Sample	Analysis Name	MgO (wt%)	CO2 (ppm)	Type	Host Mineral
G20210321-1	G20210321-1_mt2063_TE_3_olMI1	10.16	1117	MI	Olivine
G20210321-1	G20210321-1_mt2063_TE_3_olMI2	9.99	949	MI	Olivine
G20210321-1	G20210321-1_mt2063_TE_6_olMI2	9.94	932	MI	Olivine
G20210321-1	G20210321-1_mt2063_TE_8_olMI1	9.94	1706	MI	Olivine
G20210321-1	G20210321-1_mt2063_TE_8_olMI1_spot2	9.94	1562	MI	Olivine
G20210321-2	20210321-2_mt2064_TE_g19_MI_spot1	9.51	1759	MI	Plagioclase
G20210321-2	20210321-2_mt2064_TE_g19_MI_spot2	9.51	1722	MI	Plagioclase
G20210321-2	20210321-2_mt2064_TE_g20_MI	9.69	1359	MI	Plagioclase
G20210321-2	20210321-2_mt2064_TE_g3_MI1_spot1	9.68	84	MI	Plagioclase
G20210321-2	20210321-2_mt2064_TE_g3_MI1_spot2	9.73	128	MI	Plagioclase
G20210321-2	20210321-2_mt2064_TE_g3_MI3	9.55	1739	MI	Plagioclase
G20210321-2	20210321-2_mt2064_TE_g8_MI	9.34	1860	MI	Plagioclase
G20210321-2	20210321-2_mt2064_TE_gr11_MI	9.32	1364	MI	Plagioclase
G20210321-2	20210321-2_mt2064_TE_gr12_MI1	9.29	1697	MI	Plagioclase
G20210321-2	20210321-2_mt2064_TE_gr13_MIplag_spot1	8.45	1974	MI	Plagioclase
G20210321-2	20210321-2_mt2064_TE_gr13_MIplag_spot2	8.45	1624	MI	Plagioclase
G20210321-2	20210321-2_mt2064_TE_gr18_MI	9.43	1569	MI	Plagioclase
G20210321-2	20210321-2_mt2064_TE_gr18_MI1_spot2	9.43	1262	MI	Plagioclase
G20210321-2	20210321-2_mt2064_TE_gr6_MI1core	9.53	2042	MI	Plagioclase
G20210321-2	20210321-2_mt2064_TE_gr6_MI2core	9.5	1737	MI	Plagioclase
G20210321-2	20210321-2_mt2064_TE_gr6_MI3core	9.38	1273	MI	Plagioclase
G20210321-2	20210321-2_mt2064_TE_gr6_MI4rim	9.47	1352	MI	Plagioclase
G20210321-2	G20210321-2_mt2063_TE_13_olMI1	10.05	3220	MI	Olivine
G20210321-2	G20210321-2_mt2063_TE_9_olMI1	11.69	111	MI	Olivine
G20210321-4	G20210321-4_mt2063_TE_2_olMI1	10.12	87	MI	Olivine
G20210321-4	G20210321-4_mt2063_TE_6_olMI1	10.88	5296	MI	Olivine
G20210321-4	G20210321-4_mt2063_TE_6_olMI2	11.61	1820	MI	Olivine
G20210321-4	G20210321-4_mt2063_TE_6_olMI3	10.96	569	MI	Olivine
G20210321-4	G20210321-4_mt2063_TE_6_olMI4_spot1	10.9	769	MI	Olivine
G20210321-4	G20210321-4_mt2063_TE_6_olMI4_spot2	10.9	705	MI	Olivine
G20210321-1	G20210321-1_mt2063_TE_6_glass	7.76	22.9223	Glass	-
G20210321-1	G20210321-1_mt2063_TE_8_glass_spot1	7.84	24.5343	Glass	-
G20210321-1	G20210321-1_mt2063_TE_8_glass_spot2	7.84	18.7846	Glass	-
G20210321-2	20210321-2_mt2064_TE_g6_glass	7.76	12.2914	Glass	-
G20210321-2	G20210321-2_mt2063_TE_13_glass	7.88	18.1617	Glass	-
G20210321-2	G20210321-2_mt2063_TE_9_glass	7.79	19.4224	Glass	-
G20210321-4	G20210321-4_mt2063_TE_2_glass	7.71	15.758	Glass	-
G20210321-4	G20210321-4_mt2063_TE_3_glass	7.7	17.0377	Glass	-
G20210321-4	G20210321-4_mt2063_TE_6_glass	7.66	16.468	Glass	-
G20210321-4	G20210321-4_mt2063_TE_8_glass	7.72	14.3176	Glass	-

## Sheet: 7c
Extended Data Figure 7. Extended Data Figure 7. Volatile elements in melt inclusions and comparison with gas emissions emissions
7c - MgO vs SO2 for glasses and MIs
Sample	Analysis Name	MgO (wt%)	SO2 (ppm)	Type	Host mineral
G20210321-1	G20210321-1_mt2063_TE_3_olMI1	10.16	1600.16	MI	Olivine
G20210321-1	G20210321-1_mt2063_TE_3_olMI2	9.99	1600.16	MI	Olivine
G20210321-1	G20210321-1_mt2063_TE_6_olMI2	9.94	1040.11	MI	Olivine
G20210321-1	G20210321-1_mt2063_TE_8_olMI1	9.94	1520.15	MI	Olivine
G20210321-1	G20210321-1_mt2063_TE_8_olMI1_spot2	9.94	1520.15	MI	Olivine
G20210321-2	20210321-2_mt2064_TE_g19_MI_spot1	9.51	1760.18	MI	Plagioclase
G20210321-2	20210321-2_mt2064_TE_g19_MI_spot2	9.51	1760.18	MI	Plagioclase
G20210321-2	20210321-2_mt2064_TE_g20_MI	9.69	1520.15	MI	Plagioclase
G20210321-2	20210321-2_mt2064_TE_g3_MI1_spot1	9.68	1200.12	MI	Plagioclase
G20210321-2	20210321-2_mt2064_TE_g3_MI1_spot2	9.73	1280.13	MI	Plagioclase
G20210321-2	20210321-2_mt2064_TE_g3_MI3	9.55	1920.19	MI	Plagioclase
G20210321-2	20210321-2_mt2064_TE_g8_MI	9.34	1760.18	MI	Plagioclase
G20210321-2	20210321-2_mt2064_TE_gr11_MI	9.32	1840.19	MI	Plagioclase
G20210321-2	20210321-2_mt2064_TE_gr12_MI1	9.29	1920.19	MI	Plagioclase
G20210321-2	20210321-2_mt2064_TE_gr13_MIplag_spot1	8.45	2080.21	MI	Plagioclase
G20210321-2	20210321-2_mt2064_TE_gr13_MIplag_spot2	8.45	2080.21	MI	Plagioclase
G20210321-2	20210321-2_mt2064_TE_gr18_MI	9.43	1600.16	MI	Plagioclase
G20210321-2	20210321-2_mt2064_TE_gr18_MI1_spot2	9.43	1600.16	MI	Plagioclase
G20210321-2	20210321-2_mt2064_TE_gr6_MI1core	9.53	1600.16	MI	Plagioclase
G20210321-2	20210321-2_mt2064_TE_gr6_MI2core	9.5	1520.15	MI	Plagioclase
G20210321-2	20210321-2_mt2064_TE_gr6_MI3core	9.38	1520.15	MI	Plagioclase
G20210321-2	20210321-2_mt2064_TE_gr6_MI4rim	9.47	1520.15	MI	Plagioclase
G20210321-2	G20210321-2_mt2063_TE_13_olMI1	10.05	1760.18	MI	Olivine
G20210321-2	G20210321-2_mt2063_TE_9_olMI1	11.69	1120.11	MI	Olivine
G20210321-4	G20210321-4_mt2063_TE_2_olMI1	10.12	1120.11	MI	Olivine
G20210321-4	G20210321-4_mt2063_TE_6_olMI1	10.88	1280.13	MI	Olivine
G20210321-4	G20210321-4_mt2063_TE_6_olMI2	11.61	1600.16	MI	Olivine
G20210321-4	G20210321-4_mt2063_TE_6_olMI3	10.96	1280.13	MI	Olivine
G20210321-4	G20210321-4_mt2063_TE_6_olMI4_spot1	10.9	1200.12	MI	Olivine
G20210321-4	G20210321-4_mt2063_TE_6_olMI4_spot2	10.9	1200.12	MI	Olivine
G20210321-1	G20210321-1_mt2063_TE_3_glass	7.73	480.049	Glass	-
G20210321-1	G20210321-1_mt2063_TE_6_glass	7.76	480.049	Glass	-
G20210321-1	G20210321-1_mt2063_TE_8_glass_spot1	7.84	480.049	Glass	-
G20210321-1	G20210321-1_mt2063_TE_8_glass_spot2	7.84	480.049	Glass	-
G20210321-2	20210321-2_mt2064_TE_g6_glass	7.76	480.049	Glass	-
G20210321-2	G20210321-2_mt2063_TE_13_glass	7.88	560.057	Glass	-
G20210321-2	G20210321-2_mt2063_TE_9_glass	7.79	480.049	Glass	-
G20210321-4	G20210321-4_mt2063_TE_2_glass	7.71	560.057	Glass	-
G20210321-4	G20210321-4_mt2063_TE_3_glass	7.7	400.041	Glass	-
G20210321-4	G20210321-4_mt2063_TE_6_glass	7.66	480.049	Glass	-
G20210321-4	G20210321-4_mt2063_TE_8_glass	7.72	480.049	Glass	-

## Sheet: 7d
Extended Data Figure 7. Extended Data Figure 7. Volatile elements in melt inclusions and comparison with gas emissions emissions
7d - SO2 vs CO2 for glasses and MIs
Sample	Analysis Name	SO2 (ppm)	CO2 (ppm)	Type	Host mineral
G20210321-1	G20210321-1_mt2063_TE_3_olMI1	1600.16	1117	MI	Olivine
G20210321-1	G20210321-1_mt2063_TE_3_olMI2	1600.16	949	MI	Olivine
G20210321-1	G20210321-1_mt2063_TE_6_olMI2	1040.11	932	MI	Olivine
G20210321-1	G20210321-1_mt2063_TE_8_olMI1	1520.15	1706	MI	Olivine
G20210321-1	G20210321-1_mt2063_TE_8_olMI1_spot2	1520.15	1562	MI	Olivine
G20210321-2	20210321-2_mt2064_TE_g19_MI_spot1	1760.18	1759	MI	Plagioclase
G20210321-2	20210321-2_mt2064_TE_g19_MI_spot2	1760.18	1722	MI	Plagioclase
G20210321-2	20210321-2_mt2064_TE_g20_MI	1520.15	1359	MI	Plagioclase
G20210321-2	20210321-2_mt2064_TE_g3_MI1_spot1	1200.12	84	MI	Plagioclase
G20210321-2	20210321-2_mt2064_TE_g3_MI1_spot2	1280.13	128	MI	Plagioclase
G20210321-2	20210321-2_mt2064_TE_g3_MI3	1920.19	1739	MI	Plagioclase
G20210321-2	20210321-2_mt2064_TE_g8_MI	1760.18	1860	MI	Plagioclase
G20210321-2	20210321-2_mt2064_TE_gr11_MI	1840.19	1364	MI	Plagioclase
G20210321-2	20210321-2_mt2064_TE_gr12_MI1	1920.19	1697	MI	Plagioclase
G20210321-2	20210321-2_mt2064_TE_gr13_MIplag_spot1	2080.21	1974	MI	Plagioclase
G20210321-2	20210321-2_mt2064_TE_gr13_MIplag_spot2	2080.21	1624	MI	Plagioclase
G20210321-2	20210321-2_mt2064_TE_gr18_MI	1600.16	1569	MI	Plagioclase
G20210321-2	20210321-2_mt2064_TE_gr18_MI1_spot2	1600.16	1262	MI	Plagioclase
G20210321-2	20210321-2_mt2064_TE_gr6_MI1core	1600.16	2042	MI	Plagioclase
G20210321-2	20210321-2_mt2064_TE_gr6_MI2core	1520.15	1737	MI	Plagioclase
G20210321-2	20210321-2_mt2064_TE_gr6_MI3core	1520.15	1273	MI	Plagioclase
G20210321-2	20210321-2_mt2064_TE_gr6_MI4rim	1520.15	1352	MI	Plagioclase
G20210321-2	G20210321-2_mt2063_TE_13_olMI1	1760.18	3220	MI	Olivine
G20210321-2	G20210321-2_mt2063_TE_9_olMI1	1120.11	111	MI	Olivine
G20210321-4	G20210321-4_mt2063_TE_2_olMI1	1120.11	87	MI	Olivine
G20210321-4	G20210321-4_mt2063_TE_6_olMI1	1280.13	5296	MI	Olivine
G20210321-4	G20210321-4_mt2063_TE_6_olMI2	1600.16	1820	MI	Olivine
G20210321-4	G20210321-4_mt2063_TE_6_olMI3	1280.13	569	MI	Olivine
G20210321-4	G20210321-4_mt2063_TE_6_olMI4_spot1	1200.12	769	MI	Olivine
G20210321-4	G20210321-4_mt2063_TE_6_olMI4_spot2	1200.12	705	MI	Olivine
G20210321-1	G20210321-1_mt2063_TE_6_glass	480.049	22.9223	Glass	-
G20210321-1	G20210321-1_mt2063_TE_8_glass_spot1	480.049	24.5343	Glass	-
G20210321-1	G20210321-1_mt2063_TE_8_glass_spot2	480.049	18.7846	Glass	-
G20210321-2	20210321-2_mt2064_TE_g6_glass	480.049	12.2914	Glass	-
G20210321-2	G20210321-2_mt2063_TE_13_glass	560.057	18.1617	Glass	-
G20210321-2	G20210321-2_mt2063_TE_9_glass	480.049	19.4224	Glass	-
G20210321-4	G20210321-4_mt2063_TE_2_glass	560.057	15.758	Glass	-
G20210321-4	G20210321-4_mt2063_TE_3_glass	400.041	17.0377	Glass	-
G20210321-4	G20210321-4_mt2063_TE_6_glass	480.049	16.468	Glass	-
G20210321-4	G20210321-4_mt2063_TE_8_glass	480.049	14.3176	Glass	-
