# Supplementary material for: Rapid shifting of a deep magmatic source at Fagradalsfjall volcano, Iceland
Source: Nature. 2022 Sep 14;609(7927):529–34. doi: 10.1038/s41586-022-04981-x (PMC9477742; doi:10.1038/s41586-022-04981-x)
Supplement: Supplementary file 14 — Source Data Extended Data Fig. 8 [file 41586_2022_4981_MOESM14_ESM.xlsx]

## Sheet: 8
Extended Data Figure 8. Cumulative frequency of melt inclusion CO2-H2O saturation pressures
Analysis	Cumulative Frequency	Saturation Pressure (Gpa)	Type	Model
20210321-2_mt2064_TE_g3_MI1_spot1	0.00305967	0.0169814	MI raw	Shishkina et al. (2014)
G20210321-4_mt2063_TE_2_olMI1	0.00702381	0.0220012	MI raw	Shishkina et al. (2014)
20210321-2_mt2064_TE_g3_MI1_spot2	0.0114493	0.0245619	MI raw	Shishkina et al. (2014)
G20210321-2_mt2063_TE_9_olMI1	0.0166475	0.0288499	MI raw	Shishkina et al. (2014)
G20210321-4_mt2063_TE_6_olMI3	0.0375596	0.116064	MI raw	Shishkina et al. (2014)
G20210321-4_mt2063_TE_6_olMI4_spot2	0.0624424	0.138101	MI raw	Shishkina et al. (2014)
G20210321-4_mt2063_TE_6_olMI4_spot1	0.0892956	0.149037	MI raw	Shishkina et al. (2014)
G20210321-1_mt2063_TE_3_olMI2	0.119803	0.169316	MI raw	Shishkina et al. (2014)
G20210321-1_mt2063_TE_6_olMI2	0.151167	0.174074	MI raw	Shishkina et al. (2014)
20210321-2_mt2064_TE_gr18_MI1_spot2	0.184711	0.186174	MI raw	Shishkina et al. (2014)
20210321-2_mt2064_TE_gr6_MI3core	0.218513	0.1876	MI raw	Shishkina et al. (2014)
20210321-2_mt2064_TE_g20_MI	0.252837	0.1905	MI raw	Shishkina et al. (2014)
20210321-2_mt2064_TE_gr6_MI4rim	0.287887	0.19453	MI raw	Shishkina et al. (2014)
G20210321-1_mt2063_TE_3_olMI1	0.322946	0.194578	MI raw	Shishkina et al. (2014)
20210321-2_mt2064_TE_gr11_MI	0.3584	0.196777	MI raw	Shishkina et al. (2014)
20210321-2_mt2064_TE_gr13_MIplag_spot2	0.39794	0.219446	MI raw	Shishkina et al. (2014)
20210321-2_mt2064_TE_gr18_MI	0.438468	0.224936	MI raw	Shishkina et al. (2014)
20210321-2_mt2064_TE_g19_MI_spot2	0.479663	0.228633	MI raw	Shishkina et al. (2014)
20210321-2_mt2064_TE_g19_MI_spot1	0.521621	0.232869	MI raw	Shishkina et al. (2014)
20210321-2_mt2064_TE_gr12_MI1	0.563806	0.234133	MI raw	Shishkina et al. (2014)
20210321-2_mt2064_TE_g3_MI3	0.606878	0.23905	MI raw	Shishkina et al. (2014)
20210321-2_mt2064_TE_gr6_MI2core	0.65052	0.242217	MI raw	Shishkina et al. (2014)
20210321-2_mt2064_TE_gr13_MIplag_spot1	0.697357	0.259945	MI raw	Shishkina et al. (2014)
20210321-2_mt2064_TE_g8_MI	0.745219	0.265639	MI raw	Shishkina et al. (2014)
G20210321-1_mt2063_TE_8_olMI1_spot2	0.79378	0.269518	MI raw	Shishkina et al. (2014)
20210321-2_mt2064_TE_g3_MI2	0.842553	0.270693	MI raw	Shishkina et al. (2014)
20210321-2_mt2064_TE_gr6_MI1core	0.89337	0.282035	MI raw	Shishkina et al. (2014)
G20210321-1_mt2063_TE_8_olMI1	0.9458	0.290993	MI raw	Shishkina et al. (2014)
G20210321-4_mt2063_TE_6_olMI2	1	0.300813	MI raw	Shishkina et al. (2014)
20210321-2_mt2064_TE_g3_MI1_spot1	0.00348372	0.0175651	MI PEP	Shishkina et al. (2014)
G20210321-4_mt2063_TE_2_olMI1	0.0072422	0.0189504	MI PEP	Shishkina et al. (2014)
G20210321-2_mt2063_TE_9_olMI1	0.0113198	0.0205595	MI PEP	Shishkina et al. (2014)
20210321-2_mt2064_TE_g3_MI1_spot2	0.0162512	0.024864	MI PEP	Shishkina et al. (2014)
G20210321-4_mt2063_TE_6_olMI3	0.0342322	0.0906612	MI PEP	Shishkina et al. (2014)
G20210321-4_mt2063_TE_6_olMI4_spot2	0.055692	0.108201	MI PEP	Shishkina et al. (2014)
G20210321-4_mt2063_TE_6_olMI4_spot1	0.0788361	0.116693	MI PEP	Shishkina et al. (2014)
G20210321-1_mt2063_TE_3_olMI2	0.107868	0.146379	MI PEP	Shishkina et al. (2014)
G20210321-1_mt2063_TE_6_olMI2	0.137087	0.147324	MI PEP	Shishkina et al. (2014)
G20210321-1_mt2063_TE_3_olMI1	0.170371	0.167817	MI PEP	Shishkina et al. (2014)
20210321-2_mt2064_TE_gr18_MI1_spot2	0.208381	0.191652	MI PEP	Shishkina et al. (2014)
20210321-2_mt2064_TE_gr6_MI3core	0.24684	0.193909	MI PEP	Shishkina et al. (2014)
20210321-2_mt2064_TE_g20_MI	0.286012	0.197506	MI PEP	Shishkina et al. (2014)
20210321-2_mt2064_TE_gr6_MI4rim	0.325894	0.201085	MI PEP	Shishkina et al. (2014)
20210321-2_mt2064_TE_gr11_MI	0.365838	0.201403	MI PEP	Shishkina et al. (2014)
G20210321-4_mt2063_TE_6_olMI2	0.409424	0.21976	MI PEP	Shishkina et al. (2014)
20210321-2_mt2064_TE_gr13_MIplag_spot2	0.453196	0.220699	MI PEP	Shishkina et al. (2014)
20210321-2_mt2064_TE_gr18_MI	0.49913	0.231602	MI PEP	Shishkina et al. (2014)
G20210321-1_mt2063_TE_8_olMI1_spot2	0.545497	0.233783	MI PEP	Shishkina et al. (2014)
20210321-2_mt2064_TE_g19_MI_spot2	0.592002	0.234482	MI PEP	Shishkina et al. (2014)
20210321-2_mt2064_TE_g19_MI_spot1	0.639376	0.238857	MI PEP	Shishkina et al. (2014)
20210321-2_mt2064_TE_gr12_MI1	0.687338	0.241828	MI PEP	Shishkina et al. (2014)
20210321-2_mt2064_TE_g3_MI3	0.736265	0.246691	MI PEP	Shishkina et al. (2014)
20210321-2_mt2064_TE_gr6_MI2core	0.785869	0.250104	MI PEP	Shishkina et al. (2014)
G20210321-1_mt2063_TE_8_olMI1	0.835931	0.252415	MI PEP	Shishkina et al. (2014)
20210321-2_mt2064_TE_gr13_MIplag_spot1	0.887799	0.26152	MI PEP	Shishkina et al. (2014)
20210321-2_mt2064_TE_g8_MI	0.942652	0.276572	MI PEP	Shishkina et al. (2014)
20210321-2_mt2064_TE_gr6_MI1core	1	0.28915	MI PEP	Shishkina et al. (2014)
G20210321-2_mt2063_TE_9_olMI1	0.0029027	0.0224814	MI raw	Iacono-Marziano et al. (2012)
G20210321-1_mt2063_TE_8_olMI1_spot2	0.00643777	0.0273791	MI raw	Iacono-Marziano et al. (2012)
G20210321-4_mt2063_TE_6_olMI3	0.0107935	0.033735	MI raw	Iacono-Marziano et al. (2012)
20210321-2_mt2064_TE_g8_MI	0.0155206	0.0366115	MI raw	Iacono-Marziano et al. (2012)
20210321-2_mt2064_TE_gr6_MI1core	0.0363445	0.161281	MI raw	Iacono-Marziano et al. (2012)
G20210321-4_mt2063_TE_6_olMI2	0.0608421	0.189733	MI raw	Iacono-Marziano et al. (2012)
G20210321-1_mt2063_TE_8_olMI1	0.0872673	0.204664	MI raw	Iacono-Marziano et al. (2012)
20210321-2_mt2064_TE_gr12_MI1	0.117132	0.231299	MI raw	Iacono-Marziano et al. (2012)
20210321-2_mt2064_TE_g3_MI3	0.147592	0.235918	MI raw	Iacono-Marziano et al. (2012)
20210321-2_mt2064_TE_g19_MI_spot1	0.181762	0.26464	MI raw	Iacono-Marziano et al. (2012)
G20210321-1_mt2063_TE_3_olMI1	0.216336	0.267776	MI raw	Iacono-Marziano et al. (2012)
20210321-2_mt2064_TE_gr18_MI	0.251866	0.275183	MI raw	Iacono-Marziano et al. (2012)
20210321-2_mt2064_TE_g3_MI1_spot2	0.287899	0.279077	MI raw	Iacono-Marziano et al. (2012)
G20210321-1_mt2063_TE_6_olMI2	0.324429	0.282918	MI raw	Iacono-Marziano et al. (2012)
20210321-2_mt2064_TE_g19_MI_spot2	0.361064	0.283745	MI raw	Iacono-Marziano et al. (2012)
20210321-2_mt2064_TE_g20_MI	0.401148	0.310449	MI raw	Iacono-Marziano et al. (2012)
20210321-2_mt2064_TE_gr6_MI4rim	0.442483	0.32014	MI raw	Iacono-Marziano et al. (2012)
G20210321-4_mt2063_TE_2_olMI1	0.484162	0.322802	MI raw	Iacono-Marziano et al. (2012)
20210321-2_mt2064_TE_g3_MI1_spot1	0.526573	0.328469	MI raw	Iacono-Marziano et al. (2012)
20210321-2_mt2064_TE_gr18_MI1_spot2	0.569899	0.335564	MI raw	Iacono-Marziano et al. (2012)
G20210321-4_mt2063_TE_6_olMI4_spot1	0.613951	0.341179	MI raw	Iacono-Marziano et al. (2012)
20210321-2_mt2064_TE_gr13_MIplag_spot2	0.658529	0.345258	MI raw	Iacono-Marziano et al. (2012)
20210321-2_mt2064_TE_gr13_MIplag_spot1	0.704411	0.355358	MI raw	Iacono-Marziano et al. (2012)
20210321-2_mt2064_TE_gr6_MI3core	0.750925	0.360249	MI raw	Iacono-Marziano et al. (2012)
G20210321-1_mt2063_TE_3_olMI2	0.799134	0.373379	MI raw	Iacono-Marziano et al. (2012)
G20210321-4_mt2063_TE_6_olMI4_spot2	0.848151	0.379633	MI raw	Iacono-Marziano et al. (2012)
20210321-2_mt2064_TE_gr6_MI2core	0.897223	0.380063	MI raw	Iacono-Marziano et al. (2012)
20210321-2_mt2064_TE_g3_MI2	0.948547	0.397503	MI raw	Iacono-Marziano et al. (2012)
20210321-2_mt2064_TE_gr11_MI	1	0.398505	MI raw	Iacono-Marziano et al. (2012)
20210321-2_mt2064_TE_g3_MI1_spot1	0.00318312	0.0221275	MI PEP	Iacono-Marziano et al. (2012)
G20210321-4_mt2063_TE_2_olMI1	0.00662971	0.023959	MI PEP	Iacono-Marziano et al. (2012)
G20210321-2_mt2063_TE_9_olMI1	0.0105642	0.0273509	MI PEP	Iacono-Marziano et al. (2012)
20210321-2_mt2064_TE_g3_MI1_spot2	0.0151323	0.0317549	MI PEP	Iacono-Marziano et al. (2012)
G20210321-4_mt2063_TE_6_olMI3	0.034179	0.132404	MI PEP	Iacono-Marziano et al. (2012)
G20210321-4_mt2063_TE_6_olMI4_spot2	0.0568704	0.15774	MI PEP	Iacono-Marziano et al. (2012)
G20210321-4_mt2063_TE_6_olMI4_spot1	0.0813817	0.170391	MI PEP	Iacono-Marziano et al. (2012)
G20210321-1_mt2063_TE_3_olMI2	0.111239	0.207551	MI PEP	Iacono-Marziano et al. (2012)
G20210321-1_mt2063_TE_6_olMI2	0.141174	0.208099	MI PEP	Iacono-Marziano et al. (2012)
G20210321-1_mt2063_TE_3_olMI1	0.175287	0.237133	MI PEP	Iacono-Marziano et al. (2012)
20210321-2_mt2064_TE_gr18_MI1_spot2	0.21312	0.262999	MI PEP	Iacono-Marziano et al. (2012)
20210321-2_mt2064_TE_gr6_MI3core	0.251728	0.268386	MI PEP	Iacono-Marziano et al. (2012)
20210321-2_mt2064_TE_g20_MI	0.291155	0.274077	MI PEP	Iacono-Marziano et al. (2012)
20210321-2_mt2064_TE_gr6_MI4rim	0.331109	0.277741	MI PEP	Iacono-Marziano et al. (2012)
20210321-2_mt2064_TE_gr11_MI	0.371092	0.277939	MI PEP	Iacono-Marziano et al. (2012)
20210321-2_mt2064_TE_gr13_MIplag_spot2	0.415609	0.30946	MI PEP	Iacono-Marziano et al. (2012)
20210321-2_mt2064_TE_gr18_MI	0.460874	0.31466	MI PEP	Iacono-Marziano et al. (2012)
20210321-2_mt2064_TE_g19_MI_spot2	0.50692	0.320093	MI PEP	Iacono-Marziano et al. (2012)
G20210321-4_mt2063_TE_6_olMI2	0.553001	0.320335	MI PEP	Iacono-Marziano et al. (2012)
G20210321-1_mt2063_TE_8_olMI1_spot2	0.599219	0.321284	MI PEP	Iacono-Marziano et al. (2012)
20210321-2_mt2064_TE_g19_MI_spot1	0.64608	0.325755	MI PEP	Iacono-Marziano et al. (2012)
20210321-2_mt2064_TE_gr12_MI1	0.693606	0.330373	MI PEP	Iacono-Marziano et al. (2012)
20210321-2_mt2064_TE_g3_MI3	0.74169	0.334259	MI PEP	Iacono-Marziano et al. (2012)
20210321-2_mt2064_TE_gr6_MI2core	0.790393	0.338555	MI PEP	Iacono-Marziano et al. (2012)
G20210321-1_mt2063_TE_8_olMI1	0.839897	0.344132	MI PEP	Iacono-Marziano et al. (2012)
20210321-2_mt2064_TE_gr13_MIplag_spot1	0.891579	0.359268	MI PEP	Iacono-Marziano et al. (2012)
20210321-2_mt2064_TE_g8_MI	0.943672	0.362124	MI PEP	Iacono-Marziano et al. (2012)
20210321-2_mt2064_TE_gr6_MI1core	1	0.391564	MI PEP	Iacono-Marziano et al. (2012)
20210321-2_mt2064_TE_g3_MI1_spot1	0.00206157	0.015	MI raw	MagmaSat, Ghiorso et al. (2015)
G20210321-4_mt2063_TE_2_olMI1	0.0046729	0.019	MI raw	MagmaSat, Ghiorso et al. (2015)
20210321-2_mt2064_TE_g3_MI1_spot2	0.00783397	0.023	MI raw	MagmaSat, Ghiorso et al. (2015)
G20210321-2_mt2063_TE_9_olMI1	0.0115448	0.027	MI raw	MagmaSat, Ghiorso et al. (2015)
G20210321-4_mt2063_TE_6_olMI3	0.0296866	0.132	MI raw	MagmaSat, Ghiorso et al. (2015)
G20210321-4_mt2063_TE_6_olMI4_spot2	0.0519516	0.162	MI raw	MagmaSat, Ghiorso et al. (2015)
G20210321-4_mt2063_TE_6_olMI4_spot1	0.0764156	0.178	MI raw	MagmaSat, Ghiorso et al. (2015)
G20210321-1_mt2063_TE_3_olMI2	0.105965	0.215	MI raw	MagmaSat, Ghiorso et al. (2015)
G20210321-1_mt2063_TE_6_olMI2	0.135926	0.218	MI raw	MagmaSat, Ghiorso et al. (2015)
20210321-2_mt2064_TE_gr18_MI1_spot2	0.168911	0.24	MI raw	MagmaSat, Ghiorso et al. (2015)
20210321-2_mt2064_TE_gr6_MI3core	0.202446	0.244	MI raw	MagmaSat, Ghiorso et al. (2015)
G20210321-1_mt2063_TE_3_olMI1	0.236394	0.247	MI raw	MagmaSat, Ghiorso et al. (2015)
20210321-2_mt2064_TE_gr11_MI	0.271165	0.253	MI raw	MagmaSat, Ghiorso et al. (2015)
20210321-2_mt2064_TE_g20_MI	0.30635	0.256	MI raw	MagmaSat, Ghiorso et al. (2015)
20210321-2_mt2064_TE_gr6_MI4rim	0.341534	0.256	MI raw	MagmaSat, Ghiorso et al. (2015)
20210321-2_mt2064_TE_gr13_MIplag_spot2	0.381803	0.293	MI raw	MagmaSat, Ghiorso et al. (2015)
20210321-2_mt2064_TE_gr18_MI	0.423035	0.3	MI raw	MagmaSat, Ghiorso et al. (2015)
20210321-2_mt2064_TE_g19_MI_spot2	0.466328	0.315	MI raw	MagmaSat, Ghiorso et al. (2015)
20210321-2_mt2064_TE_gr12_MI1	0.509758	0.316	MI raw	MagmaSat, Ghiorso et al. (2015)
20210321-2_mt2064_TE_g19_MI_spot1	0.554013	0.322	MI raw	MagmaSat, Ghiorso et al. (2015)
20210321-2_mt2064_TE_g3_MI3	0.598268	0.322	MI raw	MagmaSat, Ghiorso et al. (2015)
20210321-2_mt2064_TE_gr6_MI2core	0.642936	0.325	MI raw	MagmaSat, Ghiorso et al. (2015)
G20210321-1_mt2063_TE_8_olMI1_spot2	0.690902	0.349	MI raw	MagmaSat, Ghiorso et al. (2015)
20210321-2_mt2064_TE_g8_MI	0.739142	0.351	MI raw	MagmaSat, Ghiorso et al. (2015)
20210321-2_mt2064_TE_gr13_MIplag_spot1	0.787521	0.352	MI raw	MagmaSat, Ghiorso et al. (2015)
20210321-2_mt2064_TE_g3_MI2	0.838648	0.372	MI raw	MagmaSat, Ghiorso et al. (2015)
20210321-2_mt2064_TE_gr6_MI1core	0.890187	0.375	MI raw	MagmaSat, Ghiorso et al. (2015)
G20210321-1_mt2063_TE_8_olMI1	0.942413	0.38	MI raw	MagmaSat, Ghiorso et al. (2015)
G20210321-4_mt2063_TE_6_olMI2	1	0.419	MI raw	MagmaSat, Ghiorso et al. (2015)
20210321-2_mt2064_TE_g3_MI1_spot1	0.00230273	0.015	MI PEP	MagmaSat, Ghiorso et al. (2015)
G20210321-4_mt2063_TE_2_olMI1	0.00475898	0.016	MI PEP	MagmaSat, Ghiorso et al. (2015)
G20210321-2_mt2063_TE_9_olMI1	0.00752226	0.018	MI PEP	MagmaSat, Ghiorso et al. (2015)
20210321-2_mt2064_TE_g3_MI1_spot2	0.0110531	0.023	MI PEP	MagmaSat, Ghiorso et al. (2015)
G20210321-4_mt2063_TE_6_olMI3	0.0262512	0.099	MI PEP	MagmaSat, Ghiorso et al. (2015)
G20210321-4_mt2063_TE_6_olMI4_spot2	0.04498	0.122	MI PEP	MagmaSat, Ghiorso et al. (2015)
G20210321-4_mt2063_TE_6_olMI4_spot1	0.0655511	0.134	MI PEP	MagmaSat, Ghiorso et al. (2015)
G20210321-1_mt2063_TE_6_olMI2	0.0931839	0.18	MI PEP	MagmaSat, Ghiorso et al. (2015)
G20210321-1_mt2063_TE_3_olMI2	0.121124	0.182	MI PEP	MagmaSat, Ghiorso et al. (2015)
G20210321-1_mt2063_TE_3_olMI1	0.153208	0.209	MI PEP	MagmaSat, Ghiorso et al. (2015)
20210321-2_mt2064_TE_gr18_MI1_spot2	0.19082	0.245	MI PEP	MagmaSat, Ghiorso et al. (2015)
20210321-2_mt2064_TE_gr6_MI3core	0.229045	0.249	MI PEP	MagmaSat, Ghiorso et al. (2015)
20210321-2_mt2064_TE_gr11_MI	0.268345	0.256	MI PEP	MagmaSat, Ghiorso et al. (2015)
20210321-2_mt2064_TE_g20_MI	0.308413	0.261	MI PEP	MagmaSat, Ghiorso et al. (2015)
20210321-2_mt2064_TE_gr6_MI4rim	0.34848	0.261	MI PEP	MagmaSat, Ghiorso et al. (2015)
20210321-2_mt2064_TE_gr13_MIplag_spot2	0.393614	0.294	MI PEP	MagmaSat, Ghiorso et al. (2015)
G20210321-1_mt2063_TE_8_olMI1_spot2	0.439361	0.298	MI PEP	MagmaSat, Ghiorso et al. (2015)
G20210321-4_mt2063_TE_6_olMI2	0.485263	0.299	MI PEP	MagmaSat, Ghiorso et al. (2015)
20210321-2_mt2064_TE_gr18_MI	0.532085	0.305	MI PEP	MagmaSat, Ghiorso et al. (2015)
20210321-2_mt2064_TE_g19_MI_spot2	0.58121	0.32	MI PEP	MagmaSat, Ghiorso et al. (2015)
20210321-2_mt2064_TE_gr12_MI1	0.630795	0.323	MI PEP	MagmaSat, Ghiorso et al. (2015)
G20210321-1_mt2063_TE_8_olMI1	0.680534	0.324	MI PEP	MagmaSat, Ghiorso et al. (2015)
20210321-2_mt2064_TE_g19_MI_spot1	0.730734	0.327	MI PEP	MagmaSat, Ghiorso et al. (2015)
20210321-2_mt2064_TE_g3_MI3	0.781087	0.328	MI PEP	MagmaSat, Ghiorso et al. (2015)
20210321-2_mt2064_TE_gr6_MI2core	0.831901	0.331	MI PEP	MagmaSat, Ghiorso et al. (2015)
20210321-2_mt2064_TE_gr13_MIplag_spot1	0.886091	0.353	MI PEP	MagmaSat, Ghiorso et al. (2015)
20210321-2_mt2064_TE_g8_MI	0.941511	0.361	MI PEP	MagmaSat, Ghiorso et al. (2015)
20210321-2_mt2064_TE_gr6_MI1core	1	0.381	MI PEP	MagmaSat, Ghiorso et al. (2015)
