# Supplementary material for: Rapid shifting of a deep magmatic source at Fagradalsfjall volcano, Iceland
Source: Nature. 2022 Sep 14;609(7927):529–34. doi: 10.1038/s41586-022-04981-x (PMC9477742; doi:10.1038/s41586-022-04981-x)
Supplement: Supplementary file 15 — Source Data Extended Data Fig. 9 [file 41586_2022_4981_MOESM15_ESM.xlsx]

## Sheet: 9a
Extended Data Figure 9. Characteristics of gas emissions
9a - Field measured SO2 vs H2O on March 25th and May 5th
	SO2	SO2 error	H2O	H2O error	Day				SO2	SO2 error	H2O	H2O error	Day
0	1.15084e+19	0.0677689	1.65856e+21	0.0487485	March 25th			0	3.0539e+19	0.0417683	1.94623e+21	0.0484944	April 5th
1	1.24972e+19	0.0554309	1.59251e+21	0.047556	March 25th			1	2.87912e+19	0.0440542	1.98381e+21	0.048628	April 5th
2	1.50642e+19	0.0609731	1.71637e+21	0.0481391	March 25th			2	3.24149e+19	0.0445673	2.00821e+21	0.049053	April 5th
3	1.78498e+19	0.0585587	1.71162e+21	0.0475625	March 25th			3	4.74621e+19	0.0440503	2.30622e+21	0.0488975	April 5th
4	2.03156e+19	0.0567883	1.78314e+21	0.0485513	March 25th			4	3.84128e+19	0.0416558	2.01495e+21	0.0482757	April 5th
5	1.88289e+19	0.0715124	2.00642e+21	0.0530937	March 25th			5	3.38371e+19	0.0442449	2.06078e+21	0.048763	April 5th
6	2.60875e+19	0.058152	1.889e+21	0.0479368	March 25th			6	3.55481e+19	0.046914	2.13586e+21	0.0482614	April 5th
7	2.4363e+19	0.0736473	1.9896e+21	0.0545136	March 25th			7	3.61744e+19	0.0499894	2.22047e+21	0.0497195	April 5th
8	3.22438e+19	0.066952	2.29074e+21	0.0536363	March 25th			8	4.68494e+19	0.0458027	2.33173e+21	0.0480468	April 5th
9	2.1227e+19	0.0641904	1.94817e+21	0.0497178	March 25th			9	4.89982e+19	0.0449658	2.25669e+21	0.0490774	April 5th
10	2.51373e+19	0.0640648	1.9552e+21	0.0510745	March 25th			10	3.24017e+19	0.0420458	1.94363e+21	0.0479547	April 5th
11	5.73439e+19	0.0676682	2.72277e+21	0.0594843	March 25th			11	3.43146e+19	0.0396617	1.84216e+21	0.0486222	April 5th
12	2.26182e+19	0.0612914	1.88622e+21	0.0491715	March 25th			12	4.79092e+19	0.0438941	2.18759e+21	0.0477764	April 5th
13	4.79229e+19	0.0586748	2.39276e+21	0.0522998	March 25th			13	4.05245e+19	0.0411107	2.01281e+21	0.0481421	April 5th
14	1.80942e+19	0.0461429	1.66246e+21	0.0480048	March 25th			14	4.41935e+19	0.043086	2.11503e+21	0.0475786	April 5th
15	1.35232e+19	0.0543461	1.50592e+21	0.0488211	March 25th			15	4.3806e+19	0.0406184	2.03278e+21	0.0486585	April 5th
16	1.72512e+19	0.0512239	1.62181e+21	0.0475105	March 25th			16	6.55309e+19	0.0436478	2.35146e+21	0.0480714	April 5th
17	1.31754e+19	0.0580832	1.65806e+21	0.0481857	March 25th			17	7.16632e+19	0.0457202	2.42536e+21	0.0483128	April 5th
18	3.22348e+19	0.0565292	2.09763e+21	0.0481167	March 25th			18	6.95186e+19	0.0428987	2.3061e+21	0.0485479	April 5th
19	1.87197e+19	0.0641465	1.84808e+21	0.0497849	March 25th			19	5.11624e+19	0.0411537	2.15612e+21	0.0476371	April 5th
20	2.29743e+19	0.0665468	1.90078e+21	0.0515518	March 25th			20	5.70073e+19	0.0459947	2.33249e+21	0.0480375	April 5th
21	1.1003e+19	0.0606934	1.59291e+21	0.048653	March 25th			21	6.45558e+19	0.0473976	2.51888e+21	0.0482326	April 5th
22	2.18934e+19	0.0624443	1.91418e+21	0.0502436	March 25th			22	3.67822e+19	0.0414644	1.99143e+21	0.0482664	April 5th
23	1.98867e+19	0.0611628	1.91856e+21	0.0492997	March 25th			23	3.56915e+19	0.0371962	1.83016e+21	0.0492382	April 5th
24	2.75853e+19	0.0650341	2.11765e+21	0.051791	March 25th			24	4.7435e+19	0.0413365	2.03602e+21	0.0484956	April 5th
25	2.40884e+19	0.0678774	2.01391e+21	0.0539183	March 25th			25	4.39252e+19	0.0411829	2.06122e+21	0.0478751	April 5th
26	7.37641e+18	0.0632731	1.45997e+21	0.0485663	March 25th			26	4.09248e+19	0.0378256	1.8803e+21	0.0490752	April 5th
27	1.00281e+19	0.0649264	1.61388e+21	0.0482256	March 25th			27	3.447e+19	0.0369702	1.80387e+21	0.049893	April 5th
28	3.11982e+19	0.060987	2.12064e+21	0.0538574	March 25th			28	3.48727e+19	0.0424781	1.98906e+21	0.0485505	April 5th
29	3.14646e+19	0.0643081	2.22147e+21	0.0504443	March 25th			29	3.61817e+19	0.0383576	1.98728e+21	0.0482294	April 5th
30	2.41456e+19	0.0671448	2.0488e+21	0.0535886	March 25th			30	3.57198e+19	0.0418302	2.03664e+21	0.0482557	April 5th
31	2.63141e+19	0.0611646	1.9398e+21	0.0517397	March 25th			31	3.6587e+19	0.0414542	2.01403e+21	0.0482862	April 5th
32	2.13205e+19	0.0687423	2.02569e+21	0.052156	March 25th			32	3.14398e+19	0.0399585	1.98077e+21	0.0483352	April 5th
33	9.70035e+18	0.0567455	1.45208e+21	0.0486075	March 25th			33	3.80916e+19	0.0477871	2.23236e+21	0.0486214	April 5th
34	5.96489e+18	0.0619357	1.45804e+21	0.0481088	March 25th			34	3.72175e+19	0.0496947	2.27588e+21	0.0484301	April 5th
35	1.45858e+19	0.0589768	1.61814e+21	0.047953	March 25th			35	2.97885e+19	0.0435224	2.05709e+21	0.048422	April 5th
36	1.51196e+19	0.0647414	1.78659e+21	0.0492759	March 25th			36	3.64262e+19	0.0494634	2.2377e+21	0.0487743	April 5th
37	1.47066e+19	0.063423	1.80296e+21	0.0484004	March 25th			37	3.25468e+19	0.0457184	2.08545e+21	0.0482345	April 5th
38	9.15357e+18	0.0626699	1.53606e+21	0.0484081	March 25th			38	3.1324e+19	0.0464178	2.09972e+21	0.0486842	April 5th
39	9.67975e+18	0.0617711	1.52141e+21	0.0484706	March 25th			39	3.84284e+19	0.0430233	2.08799e+21	0.0479415	April 5th
40	8.67821e+18	0.0643587	1.52027e+21	0.0480689	March 25th			40	3.92023e+19	0.0500134	2.32986e+21	0.0491197	April 5th
41	1.00402e+19	0.0624007	1.56765e+21	0.0480812	March 25th			41	3.44402e+19	0.0470049	2.16547e+21	0.0483771	April 5th
42	1.22634e+19	0.0710073	1.67901e+21	0.0505253	March 25th			42	3.50606e+19	0.0440173	2.17215e+21	0.048521	April 5th
43	3.15027e+19	0.0596855	2.02434e+21	0.051044	March 25th			43	3.99771e+19	0.0405669	2.09892e+21	0.0482465	April 5th
44	1.41397e+19	0.0589503	1.6541e+21	0.0473709	March 25th			44	5.41016e+19	0.0471963	2.43351e+21	0.0501929	April 5th
45	1.25275e+19	0.063978	1.57171e+21	0.0498126	March 25th			45	3.79219e+19	0.0401753	2.08915e+21	0.0481232	April 5th
46	1.00715e+19	0.0616875	1.49027e+21	0.0487441	March 25th			46	3.67724e+19	0.0420649	2.10023e+21	0.0479646	April 5th
47	1.12483e+19	0.0602751	1.59138e+21	0.0478924	March 25th			47	4.06463e+19	0.0471065	2.34842e+21	0.0490396	April 5th
48	1.30954e+19	0.0601656	1.62959e+21	0.0479344	March 25th			48	4.19887e+19	0.0449033	2.21492e+21	0.0487934	April 5th
49	4.19455e+18	0.0635596	1.40879e+21	0.0492145	March 25th			49	4.47892e+19	0.0423843	2.33735e+21	0.0471481	April 5th
50	1.84646e+19	0.0658814	1.85974e+21	0.050311	March 25th			50	4.57474e+19	0.0418494	2.21426e+21	0.0480365	April 5th
51	1.06846e+19	0.0647604	1.58161e+21	0.0487621	March 25th			51	3.72722e+19	0.0377689	2.00406e+21	0.0476187	April 5th
52	2.37616e+19	0.0666352	1.95716e+21	0.0515197	March 25th			52	3.7617e+19	0.041157	2.09512e+21	0.0477857	April 5th
53	4.02418e+19	0.0672367	2.34463e+21	0.056721	March 25th			53	3.81385e+19	0.0485323	2.25951e+21	0.048267	April 5th
54	1.25379e+19	0.0541629	1.54596e+21	0.0475088	March 25th			54	2.83214e+19	0.0374408	1.87696e+21	0.048573	April 5th
55	1.24449e+19	0.0653399	1.75521e+21	0.0487416	March 25th			55	3.00137e+19	0.0420128	2.00137e+21	0.0485805	April 5th
56	1.47564e+19	0.0671318	1.73507e+21	0.0508003	March 25th			56	3.12005e+19	0.0432342	2.07054e+21	0.0480642	April 5th
57	1.78204e+19	0.0655337	1.79846e+21	0.0493025	March 25th			57	3.04085e+19	0.0397826	1.92224e+21	0.0484862	April 5th
58	2.32746e+19	0.0672099	1.96265e+21	0.0503274	March 25th			58	3.4859e+19	0.0406577	2.02939e+21	0.0479265	April 5th
59	1.50651e+19	0.0649728	1.72056e+21	0.0498517	March 25th			59	3.51543e+19	0.0421904	2.0343e+21	0.048052	April 5th
60	1.89486e+19	0.0646235	1.79804e+21	0.0501004	March 25th			60	3.26865e+19	0.0406645	1.9879e+21	0.0480214	April 5th
61	1.75208e+19	0.0639752	1.7264e+21	0.0490415	March 25th			61	4.58475e+19	0.0463623	2.28111e+21	0.0482259	April 5th
62	1.75528e+19	0.0661378	1.7602e+21	0.0497625	March 25th			62	4.51836e+19	0.042559	2.16038e+21	0.0474594	April 5th
63	1.37759e+19	0.0622805	1.6149e+21	0.0496231	March 25th			63	4.17446e+19	0.0445662	2.16893e+21	0.0489973	April 5th
64	2.23998e+19	0.0603127	1.82241e+21	0.0514182	March 25th			64	3.3881e+19	0.0388375	1.96313e+21	0.0479869	April 5th
65	3.8658e+19	0.0668161	2.46084e+21	0.0590887	March 25th			65	3.61506e+19	0.0414453	2.04109e+21	0.0485879	April 5th
66	1.61294e+19	0.0716856	1.82146e+21	0.0514473	March 25th			66	3.69324e+19	0.041305	2.01605e+21	0.0484935	April 5th
67	8.20916e+18	0.0576286	1.48786e+21	0.0486971	March 25th			67	3.06767e+19	0.0385862	2.05096e+21	0.0485261	April 5th
68	1.24511e+19	0.0672609	1.67438e+21	0.049599	March 25th			68	2.8009e+19	0.0413499	1.91595e+21	0.0486736	April 5th
69	1.7925e+19	0.0644472	1.78194e+21	0.0493498	March 25th			69	3.18373e+19	0.0430526	1.97235e+21	0.0480499	April 5th
70	2.20489e+19	0.0677743	1.89176e+21	0.0514062	March 25th			70	3.40909e+19	0.0449966	2.08501e+21	0.0491694	April 5th
71	6.54409e+18	0.0689478	1.42524e+21	0.0488979	March 25th			71	5.09082e+19	0.0457305	2.29295e+21	0.0476098	April 5th
72	3.86194e+19	0.065967	2.29994e+21	0.0552159	March 25th			72	4.0599e+19	0.0429721	2.11951e+21	0.0481417	April 5th
73	2.07304e+19	0.0774984	1.89168e+21	0.0550006	March 25th			73	3.89996e+19	0.0407032	2.10251e+21	0.0481322	April 5th
74	2.24779e+19	0.0704654	2.05267e+21	0.0542798	March 25th			74	4.09794e+19	0.0445805	2.18302e+21	0.0477993	April 5th
75	6.44642e+18	0.0705118	1.46933e+21	0.0481824	March 25th			75	3.46612e+19	0.0429397	2.07538e+21	0.0483655	April 5th
76	1.5856e+19	0.0610991	1.63643e+21	0.0489156	March 25th			76	3.5275e+19	0.0462774	2.12253e+21	0.0482593	April 5th
77	7.26236e+19	0.0733961	3.22612e+21	0.0660153	March 25th			77	3.24697e+19	0.0465372	2.10975e+21	0.0487401	April 5th
78	5.97972e+18	0.070653	1.44234e+21	0.0485372	March 25th			78	3.15985e+19	0.0409781	2.04573e+21	0.0483772	April 5th
79	4.8613e+19	0.063492	2.47402e+21	0.0528567	March 25th			79	3.5619e+19	0.0399153	1.91011e+21	0.0486181	April 5th
80	2.04382e+19	0.0605625	1.82652e+21	0.0484093	March 25th			80	3.78696e+19	0.0395425	1.94508e+21	0.0486125	April 5th
81	3.24876e+19	0.0647187	2.12682e+21	0.0537552	March 25th			81	3.74556e+19	0.0418272	2.00579e+21	0.0481822	April 5th
82	2.49746e+19	0.0633117	1.94621e+21	0.0508255	March 25th			82	3.69584e+19	0.0364663	1.8469e+21	0.0496428	April 5th
83	1.57164e+19	0.0599828	1.70311e+21	0.0483584	March 25th			83	4.92163e+19	0.0394386	1.95166e+21	0.0487486	April 5th
84	3.37512e+19	0.0669801	2.30748e+21	0.0542917	March 25th			84	5.18899e+19	0.040688	2.03752e+21	0.0483604	April 5th
85	2.43461e+19	0.0666725	2.07275e+21	0.0537183	March 25th			85	4.66821e+19	0.0456461	2.33232e+21	0.048443	April 5th
86	3.01394e+19	0.0663192	2.15302e+21	0.0536837	March 25th			86	5.23329e+19	0.0493235	2.51233e+21	0.0495887	April 5th
87	1.00988e+19	0.0601228	1.53035e+21	0.0476456	March 25th			87	5.15684e+19	0.0465997	2.39954e+21	0.0485532	April 5th
88	2.02623e+19	0.0581804	1.79744e+21	0.0484036	March 25th			88	4.32449e+19	0.0416832	2.10449e+21	0.0485316	April 5th
89	2.30508e+19	0.0591569	1.9933e+21	0.0483864	March 25th			89	4.99879e+19	0.040582	2.09443e+21	0.0481321	April 5th
90	1.30351e+19	0.0544586	1.62275e+21	0.0482533	March 25th			90	4.42375e+19	0.0402945	2.12868e+21	0.0467784	April 5th
91	1.0224e+19	0.0539241	1.59758e+21	0.0476161	March 25th			91	3.69484e+19	0.0362109	1.93551e+21	0.0492437	April 5th
92	2.28794e+19	0.0659241	2.04894e+21	0.0513914	March 25th			92	5.53444e+19	0.0421576	2.26143e+21	0.0476257	April 5th
93	2.93425e+19	0.0708177	2.26186e+21	0.0572422	March 25th			93	5.71764e+19	0.047986	2.48063e+21	0.049589	April 5th
94	8.96999e+18	0.0582807	1.55301e+21	0.0479675	March 25th			94	5.94132e+19	0.0477236	2.57482e+21	0.0480095	April 5th
95	2.76971e+19	0.0644516	2.1129e+21	0.0534318	March 25th			95	5.91071e+19	0.0468972	2.42963e+21	0.0478136	April 5th
96	2.99178e+19	0.0651262	2.23326e+21	0.0537148	March 25th			96	3.51157e+19	0.0382568	1.8952e+21	0.0479725	April 5th
97	1.96559e+19	0.0635898	1.96899e+21	0.0492967	March 25th			97	3.97358e+19	0.0408485	2.0333e+21	0.0468849	April 5th
98	3.5537e+19	0.0619537	2.25448e+21	0.0529305	March 25th			98	4.51931e+19	0.043261	2.14168e+21	0.0486224	April 5th
99	1.01653e+19	0.0510834	1.56774e+21	0.0473921	March 25th			99	4.66395e+19	0.0449657	2.23191e+21	0.0468131	April 5th
100	9.58514e+18	0.0590744	1.54958e+21	0.0481243	March 25th			100	4.35286e+19	0.0423663	2.1221e+21	0.0477238	April 5th
101	2.32054e+19	0.0618222	1.91769e+21	0.0506509	March 25th			101	4.97528e+19	0.0436002	2.24969e+21	0.0474338	April 5th
102	7.51953e+18	0.0600182	1.54999e+21	0.0479567	March 25th			102	5.9277e+19	0.0392356	2.17964e+21	0.0475852	April 5th
103	2.11419e+19	0.0625785	1.98806e+21	0.0488923	March 25th			103	5.66295e+19	0.0458154	2.37106e+21	0.047572	April 5th
104	1.39806e+19	0.0569665	1.61216e+21	0.0479466	March 25th			104	3.81299e+19	0.0404842	2.0238e+21	0.0476105	April 5th
105	1.74701e+19	0.0654299	1.83662e+21	0.0503573	March 25th			105	3.91974e+19	0.0393273	1.98364e+21	0.0480027	April 5th
106	2.92089e+19	0.0561339	1.94759e+21	0.0481178	March 25th			106	3.53036e+19	0.0380415	1.94697e+21	0.0478411	April 5th
107	1.02666e+19	0.0663629	1.55484e+21	0.0478427	March 25th			107	3.34624e+19	0.0396616	1.93939e+21	0.0488618	April 5th
108	8.10339e+18	0.0631573	1.51301e+21	0.0485371	March 25th			108	2.69375e+19	0.0409578	1.83949e+21	0.0483732	April 5th
109	3.22358e+19	0.0621634	2.17385e+21	0.0522247	March 25th			109	4.02769e+19	0.0455666	2.31184e+21	0.0478355	April 5th
110	4.55844e+18	0.0647884	1.43132e+21	0.0491214	March 25th			110	4.16473e+19	0.0466993	2.31287e+21	0.0475315	April 5th
111	6.93385e+18	0.0639812	1.4033e+21	0.049552	March 25th			111	3.39886e+19	0.0446557	2.16354e+21	0.0486298	April 5th
112	9.18483e+18	0.0577064	1.50798e+21	0.0477926	March 25th			112	3.76923e+19	0.0431446	2.09746e+21	0.0483399	April 5th
113	2.37442e+19	0.0568273	1.877e+21	0.0489707	March 25th			113	4.09712e+19	0.0414181	2.09994e+21	0.0470364	April 5th
114	2.31078e+19	0.062885	1.90353e+21	0.0515504	March 25th			114	3.31559e+19	0.0418065	2.01481e+21	0.0482693	April 5th
115	2.46962e+19	0.0644613	2.04676e+21	0.0492855	March 25th			115	4.67841e+19	0.0454602	2.2154e+21	0.0486068	April 5th
116	6.53655e+18	0.0604612	1.49544e+21	0.0481071	March 25th			116	4.08255e+19	0.0423953	2.11144e+21	0.0481899	April 5th
117	1.74782e+19	0.0598267	1.76175e+21	0.0486992	March 25th			117	3.64147e+19	0.0453796	2.07147e+21	0.0485904	April 5th
118	2.33852e+19	0.0687462	2.10479e+21	0.0544796	March 25th			118	2.99712e+19	0.0473902	2.06601e+21	0.0486734	April 5th
119	1.14047e+19	0.0559149	1.54448e+21	0.0474882	March 25th			119	4.60935e+19	0.0431343	2.19136e+21	0.0475803	April 5th
120	3.29302e+19	0.0650325	2.24105e+21	0.053728	March 25th			120	3.12428e+19	0.0393068	1.84981e+21	0.0484627	April 5th
121	1.60454e+19	0.0554866	1.75409e+21	0.0470514	March 25th			121	2.9489e+19	0.0391531	1.91122e+21	0.0489047	April 5th
122	2.63074e+19	0.0649598	2.09391e+21	0.0529051	March 25th			122	3.31111e+19	0.0443312	2.00449e+21	0.0477004	April 5th
123	1.87937e+19	0.0648113	1.87303e+21	0.0494005	March 25th			123	3.81283e+19	0.0419333	1.98138e+21	0.047956	April 5th
124	1.83117e+19	0.0669032	1.82005e+21	0.0507315	March 25th			124	3.59893e+19	0.0406559	1.95444e+21	0.0481249	April 5th
125	2.18608e+19	0.0605808	1.86521e+21	0.0484062	March 25th			125	4.7074e+19	0.0408719	2.07871e+21	0.0485109	April 5th
126	7.18077e+18	0.0662372	1.54774e+21	0.0482733	March 25th			126	4.21982e+19	0.0406579	1.9782e+21	0.0482306	April 5th
127	1.90941e+19	0.0613429	1.79818e+21	0.0497813	March 25th			127	4.39212e+19	0.0442608	2.13601e+21	0.0482087	April 5th
128	2.51613e+19	0.0612473	1.94869e+21	0.0499028	March 25th			128	4.66152e+19	0.0414252	2.07903e+21	0.0473485	April 5th
129	2.39743e+19	0.0592879	1.87904e+21	0.0484262	March 25th			129	3.74709e+19	0.044686	2.1134e+21	0.0478094	April 5th
130	2.69315e+19	0.0671736	2.1059e+21	0.0535581	March 25th			130	2.52389e+19	0.0372128	1.82136e+21	0.04926	April 5th
131	1.33734e+19	0.0564637	1.64005e+21	0.0477415	March 25th			131	2.8202e+19	0.0426423	1.91999e+21	0.0480214	April 5th
132	1.08837e+19	0.0646254	1.62244e+21	0.0481336	March 25th			132	3.67418e+19	0.0429042	2.0963e+21	0.0482493	April 5th
133	1.34882e+19	0.0659159	1.70459e+21	0.0495481	March 25th			133	3.26796e+19	0.0399079	1.93463e+21	0.0483893	April 5th
135	2.00937e+19	0.0580708	1.74051e+21	0.0490673	March 25th			134	2.81491e+19	0.0396381	1.84596e+21	0.0484315	April 5th
136	8.55454e+18	0.058214	1.49591e+21	0.0479139	March 25th			135	3.53383e+19	0.0419555	1.97479e+21	0.0482671	April 5th
137	2.29867e+19	0.0559203	1.81276e+21	0.0472141	March 25th			136	3.46805e+19	0.0447775	2.03887e+21	0.0487557	April 5th
138	2.73624e+19	0.0601916	1.91067e+21	0.0496313	March 25th			137	3.28489e+19	0.0400496	1.86052e+21	0.0483408	April 5th
139	2.04105e+19	0.0630318	1.94286e+21	0.0510444	March 25th			138	4.4039e+19	0.0420891	2.01719e+21	0.0475734	April 5th
140	2.1897e+19	0.0623783	1.88349e+21	0.0490758	March 25th			139	4.01164e+19	0.0425332	2.08627e+21	0.0479054	April 5th
141	1.32279e+19	0.0640954	1.63696e+21	0.04924	March 25th			140	4.24481e+19	0.0444524	2.10139e+21	0.0478906	April 5th
142	1.58403e+19	0.0688569	1.70509e+21	0.050035	March 25th			141	5.63714e+19	0.0436858	2.28102e+21	0.0471883	April 5th
143	1.64753e+19	0.0593406	1.76343e+21	0.0486307	March 25th			142	4.40523e+19	0.0395658	1.99725e+21	0.0481974	April 5th
144	1.33812e+19	0.06688	1.66084e+21	0.0493964	March 25th			143	4.27755e+19	0.0399852	2.00298e+21	0.0479214	April 5th
145	1.55097e+19	0.0625933	1.70805e+21	0.0507428	March 25th			144	4.34813e+19	0.0454533	2.31098e+21	0.0475975	April 5th
146	2.95424e+19	0.0597694	1.94776e+21	0.0507133	March 25th			145	4.10471e+19	0.0436048	2.13334e+21	0.0480433	April 5th
147	1.71089e+19	0.0549052	1.67741e+21	0.047635	March 25th			146	3.61575e+19	0.0396959	1.93831e+21	0.0480787	April 5th
148	3.29076e+19	0.0675025	2.15226e+21	0.0557571	March 25th			147	3.38079e+19	0.0409925	1.98311e+21	0.0481303	April 5th
149	1.0041e+19	0.064176	1.52703e+21	0.0485856	March 25th			148	3.43478e+19	0.0424889	1.99184e+21	0.0478775	April 5th
150	7.23036e+18	0.0621373	1.43171e+21	0.0483338	March 25th			149	2.92752e+19	0.0384844	1.8664e+21	0.0481773	April 5th
151	9.18613e+18	0.0599992	1.5078e+21	0.0480659	March 25th			150	3.03911e+19	0.0398095	1.91053e+21	0.0481562	April 5th
152	2.25184e+19	0.0621983	1.93487e+21	0.0497637	March 25th			151	3.00083e+19	0.0394102	1.87169e+21	0.0484838	April 5th
153	2.08287e+19	0.0602327	1.76982e+21	0.0486315	March 25th			152	3.21345e+19	0.0376152	1.83361e+21	0.0486144	April 5th
154	2.21124e+19	0.0523654	1.65984e+21	0.0468999	March 25th			153	3.91504e+19	0.0427338	2.12734e+21	0.0474561	April 5th
155	1.18931e+19	0.0639962	1.61442e+21	0.0482066	March 25th			154	3.05322e+19	0.0399119	1.92365e+21	0.0479799	April 5th
156	1.20622e+19	0.0582916	1.57772e+21	0.047745	March 25th			155	3.68807e+19	0.0452618	2.13431e+21	0.0480872	April 5th
157	1.28319e+19	0.0630894	1.61048e+21	0.0490693	March 25th			156	2.6025e+19	0.0406651	1.83961e+21	0.0483985	April 5th
158	1.19402e+19	0.0582391	1.60026e+21	0.0478751	March 25th			157	2.91354e+19	0.0426282	1.91198e+21	0.0478405	April 5th
159	2.21224e+19	0.059071	1.93766e+21	0.0491702	March 25th			158	3.85536e+19	0.0438357	2.09011e+21	0.0479402	April 5th
160	2.17719e+19	0.0612254	1.94994e+21	0.0496872	March 25th			159	4.26615e+19	0.0410963	2.07738e+21	0.0485317	April 5th
161	1.65938e+19	0.0608019	1.7635e+21	0.0479572	March 25th			160	3.37718e+19	0.036625	1.84396e+21	0.0488472	April 5th
162	8.77391e+18	0.0567435	1.50897e+21	0.0475432	March 25th			161	2.43727e+19	0.0379373	1.84924e+21	0.0481961	April 5th
163	3.31902e+19	0.0640509	2.10347e+21	0.054605	March 25th			162	2.39883e+19	0.0418579	1.92407e+21	0.0474846	April 5th
164	3.4401e+19	0.0606585	2.12248e+21	0.051953	March 25th			163	3.18778e+19	0.0432898	1.97022e+21	0.0476282	April 5th
165	3.10285e+19	0.0638628	2.17774e+21	0.0526577	March 25th			164	4.02356e+19	0.040547	2.04152e+21	0.047056	April 5th
166	2.0022e+19	0.0585882	1.71901e+21	0.0477861	March 25th			165	3.75916e+19	0.0405547	1.99633e+21	0.0473123	April 5th
167	8.02057e+18	0.0567007	1.4465e+21	0.0484911	March 25th			166	4.3016e+19	0.0438256	2.26324e+21	0.0471443	April 5th
168	2.0544e+19	0.0666634	1.96776e+21	0.0522369	March 25th			167	3.18787e+19	0.0374807	1.84864e+21	0.0484488	April 5th
169	1.30639e+19	0.0592825	1.66342e+21	0.0478619	March 25th			168	4.43583e+19	0.0397447	2.05269e+21	0.0477463	April 5th
170	2.93721e+19	0.0683985	2.13689e+21	0.057239	March 25th			169	6.53875e+19	0.0448029	2.35538e+21	0.0472555	April 5th
171	1.90784e+19	0.0627511	1.90244e+21	0.0503352	March 25th			170	3.87857e+19	0.0389651	1.90054e+21	0.0480144	April 5th
172	8.69253e+18	0.0585494	1.52854e+21	0.0484101	March 25th			171	3.5925e+19	0.0365739	1.78141e+21	0.0490029	April 5th
173	1.71076e+19	0.0602175	1.74176e+21	0.0489466	March 25th			172	3.82577e+19	0.0447242	2.09749e+21	0.0484418	April 5th
174	7.63008e+18	0.0516508	1.44174e+21	0.048416	March 25th			173	4.92095e+19	0.0434685	2.17778e+21	0.047507	April 5th
175	1.2313e+19	0.0552437	1.57256e+21	0.0470913	March 25th			174	3.24568e+19	0.0390521	1.90167e+21	0.0481473	April 5th
176	1.9291e+19	0.0657713	1.87419e+21	0.0506892	March 25th			175	3.67241e+19	0.0414719	2.02884e+21	0.0473087	April 5th
177	1.23669e+19	0.0627509	1.68342e+21	0.0485245	March 25th			176	3.37106e+19	0.0372869	1.84807e+21	0.0482831	April 5th
178	4.75994e+18	0.0585584	1.40298e+21	0.0489605	March 25th			177	5.2599e+19	0.0443494	2.24874e+21	0.0475556	April 5th
179	1.79706e+19	0.0581993	1.71817e+21	0.0477648	March 25th			178	5.68245e+19	0.0399817	2.06572e+21	0.0477391	April 5th
180	5.26726e+18	0.0647304	1.4531e+21	0.0482698	March 25th			179	4.33833e+19	0.0404567	2.0152e+21	0.0478016	April 5th
181	1.68772e+19	0.0604773	1.7492e+21	0.0484894	March 25th			180	4.1978e+19	0.036472	1.83371e+21	0.0485779	April 5th
182	6.6089e+18	0.0602001	1.42734e+21	0.0485315	March 25th			181	4.88862e+19	0.0403202	2.05098e+21	0.047358	April 5th
183	1.16383e+19	0.0642246	1.64013e+21	0.0478778	March 25th			182	4.5983e+19	0.0371808	1.96562e+21	0.0478929	April 5th
184	1.66352e+19	0.0653697	1.72509e+21	0.0493646	March 25th			183	4.82e+19	0.0417137	2.21495e+21	0.0472451	April 5th
185	2.0616e+19	0.0600557	1.80796e+21	0.0486044	March 25th			184	4.3501e+19	0.0435144	2.14249e+21	0.0474713	April 5th
186	2.32925e+19	0.0624097	1.98935e+21	0.0494359	March 25th			185	4.41576e+19	0.0418162	2.0205e+21	0.0474318	April 5th
187	1.43864e+19	0.0617236	1.68166e+21	0.0487112	March 25th			186	4.45716e+19	0.0422494	2.09082e+21	0.0477757	April 5th
188	8.95445e+18	0.0660842	1.51741e+21	0.0497654	March 25th			187	4.84757e+19	0.0403292	2.07107e+21	0.0484572	April 5th
189	2.62565e+19	0.0684796	2.1015e+21	0.0540317	March 25th			188	3.37999e+19	0.0396445	1.94463e+21	0.0481655	April 5th
190	1.78479e+19	0.0575459	1.73761e+21	0.0479	March 25th			189	3.86489e+19	0.0429944	2.0835e+21	0.047235	April 5th
191	1.99492e+19	0.0555037	1.94829e+21	0.0481365	March 25th			190	3.96238e+19	0.0400992	2.02346e+21	0.0480428	April 5th
192	1.00715e+19	0.0588764	1.57346e+21	0.0477914	March 25th			191	4.46905e+19	0.0436049	2.14604e+21	0.0476526	April 5th
193	9.58546e+18	0.0648719	1.59839e+21	0.0480713	March 25th			192	5.10569e+19	0.0468915	2.39594e+21	0.0475616	April 5th
194	8.5699e+18	0.056667	1.53275e+21	0.0478498	March 25th			193	4.70694e+19	0.0416562	2.13188e+21	0.0477325	April 5th
195	1.41452e+19	0.0728409	1.80807e+21	0.0528979	March 25th			194	6.03333e+19	0.0453718	2.33019e+21	0.0479252	April 5th
196	1.07338e+19	0.0595677	1.56523e+21	0.0477002	March 25th			195	5.65152e+19	0.0444105	2.23722e+21	0.0475181	April 5th
197	5.55211e+18	0.0553307	1.35744e+21	0.0490828	March 25th			196	4.16914e+19	0.043053	2.05804e+21	0.0492748	April 5th
198	9.7717e+18	0.0584401	1.52846e+21	0.0475712	March 25th			197	4.21733e+19	0.0410071	2.02595e+21	0.0476852	April 5th
199	1.13578e+19	0.0590744	1.59052e+21	0.0476544	March 25th			198	4.18767e+19	0.0405174	1.95999e+21	0.0474452	April 5th
200	1.62869e+19	0.0595644	1.70417e+21	0.0480701	March 25th			199	4.93918e+19	0.0400712	2.08601e+21	0.0478876	April 5th
201	5.5249e+18	0.0600065	1.41843e+21	0.0481645	March 25th			200	4.78885e+19	0.0422553	2.12689e+21	0.0477941	April 5th
202	7.86461e+18	0.0634532	1.5119e+21	0.0477373	March 25th			201	4.71443e+19	0.0393284	1.91902e+21	0.0481704	April 5th
203	3.37887e+19	0.0589381	2.0872e+21	0.0495962	March 25th			202	3.84405e+19	0.0412257	1.94798e+21	0.0479799	April 5th
204	8.30397e+18	0.0584337	1.47295e+21	0.0481206	March 25th			203	4.86901e+19	0.0401456	2.02207e+21	0.0475573	April 5th
205	1.37182e+19	0.0605592	1.63633e+21	0.0477537	March 25th			204	5.4103e+19	0.0398494	2.06774e+21	0.0478837	April 5th
206	1.05616e+19	0.062025	1.57537e+21	0.0473997	March 25th			205	4.20586e+19	0.0452549	2.13767e+21	0.0481934	April 5th
207	1.5422e+19	0.0644049	1.78e+21	0.0480806	March 25th			206	4.13068e+19	0.039702	1.97501e+21	0.048049	April 5th
208	6.83824e+18	0.0630596	1.43667e+21	0.0485484	March 25th			207	4.99462e+19	0.0411065	2.10501e+21	0.0478324	April 5th
209	1.00436e+19	0.0605945	1.50272e+21	0.0484181	March 25th			208	4.62175e+19	0.041907	2.08016e+21	0.0480274	April 5th
210	2.56448e+19	0.0647136	2.08014e+21	0.0537023	March 25th			209	4.89653e+19	0.0409703	2.05752e+21	0.0475445	April 5th
211	8.9275e+18	0.0600189	1.54549e+21	0.0477097	March 25th			210	4.59916e+19	0.040714	2.00348e+21	0.0473856	April 5th
212	1.91664e+19	0.0601366	1.76649e+21	0.0494961	March 25th			211	4.65261e+19	0.0385483	2.01316e+21	0.0482045	April 5th
213	2.78198e+19	0.0633863	2.10382e+21	0.0532802	March 25th			212	4.11951e+19	0.0384982	1.93007e+21	0.048568	April 5th
214	1.91597e+19	0.0524547	1.63195e+21	0.0467176	March 25th			213	4.46356e+19	0.0388053	2.00779e+21	0.0480906	April 5th
215	2.84782e+19	0.0669505	2.17507e+21	0.0537411	March 25th			214	3.7487e+19	0.0396368	1.97276e+21	0.0471515	April 5th
216	2.0853e+19	0.0601872	1.92225e+21	0.0494605	March 25th			215	3.97337e+19	0.0431659	2.05634e+21	0.0490284	April 5th
217	1.1545e+19	0.055919	1.60335e+21	0.047123	March 25th			216	3.96015e+19	0.0413252	2.03275e+21	0.0485602	April 5th
218	1.34299e+19	0.0563198	1.62053e+21	0.0472401	March 25th			217	3.60865e+19	0.0398888	1.89111e+21	0.0485272	April 5th
219	1.166e+19	0.063259	1.63822e+21	0.0491171	March 25th			218	5.63308e+19	0.0462259	2.31232e+21	0.0486411	April 5th
220	1.61052e+19	0.0598706	1.78685e+21	0.0484845	March 25th			219	4.10583e+19	0.0408377	1.9834e+21	0.0480845	April 5th
221	2.7733e+19	0.0591044	1.94137e+21	0.0491366	March 25th			220	4.84566e+19	0.0389373	2.01537e+21	0.0481507	April 5th
222	2.1057e+19	0.056855	1.75607e+21	0.0482155	March 25th			221	4.11914e+19	0.0390114	1.96334e+21	0.0480245	April 5th
223	3.27953e+19	0.0554125	2.08072e+21	0.0489012	March 25th			222	4.55435e+19	0.0422253	2.00645e+21	0.0484172	April 5th
224	1.05391e+19	0.0637339	1.58694e+21	0.0490532	March 25th			223	5.89709e+19	0.0478467	2.50604e+21	0.0484289	April 5th
225	1.91885e+19	0.0637234	1.90113e+21	0.0498812	March 25th			224	4.81259e+19	0.0383922	1.97788e+21	0.0485225	April 5th
226	1.56004e+19	0.0566574	1.64171e+21	0.0476394	March 25th			225	5.58675e+19	0.0454042	2.28464e+21	0.047729	April 5th
227	8.68265e+18	0.0607067	1.46408e+21	0.0480504	March 25th			226	4.9418e+19	0.0399282	2.06281e+21	0.0475443	April 5th
228	7.43281e+18	0.0561013	1.43667e+21	0.0484425	March 25th			227	5.42101e+19	0.0390878	2.04782e+21	0.0479489	April 5th
229	5.40344e+18	0.0638602	1.43246e+21	0.048469	March 25th			228	4.80803e+19	0.0389411	1.98117e+21	0.0480271	April 5th
230	1.22079e+19	0.0680978	1.67254e+21	0.0492001	March 25th			229	6.42265e+19	0.041269	2.11517e+21	0.0483152	April 5th
231	8.55417e+18	0.0615122	1.45845e+21	0.0480967	March 25th			230	6.14717e+19	0.0391563	2.08555e+21	0.0477086	April 5th
232	2.15169e+19	0.0560493	1.77889e+21	0.0474034	March 25th			231	6.87256e+19	0.0424699	2.27836e+21	0.0482276	April 5th
233	2.17233e+19	0.0611438	1.83147e+21	0.0500153	March 25th			232	6.46327e+19	0.0475463	2.50042e+21	0.0487165	April 5th
234	2.46974e+19	0.05284	1.80564e+21	0.0465393	March 25th			233	6.00734e+19	0.0427922	2.20508e+21	0.0479242	April 5th
235	1.31788e+19	0.0544275	1.5707e+21	0.0474363	March 25th			234	6.10079e+19	0.0372425	2.15788e+21	0.0491883	April 5th
236	2.95589e+19	0.0621787	2.1784e+21	0.0522377	March 25th			235	5.8915e+19	0.0414899	2.20336e+21	0.0477804	April 5th
237	2.82342e+19	0.066847	2.13208e+21	0.0544201	March 25th			236	6.99756e+19	0.0426745	2.29633e+21	0.047663	April 5th
238	8.29386e+18	0.053216	1.4812e+21	0.047831	March 25th			237	6.38222e+19	0.0421736	2.21248e+21	0.0472272	April 5th
239	1.23883e+19	0.0597747	1.60142e+21	0.0480268	March 25th			238	6.2095e+19	0.0427615	2.2342e+21	0.0474743	April 5th
240	9.70508e+18	0.0586791	1.51215e+21	0.0471778	March 25th			239	6.13701e+19	0.0440411	2.28385e+21	0.0482751	April 5th
241	2.25717e+19	0.0582723	1.90379e+21	0.0479255	March 25th			240	5.87257e+19	0.0462116	2.36343e+21	0.0487382	April 5th
242	7.20356e+18	0.056715	1.40942e+21	0.048223	March 25th			241	8.86393e+19	0.0463006	2.69737e+21	0.0473933	April 5th
243	3.93562e+19	0.0660241	2.35074e+21	0.0580503	March 25th			242	6.26386e+19	0.0445248	2.29765e+21	0.0479012	April 5th
244	8.70422e+18	0.049984	1.44523e+21	0.0482928	March 25th			243	7.90235e+19	0.0461532	2.47809e+21	0.0483558	April 5th
245	2.43789e+19	0.0640004	2.01578e+21	0.0525369	March 25th			244	7.34905e+19	0.0459392	2.51315e+21	0.0487664	April 5th
246	1.74462e+19	0.0634279	1.73685e+21	0.0493975	March 25th			245	6.43081e+19	0.0466032	2.42641e+21	0.0481504	April 5th
247	1.28681e+19	0.0657385	1.58626e+21	0.0488884	March 25th			246	7.19005e+19	0.0438795	2.33564e+21	0.0474137	April 5th
248	3.16817e+19	0.0573919	2.00944e+21	0.0482859	March 25th			247	6.22201e+19	0.0409778	2.1887e+21	0.0478058	April 5th
249	1.39938e+19	0.06915	1.74418e+21	0.0502595	March 25th			248	6.17479e+19	0.0412817	2.1677e+21	0.0475807	April 5th
250	1.52175e+19	0.0624979	1.67613e+21	0.0483418	March 25th			249	6.23408e+19	0.0391066	2.10367e+21	0.0478087	April 5th
251	1.03017e+19	0.0564112	1.50617e+21	0.0478195	March 25th			250	6.73222e+19	0.0483317	2.54406e+21	0.0494831	April 5th
252	4.61384e+18	0.0680917	1.4122e+21	0.0485282	March 25th			251	7.8369e+19	0.0447771	2.35915e+21	0.0485759	April 5th
253	2.96727e+18	0.0676674	1.35935e+21	0.0490609	March 25th			252	6.80121e+19	0.0409411	2.14642e+21	0.0483233	April 5th
254	1.62354e+19	0.0642561	1.76899e+21	0.0484726	March 25th			253	6.29957e+19	0.0401113	2.15186e+21	0.0482179	April 5th
255	8.31949e+18	0.0580557	1.49008e+21	0.0483564	March 25th			254	5.90065e+19	0.0394051	2.10378e+21	0.0477804	April 5th
256	1.04801e+19	0.0556392	1.51019e+21	0.0480111	March 25th			255	5.99843e+19	0.0453593	2.29605e+21	0.0486145	April 5th
257	2.03574e+19	0.0606648	1.80405e+21	0.0491185	March 25th			256	7.16553e+19	0.0486483	2.45832e+21	0.0489832	April 5th
258	5.85242e+18	0.0654057	1.46181e+21	0.0479634	March 25th			257	8.13914e+19	0.0470599	2.59313e+21	0.0472739	April 5th
259	8.75284e+18	0.0598224	1.52234e+21	0.0480061	March 25th			258	5.64292e+19	0.0417361	2.15675e+21	0.0472726	April 5th
260	2.63396e+18	0.0696404	1.35296e+21	0.0489569	March 25th			259	7.38855e+19	0.0454728	2.43455e+21	0.0482806	April 5th
261	2.16304e+19	0.0620989	1.9108e+21	0.0511378	March 25th			260	6.11873e+19	0.048749	2.45327e+21	0.0487165	April 5th
262	6.25947e+18	0.0673691	1.4672e+21	0.0484176	March 25th			261	6.13248e+19	0.0536506	2.58654e+21	0.0510393	April 5th
263	1.10561e+19	0.0595489	1.53942e+21	0.0480381	March 25th			262	7.41493e+19	0.0474974	2.58933e+21	0.0483609	April 5th
264	4.39128e+18	0.0623056	1.38291e+21	0.0484837	March 25th			263	5.37901e+19	0.0417568	2.14453e+21	0.048166	April 5th
265	2.75622e+19	0.0553906	1.87429e+21	0.0483749	March 25th			264	7.41584e+19	0.0416815	2.26092e+21	0.0477572	April 5th
266	1.23025e+19	0.0527035	1.54863e+21	0.0470241	March 25th			265	6.91463e+19	0.0404758	2.22844e+21	0.0476555	April 5th
267	1.36105e+19	0.0630807	1.62531e+21	0.0489971	March 25th			266	7.79532e+19	0.0439975	2.40283e+21	0.0472807	April 5th
268	1.4071e+19	0.0595075	1.68945e+21	0.0476296	March 25th			267	5.41744e+19	0.0441922	2.22193e+21	0.0483315	April 5th
269	1.27021e+19	0.0582323	1.63788e+21	0.0480639	March 25th			268	7.58137e+19	0.0435506	2.34597e+21	0.0470688	April 5th
270	2.48038e+19	0.065733	2.02591e+21	0.0547848	March 25th			269	8.52494e+19	0.0462769	2.50802e+21	0.048457	April 5th
271	1.15894e+19	0.0557377	1.49309e+21	0.0476323	March 25th			270	6.59168e+19	0.0427964	2.23889e+21	0.047776	April 5th
272	6.19083e+18	0.0567088	1.40182e+21	0.0483707	March 25th			271	8.09137e+19	0.0472859	2.53761e+21	0.048508	April 5th
273	1.64883e+19	0.059484	1.69108e+21	0.0488485	March 25th			272	7.26968e+19	0.0449505	2.37295e+21	0.0483279	April 5th
274	6.03596e+18	0.0586561	1.37727e+21	0.0481998	March 25th			273	7.04109e+19	0.042233	2.26689e+21	0.0485731	April 5th
275	2.88974e+19	0.0669857	2.15809e+21	0.0552916	March 25th			274	7.11678e+19	0.0418946	2.26408e+21	0.0473962	April 5th
276	2.34471e+19	0.0607427	1.88681e+21	0.0508555	March 25th			275	6.91328e+19	0.0440388	2.28905e+21	0.0481998	April 5th
277	6.048e+18	0.0509962	1.38002e+21	0.0485784	March 25th
278	2.06196e+19	0.0562646	1.81302e+21	0.0507131	March 25th
279	2.78846e+19	0.0583914	1.96543e+21	0.0507123	March 25th
280	1.01733e+19	0.0579468	1.54434e+21	0.0480333	March 25th
281	2.09083e+19	0.0581087	1.80634e+21	0.0482314	March 25th
282	1.21325e+19	0.0565038	1.49269e+21	0.0479758	March 25th
283	9.30637e+18	0.0562441	1.46674e+21	0.0474665	March 25th
284	3.54078e+19	0.0675241	2.31254e+21	0.0572008	March 25th
285	6.38821e+18	0.0524198	1.40285e+21	0.0490655	March 25th
286	1.76818e+19	0.0563041	1.67748e+21	0.0465531	March 25th
287	8.34088e+18	0.0605502	1.5015e+21	0.0477577	March 25th
288	5.87132e+18	0.0621466	1.40105e+21	0.0484245	March 25th
289	7.10852e+18	0.0632683	1.48707e+21	0.0483674	March 25th
290	9.92606e+18	0.0596402	1.56432e+21	0.0474635	March 25th
291	1.23169e+19	0.0592984	1.59224e+21	0.0477317	March 25th
292	2.58825e+19	0.0597629	2.00583e+21	0.0509051	March 25th
293	8.55433e+18	0.0520246	1.44108e+21	0.0479485	March 25th
294	1.87887e+19	0.0557896	1.67745e+21	0.0480602	March 25th
295	1.88807e+19	0.0643663	1.89656e+21	0.0517824	March 25th
296	4.90405e+18	0.0631801	1.39269e+21	0.0483922	March 25th
297	1.25659e+19	0.0630047	1.61775e+21	0.0481183	March 25th
298	1.5003e+19	0.0658957	1.7306e+21	0.0494702	March 25th
299	1.39927e+19	0.0645097	1.6361e+21	0.0491509	March 25th
300	4.60738e+19	0.0659423	2.46483e+21	0.0582393	March 25th
301	3.09268e+19	0.0607457	2.11528e+21	0.0503401	March 25th
302	2.21351e+19	0.0589457	1.87613e+21	0.0503645	March 25th
303	3.33492e+19	0.0598524	2.14608e+21	0.0497029	March 25th
304	1.17239e+19	0.0517436	1.57151e+21	0.0468743	March 25th
305	1.73447e+19	0.0566858	1.71117e+21	0.0477575	March 25th
306	1.69147e+19	0.0590089	1.69717e+21	0.0489544	March 25th
307	1.2146e+19	0.0597226	1.62065e+21	0.0478179	March 25th
308	7.08866e+18	0.0557256	1.44552e+21	0.0477835	March 25th
309	6.47554e+18	0.0607569	1.43729e+21	0.0479975	March 25th
310	2.56766e+19	0.0620297	1.93059e+21	0.0526242	March 25th
311	6.67561e+18	0.0649873	1.43958e+21	0.0482017	March 25th
312	1.02406e+19	0.0513326	1.48021e+21	0.0476002	March 25th
313	6.69146e+18	0.0624617	1.42903e+21	0.0483471	March 25th
314	2.16788e+19	0.0597916	1.84757e+21	0.0492391	March 25th
315	6.06512e+18	0.0627298	1.44256e+21	0.0486525	March 25th
316	4.28205e+18	0.0620034	1.41518e+21	0.0486428	March 25th
317	1.03744e+19	0.0602051	1.53198e+21	0.048086	March 25th
318	9.28743e+18	0.0631869	1.52259e+21	0.0478541	March 25th
319	2.51692e+19	0.064692	2.02726e+21	0.0509638	March 25th
320	1.55294e+19	0.0485032	1.71402e+21	0.0471218	March 25th
321	1.54687e+19	0.0561175	1.6493e+21	0.0469428	March 25th
322	3.57782e+19	0.0620868	2.23061e+21	0.0542128	March 25th
323	3.67995e+19	0.0613546	2.10116e+21	0.0515661	March 25th
324	1.48768e+19	0.0607016	1.64547e+21	0.0482932	March 25th
325	8.66919e+18	0.0577882	1.5367e+21	0.0474158	March 25th
326	1.47945e+19	0.0618556	1.64116e+21	0.0493835	March 25th
327	1.71284e+19	0.0610224	1.76125e+21	0.0493417	March 25th
328	1.9096e+19	0.0592468	1.74215e+21	0.0491815	March 25th
329	2.37049e+19	0.0570504	1.88681e+21	0.0479071	March 25th
330	1.68286e+19	0.0686178	1.74048e+21	0.0506589	March 25th
331	1.22477e+19	0.0554046	1.54511e+21	0.0474055	March 25th
332	7.19062e+18	0.065533	1.45269e+21	0.0484093	March 25th
333	8.50439e+18	0.0615939	1.51787e+21	0.0476941	March 25th
334	7.77827e+18	0.0626577	1.49236e+21	0.0480845	March 25th
335	8.93549e+18	0.0697413	1.53351e+21	0.0489791	March 25th
336	2.68446e+19	0.0663241	2.1804e+21	0.0536935	March 25th
337	1.435e+19	0.0615632	1.67282e+21	0.0487217	March 25th
338	7.77722e+18	0.0606685	1.45401e+21	0.0478329	March 25th
339	9.86763e+18	0.0584781	1.50701e+21	0.0478881	March 25th
340	2.43202e+19	0.0661245	2.05767e+21	0.0545195	March 25th
341	1.09974e+19	0.0673162	1.60407e+21	0.0484405	March 25th
342	1.89665e+19	0.0632147	1.93245e+21	0.0488303	March 25th
343	1.12409e+19	0.0625838	1.59715e+21	0.0483564	March 25th
344	2.11175e+19	0.0676937	1.9918e+21	0.0516483	March 25th
345	2.09431e+19	0.0622919	1.91796e+21	0.0487907	March 25th
346	4.6966e+18	0.065443	1.4142e+21	0.0484847	March 25th
347	2.20201e+19	0.0618905	1.96937e+21	0.0497569	March 25th
348	3.14766e+19	0.0665057	2.21565e+21	0.0541856	March 25th
349	9.92835e+18	0.055156	1.50583e+21	0.0470757	March 25th
350	1.96421e+19	0.0628795	1.84519e+21	0.051293	March 25th
351	1.52594e+19	0.0619863	1.69019e+21	0.0480854	March 25th
352	1.24541e+19	0.0613676	1.64675e+21	0.0479224	March 25th
353	1.36538e+19	0.0624429	1.67462e+21	0.0482537	March 25th
354	1.28195e+19	0.0623961	1.67041e+21	0.0479814	March 25th
355	1.31124e+19	0.0596822	1.66935e+21	0.0475002	March 25th
356	2.93059e+19	0.0581906	2.05808e+21	0.0482213	March 25th
357	9.54049e+18	0.0455601	1.49717e+21	0.0479344	March 25th
358	1.87556e+19	0.0687166	1.79312e+21	0.0538825	March 25th
359	4.2213e+19	0.0634104	2.4355e+21	0.0547193	March 25th
360	9.08665e+18	0.0548143	1.49149e+21	0.0476473	March 25th
361	2.37803e+19	0.0645471	1.92191e+21	0.0505548	March 25th
362	1.10732e+19	0.0593167	1.53797e+21	0.047794	March 25th
363	1.94189e+19	0.0596006	1.82579e+21	0.0480632	March 25th
364	1.69763e+19	0.0627533	1.73456e+21	0.0492573	March 25th
365	3.96426e+19	0.068195	2.39897e+21	0.0575766	March 25th
366	6.43123e+19	0.0772354	3.22128e+21	0.0704099	March 25th
367	3.76497e+19	0.0617412	2.19266e+21	0.0536527	March 25th
368	1.69071e+19	0.0574015	1.76049e+21	0.0472386	March 25th
369	1.97897e+19	0.0603243	1.81181e+21	0.0494691	March 25th
370	2.22595e+19	0.0627537	1.94648e+21	0.0511609	March 25th
371	2.29294e+19	0.0555271	1.74869e+21	0.0466382	March 25th
372	1.43372e+19	0.0643191	1.67259e+21	0.0495809	March 25th
373	1.49867e+19	0.0651892	1.70476e+21	0.0497905	March 25th
374	1.41847e+19	0.0578773	1.6214e+21	0.0474987	March 25th
375	3.88034e+19	0.0751356	2.52731e+21	0.0638088	March 25th
376	1.82441e+19	0.0632639	1.79603e+21	0.0492725	March 25th
377	6.51053e+18	0.0611539	1.42614e+21	0.0483972	March 25th
378	1.434e+19	0.0652798	1.78721e+21	0.0498515	March 25th
379	1.75743e+19	0.0679204	1.87626e+21	0.0511598	March 25th
380	8.48958e+18	0.0559865	1.52442e+21	0.0480983	March 25th
381	9.17704e+18	0.0640292	1.52487e+21	0.048147	March 25th
382	1.23482e+19	0.0637527	1.62462e+21	0.0486493	March 25th
383	1.05086e+19	0.0620257	1.52765e+21	0.0485345	March 25th
384	2.09932e+19	0.0615978	1.82304e+21	0.0475932	March 25th
385	2.55224e+19	0.0591177	1.92686e+21	0.049601	March 25th
386	1.75911e+19	0.0578147	1.69682e+21	0.0469976	March 25th
387	1.51078e+19	0.0590177	1.78217e+21	0.0476468	March 25th
388	1.46488e+19	0.0555142	1.65114e+21	0.0474691	March 25th
389	2.15133e+19	0.0633497	2.00786e+21	0.0518894	March 25th
390	1.10622e+19	0.0604394	1.62305e+21	0.047874	March 25th
391	1.25321e+19	0.0593007	1.68531e+21	0.0481961	March 25th
392	3.04597e+19	0.0596536	2.00039e+21	0.0505874	March 25th
393	9.03762e+18	0.0615352	1.47485e+21	0.0483103	March 25th
394	2.42124e+19	0.0577138	1.8484e+21	0.0494983	March 25th
395	2.02132e+19	0.0584259	1.72664e+21	0.048278	March 25th
396	5.16122e+19	0.0664966	2.58138e+21	0.0578172	March 25th
397	2.25074e+19	0.0633493	1.95479e+21	0.0518638	March 25th
398	1.86006e+19	0.0562021	1.84934e+21	0.0471495	March 25th
399	9.77315e+18	0.0605944	1.51562e+21	0.048266	March 25th
400	1.11492e+19	0.062036	1.60033e+21	0.0481312	March 25th
401	9.15827e+18	0.0537853	1.45116e+21	0.0489326	March 25th
402	1.32089e+19	0.059738	1.57854e+21	0.048237	March 25th
403	1.82713e+19	0.057519	1.73704e+21	0.0472862	March 25th
404	3.4369e+19	0.062237	2.16351e+21	0.0532678	March 25th
405	1.35159e+19	0.0567416	1.6123e+21	0.0473345	March 25th
406	2.18614e+19	0.0651898	1.98182e+21	0.0502535	March 25th
407	5.02997e+19	0.0630164	2.53905e+21	0.0546288	March 25th
408	1.35987e+19	0.0629994	1.62153e+21	0.0492193	March 25th
409	1.65785e+19	0.0564105	1.65124e+21	0.0474941	March 25th
410	8.17454e+18	0.0544102	1.47379e+21	0.0484081	March 25th
411	1.08662e+19	0.0544236	1.55512e+21	0.0473831	March 25th
412	1.29997e+19	0.0612814	1.60246e+21	0.0478578	March 25th
413	2.31637e+19	0.0630467	1.95336e+21	0.0510163	March 25th
414	2.33154e+19	0.0628857	1.98523e+21	0.0510834	March 25th
415	1.51591e+19	0.0590953	1.67141e+21	0.0480146	March 25th
416	2.15297e+19	0.0658264	2.06676e+21	0.0530525	March 25th
417	2.02574e+19	0.0567484	1.73034e+21	0.0476247	March 25th
418	9.21075e+18	0.0577299	1.51886e+21	0.0482078	March 25th
419	1.71627e+19	0.0625799	1.75046e+21	0.0500487	March 25th
420	9.08195e+18	0.0557835	1.57081e+21	0.047433	March 25th
421	2.00454e+19	0.0617398	1.91069e+21	0.0500029	March 25th
422	1.6177e+19	0.0623598	1.8025e+21	0.04856	March 25th
423	2.69816e+19	0.0559444	1.88734e+21	0.0473231	March 25th
424	5.89894e+18	0.0557089	1.41631e+21	0.0485506	March 25th
425	7.01186e+18	0.0583455	1.4539e+21	0.0477351	March 25th
426	2.20875e+19	0.0589667	1.84358e+21	0.0487374	March 25th
427	2.42048e+19	0.0604115	1.9488e+21	0.0499493	March 25th
428	2.09119e+19	0.0625823	1.80062e+21	0.0506377	March 25th
429	1.51451e+19	0.0653304	1.73325e+21	0.0489301	March 25th
430	1.15412e+19	0.0626649	1.59537e+21	0.0484619	March 25th
431	1.9653e+19	0.0598083	1.82804e+21	0.0488789	March 25th
432	1.95686e+19	0.0686672	1.83467e+21	0.0537004	March 25th
433	6.50653e+18	0.0611935	1.45645e+21	0.0482205	March 25th
434	1.77898e+19	0.063017	1.86178e+21	0.0511482	March 25th
435	1.24031e+19	0.0550318	1.56729e+21	0.0475588	March 25th
436	7.65209e+18	0.0615197	1.46755e+21	0.0481642	March 25th
437	2.11254e+19	0.0583383	1.76289e+21	0.0490045	March 25th
438	1.3617e+19	0.0607699	1.63696e+21	0.0480211	March 25th
439	7.33603e+18	0.0587466	1.4547e+21	0.0477921	March 25th
440	1.09464e+19	0.0618614	1.59805e+21	0.0476725	March 25th
441	1.16847e+19	0.0669995	1.66838e+21	0.0491707	March 25th
442	1.76109e+19	0.06637	1.80603e+21	0.0502207	March 25th
443	6.22568e+18	0.0624609	1.43433e+21	0.0485859	March 25th
444	1.43326e+19	0.0571923	1.64526e+21	0.0479602	March 25th
445	1.12239e+19	0.0585112	1.56495e+21	0.0478744	March 25th
446	1.35014e+19	0.0590467	1.65192e+21	0.04847	March 25th
447	1.31326e+19	0.0557791	1.66505e+21	0.0476318	March 25th
448	2.43191e+19	0.0578912	2.03118e+21	0.0488819	March 25th
449	9.33087e+18	0.0568021	1.54904e+21	0.0474618	March 25th
450	2.32469e+19	0.0576969	1.85584e+21	0.0494789	March 25th
451	6.68771e+18	0.0628496	1.43462e+21	0.0484157	March 25th
452	3.15085e+19	0.0706176	2.24791e+21	0.0580025	March 25th
453	1.70157e+19	0.057199	1.7864e+21	0.0477255	March 25th
454	1.54843e+19	0.0553534	1.65655e+21	0.0474015	March 25th
455	3.02837e+19	0.0671441	2.17905e+21	0.0579287	March 25th
456	4.63044e+18	0.0614279	1.3803e+21	0.0490749	March 25th
457	1.33831e+19	0.0699608	1.68187e+21	0.0513638	March 25th
458	1.07506e+19	0.0585334	1.57032e+21	0.0479128	March 25th
459	1.86308e+19	0.0545635	1.73644e+21	0.0475986	March 25th
460	5.48529e+18	0.0619593	1.42725e+21	0.0481509	March 25th
461	4.1261e+19	0.0672188	2.41654e+21	0.0615099	March 25th
462	1.3125e+19	0.0527498	1.53648e+21	0.0473485	March 25th
463	2.7022e+19	0.065132	2.06961e+21	0.0546798	March 25th
464	2.02165e+19	0.0676815	1.85725e+21	0.052435	March 25th
465	2.1608e+19	0.0545228	1.79128e+21	0.0465834	March 25th
466	4.0014e+18	0.0548217	1.34879e+21	0.0492847	March 25th
467	2.63492e+19	0.0667209	1.95823e+21	0.0550607	March 25th
468	4.20996e+19	0.0606834	2.23368e+21	0.0564642	March 25th
469	1.53837e+19	0.0575089	1.70948e+21	0.0478887	March 25th
470	9.82129e+18	0.0507367	1.43535e+21	0.0480421	March 25th
471	2.15913e+19	0.0506114	1.67374e+21	0.0465974	March 25th
472	1.34984e+19	0.0604599	1.58564e+21	0.0478808	March 25th
473	1.70538e+19	0.0623161	1.83031e+21	0.0507761	March 25th
474	2.03872e+19	0.0630091	1.81513e+21	0.0508163	March 25th
475	6.78226e+18	0.0564556	1.44494e+21	0.0482626	March 25th
476	1.8047e+19	0.0533303	1.64182e+21	0.046821	March 25th
477	1.03011e+19	0.0622754	1.45909e+21	0.0486602	March 25th
478	3.20392e+19	0.0651833	2.17352e+21	0.0545059	March 25th
479	1.64497e+19	0.0594028	1.61176e+21	0.0475839	March 25th
480	2.09707e+19	0.0612986	1.83668e+21	0.0504812	March 25th
481	1.62969e+19	0.0603501	1.65079e+21	0.0490395	March 25th
482	2.18246e+19	0.0581044	1.86932e+21	0.0472666	March 25th
483	1.48523e+19	0.0504659	1.59531e+21	0.0469929	March 25th
484	8.67484e+18	0.0556053	1.44927e+21	0.0478441	March 25th
485	6.09027e+18	0.0598845	1.43761e+21	0.0490922	March 25th
486	2.35107e+19	0.0640498	1.97083e+21	0.0524828	March 25th
487	1.14724e+19	0.059933	1.58927e+21	0.0477607	March 25th
488	9.35085e+18	0.061189	1.51069e+21	0.0479465	March 25th
489	2.0632e+19	0.0638804	1.86483e+21	0.051758	March 25th
490	2.07045e+19	0.0706107	2.08301e+21	0.0537842	March 25th
491	2.03938e+19	0.0596183	1.79354e+21	0.0487565	March 25th
492	2.28441e+19	0.0686687	1.97967e+21	0.0539086	March 25th
493	1.1943e+19	0.0651207	1.60217e+21	0.0491855	March 25th
494	9.83923e+18	0.0595368	1.51962e+21	0.047792	March 25th

## Sheet: 9b
Extended Data Figure 9. Characteristics of gas emissions
9b - Field measured SO2 vs CO2 with Multi-GAS device
Fracture	SO2	CO2
	ppmv	ppmv
Fracture 2 13h	1.2	385.3
Fracture 2 13h	1.2	390.2
Fracture 2 13h	1.2	383.8
Fracture 2 13h	1.2	389.8
Fracture 2 13h	1.2	386.1
Fracture 2 13h	1.2	383.4
Fracture 2 13h	1.2	390.7
Fracture 2 13h	1.2	383.4
Fracture 2 13h	1.2	384.4
Fracture 2 13h	1.2	383.6
Fracture 2 13h	1.2	385.3
Fracture 2 13h	1.2	389.8
Fracture 2 13h	1.2	385.5
Fracture 2 13h	1.2	385.1
Fracture 2 13h	1.2	391.5
Fracture 2 13h	1.2	387.1
Fracture 2 13h	1.2	390
Fracture 2 13h	1.2	391.5
Fracture 2 13h	1.2	390.4
Fracture 2 13h	1.2	391.1
Fracture 2 13h	1.2	390.9
Fracture 2 13h	1.2	392.7
Fracture 2 13h	1.2	391.1
Fracture 2 13h	1.2	391.1
Fracture 2 13h	1.2	385.3
Fracture 2 13h	1.2	391.7
Fracture 2 13h	1.2	392.7
Fracture 2 13h	1.2	396.2
Fracture 2 13h	1.2	397.3
Fracture 2 13h	1.2	392.5
Fracture 2 13h	1.2	392.7
Fracture 2 13h	1.2	392.7
Fracture 2 13h	1.2	391.5
Fracture 2 13h	1.2	401.2
Fracture 2 13h	1.2	401.4
Fracture 2 13h	1.1	395.2
Fracture 2 13h	1.2	396.7
Fracture 2 13h	1.1	396.2
Fracture 2 13h	1.2	400.8
Fracture 2 13h	1.2	395
Fracture 2 13h	1.2	395
Fracture 2 13h	1.2	395.2
Fracture 2 13h	1.2	394.4
Fracture 2 13h	1.2	400.8
Fracture 2 13h	1.2	401
Fracture 2 13h	1.1	395.2
Fracture 2 13h	1.1	400.2
Fracture 2 13h	1.1	393.8
Fracture 2 13h	1.1	400.8
Fracture 2 13h	1.2	400.4
Fracture 2 13h	1.1	393.3
Fracture 2 13h	1.1	398.7
Fracture 2 13h	1.1	397.5
Fracture 2 13h	1.1	392.9
Fracture 2 13h	1.2	400.4
Fracture 2 13h	1.1	401.4
Fracture 2 13h	1.1	400.6
Fracture 2 13h	1.1	396.2
Fracture 2 13h	1.1	398.7
Fracture 2 13h	1.1	398.7
Fracture 2 13h	1.1	394.6
Fracture 2 13h	1.1	401.4
Fracture 2 13h	1.1	395
Fracture 2 13h	1.1	391.9
Fracture 2 13h	1.1	391.3
Fracture 2 13h	1.1	400.8
Fracture 2 13h	1.1	394
Fracture 2 13h	1.1	394.2
Fracture 2 13h	1.1	394.4
Fracture 2 13h	1.1	391.1
Fracture 2 13h	1.1	391.9
Fracture 2 13h	1.1	392.5
Fracture 2 13h	1.1	392.5
Fracture 2 13h	1	392.5
Fracture 2 13h	1.1	391.9
Fracture 2 13h	1.1	390.4
Fracture 2 13h	1.1	392.3
Fracture 2 13h	1.1	391.7
Fracture 2 13h	1.1	389.4
Fracture 2 13h	1.1	390
Fracture 2 13h	1.1	387.3
Fracture 2 13h	1.1	386.7
Fracture 2 13h	1.1	390.4
Fracture 2 13h	1.1	389.4
Fracture 2 13h	1.1	391.5
Fracture 2 13h	1.1	390.7
Fracture 2 13h	1.1	391.3
Fracture 2 13h	1.1	390.7
Fracture 2 13h	1.1	386.9
Fracture 2 13h	1.1	386.1
Fracture 2 13h	1.1	389.4
Fracture 2 13h	1.1	389.2
Fracture 2 13h	1.1	386.3
Fracture 2 13h	1.1	389.4
Fracture 2 13h	1.1	392.1
Fracture 2 13h	1.1	391.7
Fracture 2 13h	1.1	392.1
Fracture 2 13h	1.1	392.3
Fracture 2 13h	1.1	393.6
Fracture 2 13h	1.1	394.4
Fracture 2 13h	1.1	395
Fracture 2 13h	1.1	391.7
Fracture 2 13h	1.1	392.9
Fracture 2 13h	1.1	391.5
Fracture 2 13h	1.1	392.3
Fracture 2 13h	1	392.5
Fracture 2 13h	1.1	392.9
Fracture 2 13h	1.1	394.2
Fracture 2 13h	1.1	395
Fracture 2 13h	1.1	394.8
Fracture 2 13h	1.1	395.6
Fracture 2 13h	1.1	392.1
Fracture 2 13h	1.1	390.9
Fracture 2 13h	1.1	391.7
Fracture 2 13h	1.1	391.7
Fracture 2 13h	1.1	391.5
Fracture 2 13h	1.1	392.1
Fracture 2 13h	1.1	390.9
Fracture 2 13h	1.1	392.3
Fracture 2 13h	1.1	387.8
Fracture 2 13h	1.1	391.1
Fracture 2 13h	1.1	390.4
Fracture 2 13h	1.1	388.6
Fracture 2 13h	1.1	388.2
Fracture 2 13h	1.1	389.6
Fracture 2 13h	1.1	392.7
Fracture 2 13h	1.1	393.1
Fracture 2 13h	1.1	390.4
Fracture 2 13h	1.1	391.3
Fracture 2 13h	1.1	391.3
Fracture 2 13h	1.1	390.4
Fracture 2 13h	1.1	387.8
Fracture 2 13h	1.1	387.3
Fracture 2 13h	1.1	386.1
Fracture 2 13h	1.1	390.7
Fracture 2 13h	1.1	391.5
Fracture 2 13h	1	390.4
Fracture 2 13h	1.1	392.9
Fracture 2 13h	1.1	394.6
Fracture 2 13h	1	394.4
Fracture 2 13h	1	392.7
Fracture 2 13h	0.9	391.9
Fracture 2 13h	1.1	394.6
Fracture 2 13h	1	394.8
Fracture 2 13h	0.8	392.5
Fracture 2 13h	1.1	393.8
Fracture 2 13h	1.1	393.6
Fracture 2 13h	1.1	394.6
Fracture 2 13h	1	396.5
Fracture 2 13h	1	393.8
Fracture 2 13h	1.1	395.8
Fracture 2 13h	1.1	393.6
Fracture 2 13h	1.1	396
Fracture 2 13h	1.1	392.9
Fracture 2 13h	1.1	393.1
Fracture 2 13h	1.1	393.1
Fracture 2 13h	1.1	395.4
Fracture 2 13h	1.1	390.9
Fracture 2 13h	1.1	394.2
Fracture 2 13h	1.1	394.6
Fracture 2 13h	1.1	391.7
Fracture 2 13h	1.1	392.7
Fracture 2 13h	1.1	392.1
Fracture 2 13h	1.1	392.5
Fracture 2 13h	1	391.3
Fracture 2 13h	1	389.6
Fracture 2 13h	1	391.5
Fracture 2 13h	1	388.8
Fracture 2 13h	1	391.9
Fracture 2 13h	1.1	386.7
Fracture 2 13h	1.1	390.2
Fracture 2 13h	1.1	386.1
Fracture 2 13h	1.2	392.3
Fracture 2 13h	1.1	385.5
Fracture 2 13h	1.1	385.3
Fracture 2 13h	1.1	390.9
Fracture 2 13h	1.1	383.4
Fracture 2 13h	1.1	390.7
Fracture 2 13h	1.1	393.6
Fracture 2 13h	1.2	393.3
Fracture 2 13h	1.2	385.9
Fracture 2 13h	1.2	390
Fracture 2 13h	1.1	390
Fracture 2 13h	1.1	385.9
Fracture 2 13h	1.1	385.5
Fracture 2 13h	1.2	389.2
Fracture 2 13h	1.2	386.1
Fracture 2 13h	1.2	385.9
Fracture 2 13h	1.2	384.9
Fracture 2 13h	1.2	386.5
Fracture 2 13h	1.2	384.7
Fracture 2 13h	1.2	382
Fracture 2 13h	1.2	383.2
Fracture 2 13h	1.2	382.6
Fracture 2 13h	1.2	382.8
Fracture 2 13h	1.2	383.2
Fracture 2 13h	1.2	383.4
Fracture 2 13h	1.2	383
Fracture 2 13h	1.3	382.6
Fracture 2 13h	1.3	381.8
Fracture 2 13h	1.3	385.3
Fracture 2 13h	1.2	382.2
Fracture 2 13h	1.3	386.3
Fracture 2 13h	1.2	385.3
Fracture 2 13h	1.2	383.6
Fracture 2 13h	1.2	385.5
Fracture 2 13h	1.2	385.7
Fracture 2 13h	1.2	382.6
Fracture 2 13h	1.1	386.3
Fracture 2 13h	1.1	389
Fracture 2 13h	1.1	385.5
Fracture 2 13h	1.1	385.3
Fracture 2 13h	1.1	385.7
Fracture 2 13h	1.1	383.8
Fracture 2 13h	1.1	386.7
Fracture 2 13h	1	385.9
Fracture 2 13h	1.1	385.9
Fracture 2 13h	1.1	386.1
Fracture 2 13h	1.1	390.2
Fracture 2 13h	1.1	389.4
Fracture 2 13h	1.1	391.1
Fracture 2 13h	1	389.6
Fracture 2 13h	1	390.9
Fracture 2 13h	1	385.1
Fracture 2 13h	1	385.3
Fracture 2 13h	1	384.2
Fracture 2 13h	1	385.3
Fracture 2 13h	1	382.8
Fracture 2 13h	1	382
Fracture 2 13h	1	388
Fracture 2 13h	1	386.1
Fracture 2 13h	0.9	383.6
Fracture 2 13h	0.9	386.5
Fracture 2 13h	1	383.2
Fracture 2 13h	1	383.4
Fracture 2 13h	1	383.6
Fracture 2 13h	1	383.2
Fracture 2 13h	1	383
Fracture 2 13h	1	382.6
Fracture 2 13h	0.9	389.2
Fracture 2 13h	0.8	390.7
Fracture 2 13h	0.9	390.7
Fracture 2 13h	1	390.9
Fracture 2 13h	0.8	386.9
Fracture 2 13h	0.8	390
Fracture 2 13h	0.8	388
Fracture 2 13h	0.8	389
Fracture 2 13h	0.8	391.3
Fracture 2 13h	0.8	386.5
Fracture 2 13h	0.8	383.6
Fracture 2 13h	0.8	384.4
Fracture 2 13h	0.8	384.9
Fracture 2 13h	0.8	384.9
Fracture 2 13h	0.8	384.4
Fracture 2 13h	0.8	383.8
Fracture 2 13h	0.8	383
Fracture 2 13h	0.8	386.3
Fracture 2 13h	0.8	383.8
Fracture 2 13h	0.8	385.9
Fracture 2 13h	0.8	385.5
Fracture 2 13h	0.8	386.5
Fracture 2 13h	0.7	383.8
Fracture 2 13h	0.7	383.6
Fracture 2 13h	0.8	389.8
Fracture 2 13h	0.7	385.9
Fracture 2 13h	0.7	386.5
Fracture 2 13h	0.7	385.3
Fracture 2 13h	0.7	383.8
Fracture 2 13h	0.8	385.7
Fracture 2 13h	0.7	383.8
Fracture 2 13h	0.7	382.4
Fracture 2 13h	0.8	383.8
Fracture 2 13h	0.8	383.6
Fracture 2 13h	0.7	389.4
Fracture 2 13h	0.7	384
Fracture 2 13h	0.7	386.5
Fracture 2 13h	0.7	383.8
Fracture 2 13h	0.7	401.6
Fracture 2 13h	1	405.6
Fracture 2 13h	1.2	406
Fracture 2 13h	5.8	432.5
Fracture 2 13h	13.7	431.4
Fracture 2 13h	23.8	457.7
Fracture 2 13h	37	483.6
Fracture 2 13h	43.6	483
Fracture 2 13h	45.2	513.8
Fracture 2 13h	49.5	514
Fracture 2 13h	53.8	533.9
Fracture 2 13h	56.8	541.5
Fracture 2 13h	56.3	543
Fracture 2 13h	52.8	566.6
Fracture 2 13h	59.9	596.2
Fracture 2 13h	69.4	599.7
Fracture 2 13h	69.2	593.5
Fracture 2 13h	67.1	592
Fracture 2 13h	65.3	591.6
Fracture 2 13h	57.9	568.2
Fracture 2 13h	49.2	562.7
Fracture 2 13h	41	562.7
Fracture 2 13h	38.9	562
Fracture 2 13h	39.3	563.5
Fracture 2 13h	40	563.7
Fracture 2 13h	44.4	564.1
Fracture 2 13h	52.8	580
Fracture 2 13h	62.3	592.5
Fracture 2 13h	71.6	593.7
Fracture 2 13h	77.1	579.4
Fracture 2 13h	77.4	563.7
Fracture 2 13h	71.1	563.3
Fracture 2 13h	65	566
Fracture 2 13h	56.9	568.9
Fracture 2 13h	51	568.9
Fracture 2 13h	50.2	590.8
Fracture 2 13h	51.3	603.4
Fracture 2 13h	53.9	604
Fracture 2 13h	59.8	604.3
Fracture 2 13h	66.5	605.5
Fracture 2 13h	70.7	611.5
Fracture 2 13h	75	605.1
Fracture 2 13h	77.8	604.5
Fracture 2 13h	80.2	596.6
Fracture 2 13h	81	596.8
Fracture 2 13h	81.1	594.5
Fracture 2 13h	81.8	594.9
Fracture 2 13h	79.9	594.7
Fracture 2 13h	71.1	618.1
Fracture 2 13h	64.8	645.4
Fracture 2 13h	67.1	645.2
Fracture 2 13h	76.2	648.1
Fracture 2 13h	85.6	667.8
Fracture 2 13h	93.6	667.2
Fracture 2 13h	102.1	672.1
Fracture 2 13h	105.4	692.6
Fracture 2 13h	106.7	692.4
Fracture 2 13h	107.9	709.4
Fracture 2 13h	114.1	709.2
Fracture 2 13h	121.4	722.6
Fracture 2 13h	128.4	778.7
Fracture 2 13h	136.5	779.6
Fracture 2 13h	146.2	840
Fracture 2 13h	158	849.9
Fracture 2 13h	171.3	854.5
Fracture 2 13h	182.4	863.8
Fracture 2 13h	188.4	861.3
Fracture 2 13h	184.7	861.1
Fracture 2 13h	171.2	859.7
Fracture 2 13h	157.2	860.5
Fracture 2 13h	148	858.4
Fracture 2 13h	147.1	855.9
Fracture 2 13h	144.3	856.4
Fracture 2 13h	143.1	816.4
Fracture 2 13h	141.3	815.8
Fracture 2 13h	135.9	778.9
Fracture 2 13h	126.2	744
Fracture 2 13h	115.1	744.2
Fracture 2 13h	107.9	710.4
Fracture 2 13h	107.5	711.5
Fracture 2 13h	105.5	697.2
Fracture 2 13h	99.7	673
Fracture 2 13h	94.7	673.2
Fracture 2 13h	95.4	696.4
Fracture 2 13h	99.3	709.2
Fracture 2 13h	111.7	709.2
Fracture 2 13h	128.3	721
Fracture 2 13h	139	745.8
Fracture 2 13h	148.4	747.7
Fracture 2 13h	159.7	727.8
Fracture 2 13h	164.6	727.6
Fracture 2 13h	156.5	724.7
Fracture 2 13h	141.2	712.5
Fracture 2 13h	123.5	712.1
Fracture 2 13h	108.7	701.5
Fracture 2 13h	95.6	695.9
Fracture 2 13h	86.8	695.9
Fracture 2 13h	79.3	675.9
Fracture 2 13h	74.7	674.6
Fracture 2 13h	69	646.3
Fracture 2 13h	67.1	616.1
Fracture 2 13h	74.2	615
Fracture 2 13h	76.5	594.3
Fracture 2 13h	73.4	584.2
Fracture 2 13h	75.7	586.2
Fracture 2 13h	85	593.9
Fracture 2 13h	96.3	594.5
Fracture 2 13h	103.8	616.7
Fracture 2 13h	105.4	620.8
Fracture 2 13h	107.4	620.4
Fracture 2 13h	110.7	641.7
Fracture 2 13h	109.1	642.3
Fracture 2 13h	99.8	641.3
Fracture 2 13h	88.4	641.9
Fracture 2 13h	80.3	669
Fracture 2 13h	76.5	670.7
Fracture 2 13h	75.6	699.5
Fracture 2 13h	82.9	700.3
Fracture 2 13h	102.9	685.8
Fracture 2 13h	117.4	669.2
Fracture 2 13h	114.9	670.3
Fracture 2 13h	112.3	672.6
Fracture 2 13h	108.4	673
Fracture 2 13h	104.9	688.9
Fracture 2 13h	116.3	701.9
Fracture 2 13h	121.8	700.9
Fracture 2 13h	119.6	712.5
Fracture 2 13h	128.8	771.7
Fracture 2 13h	137.2	766.5
Fracture 2 13h	145.6	830.5
Fracture 2 13h	154.4	812.5
Fracture 2 13h	168.1	813.5
Fracture 2 13h	184.6	802.1
Fracture 2 13h	186.7	801.1
Fracture 2 13h	179.6	792
Fracture 2 13h	167.7	779.6
Fracture 2 13h	154	778.5
Fracture 2 13h	133.9	765.5
Fracture 2 13h	115.1	765.5
Fracture 2 13h	105	750.4
Fracture 2 13h	102.3	752.7
Fracture 2 13h	103.4	752.9
Fracture 2 13h	106.9	757.4
Fracture 2 13h	116.3	720.8
Fracture 2 13h	123.8	721.4
Fracture 2 13h	127.5	695.7
Fracture 2 13h	122.7	669.5
Fracture 2 13h	118.5	668.4
Fracture 2 13h	111.6	641.9
Fracture 2 13h	103.8	644.4
Fracture 2 13h	93.6	644.8
Fracture 2 13h	81.4	644.6
Fracture 2 13h	74.8	645
Fracture 2 13h	73.4	648.8
Fracture 2 13h	72.6	657.7
Fracture 2 13h	79.6	655.8
Fracture 2 13h	90	642.1
Fracture 2 13h	95.4	642.3
Fracture 2 13h	92.1	617.9
Fracture 2 13h	87.1	616.5
Fracture 2 13h	92.8	616.9
Fracture 2 13h	99.7	615.2
Fracture 2 13h	106	618.5
Fracture 2 13h	101.6	618.9
Fracture 2 13h	91.3	627.8
Fracture 2 13h	83.6	694.5
Fracture 2 13h	83.2	694.3
Fracture 2 13h	101	739.2
Fracture 2 13h	127.8	732.6
Fracture 2 13h	153.1	757.8
Fracture 2 13h	175.5	781
Fracture 2 13h	195	780.4
Fracture 2 13h	204	764.9
Fracture 2 13h	195.2	764.9
Fracture 2 13h	172.7	747.3
Fracture 2 13h	147.3	747.7
Fracture 2 13h	125.6	747.1
Fracture 2 13h	115.7	748.5
Fracture 2 13h	110.8	723.9
Fracture 2 13h	106.7	723.5
Fracture 2 13h	95.4	710.8
Fracture 2 13h	82.5	672.6
Fracture 2 13h	71.9	671.7
Fracture 2 13h	71.8	621.2
Fracture 2 13h	74.9	621.8
Fracture 2 13h	78.3	606.5
Fracture 2 13h	90.3	586.5
Fracture 2 13h	106.8	587.9
Fracture 2 13h	110.9	590.8
Fracture 2 13h	103.4	595.1
Fracture 2 13h	93.3	595.4
Fracture 2 13h	88.6	614.8
Fracture 2 13h	85.2	614.6
Fracture 2 13h	87.5	622.1
Fracture 2 13h	98.7	656.2
Fracture 2 13h	106.6	657
Fracture 2 13h	103.7	677.5
Fracture 2 13h	108.3	675.5
Fracture 2 13h	116	674.4
Fracture 2 13h	120	671.5
Fracture 2 13h	123.9	670.9
Fracture 2 13h	116.1	644
Fracture 2 13h	102	616.5
Fracture 2 13h	88.7	616.5
Fracture 2 13h	76.7	613.6
Fracture 2 13h	66.9	613.2
Fracture 2 13h	58.1	610.9
Fracture 2 13h	57.2	574.4
Fracture 2 13h	56.7	540.7
Fracture 2 13h	55.5	539.7
Fracture 2 13h	52.7	514
Fracture 2 13h	47.8	514.4
Fracture 2 13h	42.6	484
Fracture 2 13h	39.3	487.5
Fracture 2 13h	38.6	488.3
Fracture 2 13h	43.5	513.4
Fracture 2 13h	57.2	513.4
Fracture 2 13h	71.5	512.8
Fracture 2 13h	76.6	512.1
Fracture 2 13h	70.4	511.7
Fracture 2 13h	61.9	511.5
Fracture 2 13h	52.6	510.3
Fracture 2 13h	45.7	508
Fracture 2 13h	44.2	510.1
Fracture 2 13h	43.5	488.8
Fracture 2 13h	41.1	487.1
Fracture 2 13h	38.5	511.1
Fracture 2 13h	37.7	511.7
Fracture 2 13h	37.7	513.8
Fracture 2 13h	39.3	486.7
Fracture 2 13h	40.7	486.5
Fracture 2 13h	40.2	472.6
Fracture 2 13h	39.2	472.4
Fracture 2 13h	48.5	485.9
Fracture 2 13h	59	511.9
Fracture 2 13h	63.1	511.5
Fracture 2 13h	65.6	510.3
Fracture 2 13h	61.4	509.3
Fracture 2 13h	54.4	507.8
Fracture 2 13h	49.3	559.1
Fracture 2 13h	51.9	603.4
Fracture 2 13h	77.4	603.8
Fracture 2 13h	104.7	604.7
Fracture 2 13h	114.5	609.4
Fracture 2 13h	108	611.3
Fracture 2 13h	98	612.3
Fracture 2 13h	90.3	610.5
Fracture 2 13h	88.7	614.6
Fracture 2 13h	87.9	614.8
Fracture 2 13h	84.1	615.6
Fracture 2 13h	80.3	614.2
Fracture 2 13h	77.9	614.4
Fracture 2 13h	72.3	616.9
Fracture 2 13h	67.1	619.8
Fracture 2 13h	63	620
Fracture 2 13h	58.9	592.5
Fracture 2 13h	57.8	565.1
Fracture 2 13h	59.4	564.7
Fracture 2 13h	66.9	567
Fracture 2 13h	74.1	576.7
Fracture 2 13h	74.9	578.8
Fracture 2 13h	72.3	590.4
Fracture 2 13h	75.8	595.4
Fracture 2 13h	82.2	595.4
Fracture 2 13h	87.8	618.5
Fracture 2 13h	92.9	618.5
Fracture 2 13h	92.2	643.4
Fracture 2 13h	91.1	643.8
Fracture 2 13h	98.7	672.3
Fracture 2 13h	115.8	700.7
Fracture 2 13h	123.2	701.1
Fracture 2 13h	126.2	702.8
Fracture 2 13h	138.5	707.1
Fracture 2 13h	137.2	707.7
Fracture 2 13h	130.3	709.8
Fracture 2 13h	123.7	709.6
Fracture 2 13h	119.6	710.6
Fracture 2 13h	115.7	699.7
Fracture 2 13h	106.3	679.8
Fracture 2 13h	98.9	684.4
Fracture 2 13h	90.4	671.5
Fracture 2 13h	84.4	670.7
Fracture 2 13h	76.6	663.2
Fracture 2 13h	76.7	644.4
Fracture 2 13h	84.5	643
Fracture 2 13h	91	617.9
Fracture 2 13h	91.8	618.7
Fracture 2 13h	91	617.5
Fracture 2 13h	92.1	617.9
Fracture 2 13h	94.8	617.9
Fracture 2 13h	93.6	638.6
Fracture 2 13h	96.2	647.3
Fracture 2 13h	100.6	646.9
Fracture 2 13h	106.2	657.4
Fracture 2 13h	109.1	665.7
Fracture 2 13h	104.6	665.1
Fracture 2 13h	104	655.8
Fracture 2 13h	104.8	657.7
Fracture 2 13h	108.6	646.9
Fracture 2 13h	105.1	668
Fracture 2 13h	95.5	668
Fracture 2 13h	93.8	692.2
Fracture 2 13h	100.9	696.4
Fracture 2 13h	109.7	695.9
Fracture 2 13h	116.8	698.8
Fracture 2 13h	118.3	698.4
Fracture 2 13h	119.2	691.6
Fracture 2 13h	117.5	671.3
Fracture 2 13h	111.7	670.9
Fracture 2 13h	107.5	686.4
Fracture 2 13h	106.1	695.3
Fracture 2 13h	105.6	695.3
Fracture 2 13h	103.8	685.6
Fracture 2 13h	109.6	678.4
Fracture 2 13h	111.8	671.7
Fracture 2 13h	102.9	657.2
Fracture 2 13h	90.3	655.8
Fracture 2 13h	80.3	641.5
Fracture 2 13h	79.1	638
Fracture 2 13h	81	640.5
Fracture 2 13h	87.8	631.2
Fracture 2 13h	96.6	638
Fracture 2 13h	96.4	615.6
Fracture 2 13h	93.4	592.7
Fracture 2 13h	85.3	592.9
Fracture 2 13h	74	561.4
Fracture 2 13h	62.8	534.9
Fracture 2 13h	52.7	529.3
Fracture 2 13h	44.4	513.6
Fracture 2 13h	38.9	513.8
Fracture 2 13h	33.4	488.3
Fracture 2 13h	30.2	464.1
Fracture 2 13h	27.6	465.4
Fracture 2 13h	25.4	448.8
Fracture 2 13h	23	445.7
Fracture 2 13h	21.3	446.5
Fracture 2 13h	28.8	442.4
Fracture 2 13h	42.6	443.6
Fracture 2 13h	48.6	446.1
Fracture 2 13h	51.8	443.4
Fracture 2 13h	48.6	444.5
Fracture 2 13h	42	444.3
Fracture 2 13h	36.7	436.4
Fracture 2 13h	30.8	444.3
Fracture 2 13h	26.4	443.2
Fracture 2 13h	23	441.6
Fracture 2 13h	20.1	437.2
Fracture 2 13h	17.9	435.4
Fracture 2 13h	16.2	436
Fracture 2 13h	14.8	434.5
Fracture 2 13h	14.1	410.1
Fracture 2 13h	13.5	410.9
Fracture 2 13h	12.5	392.1
Fracture 2 13h	11.9	419.2
Fracture 2 13h	11.2	416.9
Fracture 2 13h	10.7	439.9
Fracture 2 13h	12	514.4
Fracture 2 13h	31.9	514.6
Fracture 2 13h	75.7	574.4
Fracture 2 13h	114.1	573.2
Fracture 2 13h	136.6	587.9
Fracture 2 13h	146.2	589.6
Fracture 2 13h	134.7	590.6
Fracture 2 13h	114.3	593.5
Fracture 2 13h	93.3	593.1
Fracture 2 13h	77.4	608.4
Fracture 2 13h	67.4	623.9
Fracture 2 13h	63.4	621.6
Fracture 2 13h	64	649.6
Fracture 2 13h	66.1	640.3
Fracture 2 13h	67.6	638.8
Fracture 2 13h	74	616.3
Fracture 2 13h	77.4	591.4
Fracture 2 13h	70.8	591.6
Fracture 2 13h	65.8	564.9
Fracture 2 13h	68.2	564.9
Fracture 2 13h	78.4	601.4
Fracture 2 13h	96.2	640.5
Fracture 2 13h	115.8	641.1
Fracture 2 13h	128.3	646.3
Fracture 2 13h	122.6	645.2
Fracture 2 13h	115.2	655
Fracture 2 13h	109.4	649.2
Fracture 2 13h	98.1	650.8
Fracture 2 13h	85.9	648.5
Fracture 2 13h	83.7	645.4
Fracture 2 13h	83.6	645.9
Fracture 2 13h	81	644.4
Fracture 2 13h	72.9	604.3
Fracture 2 13h	68.2	610.3
Fracture 2 13h	65.5	567.4
Fracture 2 13h	58	566.2
Fracture 2 13h	50.1	540.9
Fracture 2 13h	43.4	513.2
Fracture 2 13h	41.8	512.1
Fracture 2 13h	41.8	537.4
Fracture 2 13h	38.8	551.5
Fracture 2 13h	35.9	551.3
Fracture 2 13h	47.7	566.6
Fracture 2 13h	77.3	567
Fracture 2 13h	98.3	592.2
Fracture 2 13h	109.2	591.8
Fracture 2 13h	116.5	592.5
Fracture 2 13h	108.5	592.7
Fracture 2 13h	93.4	640.1
Fracture 2 13h	89.1	638.4
Fracture 2 13h	96.3	673.6
Fracture 2 13h	110	674.4
Fracture 2 13h	117.7	709.6
Fracture 2 13h	122.6	735.7
Fracture 2 13h	128.3	730.7
Fracture 2 13h	136.3	713.3
Fracture 2 13h	137.2	699.7
Fracture 2 13h	126.7	699.5
Fracture 2 13h	114.8	664.1
Fracture 2 13h	97.9	618.5
Fracture 2 13h	82	618.9
Fracture 2 13h	68.2	642.5
Fracture 2 13h	59	643.6
Fracture 2 13h	56.3	654.5
Fracture 2 13h	61.5	630.1
Fracture 2 13h	73.4	632.8
Fracture 2 13h	82	604
Fracture 2 13h	84.5	605.9
Fracture 2 13h	82.7	567.4
Fracture 2 13h	76.1	539.7
Fracture 2 13h	68	539.5
Fracture 2 13h	60.6	549.2
Fracture 2 13h	64.8	561.2
Fracture 2 13h	69.8	562.7
Fracture 2 13h	71.7	576.5
Fracture 2 13h	71.6	592.9
Fracture 2 13h	71.1	593.5
Fracture 2 13h	73.1	567.6
Fracture 2 13h	76.5	568
Fracture 2 13h	78.1	552.5
Fracture 2 13h	71.5	536.4
Fracture 2 13h	62.3	535.7
Fracture 2 13h	52.2	513.8
Fracture 2 13h	43.6	514.2
Fracture 2 13h	37.6	489
Fracture 2 13h	31.8	484.6
Fracture 2 13h	27.6	484.4
Fracture 2 13h	24.6	459.4
Fracture 2 13h	22.1	443.4
Fracture 2 13h	19.4	442
Fracture 2 13h	17.6	421.1
Fracture 2 13h	16.2	403.9
Fracture 2 13h	14.8	405.1
Fracture 2 13h	14.2	392.7
Fracture 2 13h	13.7	383.8
Fracture 2 13h	12.9	385.1
Fracture 2 13h	12.1	383
Fracture 2 13h	11.4	383.8
Fracture 2 13h	11.1	382.2
Fracture 2 13h	10.5	383.2
Fracture 2 13h	10.2	382.8
Fracture 2 13h	9.6	381.5
Fracture 2 13h	9.4	381.1
Fracture 2 13h	8.9	382.2
Fracture 2 13h	8.7	381.1
Fracture 2 13h	8.6	383.4
Fracture 2 13h	8	382
Fracture 2 13h	7.9	382
Fracture 2 13h	7.1	381.3
Fracture 2 13h	7	382.8
Fracture 2 13h	7	381.1
Fracture 2 13h	6.5	381.5
Fracture 2 13h	6.3	383.4
Fracture 2 13h	6.2	381.8
Fracture 2 13h	6.2	381.1
Fracture 2 13h	6.1	384.4
Fracture 2 13h	6	382.8
Fracture 2 13h	5.7	383.8
Fracture 2 13h	5.5	382.6
Fracture 2 13h	5.4	382.2
Fracture 2 13h	5.4	385.9
Fracture 2 13h	5.3	383
Fracture 2 13h	5.3	382.6
Fracture 2 13h	5.3	382.2
Fracture 2 13h	5.1	383
Fracture 2 13h	4.9	382.2
Fracture 2 13h	4.7	383.8
Fracture 2 13h	4.6	383.6
Fracture 2 13h	4.5	381.8
Fracture 2 13h	4.5	381.3
Fracture 2 13h	4.5	382.4
Fracture 2 13h	4.5	380.9
Fracture 2 13h	4.5	382.8
Fracture 2 13h	4.4	382.6
Fracture 2 13h	4.4	381.1
Fracture 2 13h	4.2	381.3
Fracture 2 13h	4.2	381.8
Fracture 2 13h	4.1	381.1
Fracture 2 13h	4.1	383
Fracture 2 13h	4.1	382.6
Fracture 2 13h	4.5	381.5
Fracture 2 13h	5.3	382
Fracture 2 13h	5.8	382.6
Fracture 2 13h	6.3	383.6
Fracture 2 13h	7	383
Fracture 2 13h	6.8	383.2
Fracture 2 13h	6.2	382
Fracture 2 13h	5.8	383
Fracture 2 13h	5.4	383
Fracture 2 13h	5.1	383
Fracture 2 13h	4.5	383.4
Fracture 2 13h	4.4	383.6
Fracture 2 13h	4.1	384.2
Fracture 2 13h	4.2	383
Fracture 2 13h	4.1	383.4
Fracture 2 13h	3.8	383.6
Fracture 2 13h	3.7	384.7
Fracture 2 13h	3.7	383
Fracture 2 13h	3.7	382.2
Fracture 2 13h	3.7	382.2
Fracture 2 13h	3.7	386.7
Fracture 2 13h	3.7	384.9
Fracture 2 13h	3.6	382.2
Fracture 2 13h	3.6	382.6
Fracture 2 13h	3.6	382.6
Fracture 2 13h	3.6	382.4
Fracture 2 13h	3.6	382.2
Fracture 2 13h	3.5	382.8
Fracture 2 13h	3.3	382.6
Fracture 2 13h	3.2	381.8
Fracture 2 13h	3.2	381.5
Fracture 2 13h	3.3	382
Fracture 2 13h	3.5	380.9
Fracture 2 13h	3.5	380.3
Fracture 2 13h	3.5	382
Fracture 2 13h	3.3	381.8
Fracture 2 13h	3.3	381.8
Fracture 2 13h	3.2	381.3
Fracture 2 13h	3	382.4
Fracture 2 13h	3	383.8
Fracture 2 13h	2.9	382.2
Fracture 2 13h	2.6	383.2
Fracture 2 13h	2.8	380.5
Fracture 2 13h	2.8	380.9
Fracture 2 13h	2.8	380.3
Fracture 2 13h	2.8	381.8
Fracture 2 13h	2.8	382.2
Fracture 2 13h	2.8	382
Fracture 2 13h	2.8	382
Fracture 2 13h	2.8	381.3
Fracture 2 13h	2.8	381.3
Fracture 2 13h	2.8	382.6
Fracture 2 13h	2.7	382.6
Fracture 2 13h	2.7	382.8
Fracture 2 13h	2.7	381.8
Fracture 2 13h	2.6	382
Fracture 2 13h	2.7	381.3
Fracture 2 13h	2.5	382.4
Fracture 2 13h	2.5	388
Fracture 2 13h	2.5	382.8
Fracture 2 13h	2.5	387.8
Fracture 2 13h	2.4	384.4
Fracture 2 13h	2.4	385.7
Fracture 2 13h	2	385.5
Fracture 2 13h	2.4	383.6
Fracture 2 13h	2.4	385.1
Fracture 2 13h	2.4	384
Fracture 2 13h	2.3	386.1
Fracture 2 13h	2.3	387.6
Fracture 2 13h	2.3	388
Fracture 2 13h	2.2	383.8
Fracture 2 13h	2.3	390.4
Fracture 2 13h	2.2	391.1
Fracture 2 13h	2.1	385.5
Fracture 2 13h	2.1	385.1
Fracture 2 13h	2.1	385.7
Fracture 2 13h	2.1	386.3
Fracture 2 13h	2.1	385.3
Fracture 2 13h	2.1	391.1
Fracture 2 13h	2.1	384
Fracture 2 13h	2.1	384.9
Fracture 2 13h	2.1	383.2
Fracture 2 13h	2	382.8
Fracture 2 13h	2.1	385.9
Fracture 2 13h	2.1	384.2
Fracture 2 13h	2.1	383.2
Fracture 2 13h	2	385.7
Fracture 2 13h	2	384.9
Fracture 2 13h	2	382.2
Fracture 2 13h	1.4	404.1
Fracture 2 13h	1.5	403.9
Fracture 2 13h	1.5	404.1
Fracture 2 13h	1.4	403.9
Fracture 2 13h	1.3	404.3
Fracture 2 13h	1.3	403.9
Fracture 2 13h	1.3	403.7
Fracture 2 13h	1.3	404.3
Fracture 2 13h	1.3	403.5
Fracture 2 13h	1.3	403.5
Fracture 2 13h	1.3	402.7
Fracture 2 13h	1.4	402.9
Fracture 2 13h	1.3	402.7
Fracture 2 13h	1.3	403.1
Fracture 2 13h	1.3	402
Fracture 2 13h	1.3	403.1
Fracture 2 13h	1.2	402
Fracture 2 13h	1.3	402.2
Fracture 2 13h	1.2	401.4
Fracture 2 13h	1.3	396.2
Fracture 2 13h	1.2	400.8
Fracture 2 13h	1.2	394.8
Fracture 2 13h	1.2	396
Fracture 2 13h	1.2	394.6
Fracture 2 13h	1.2	400.6
Fracture 2 13h	1.3	401.8
Fracture 2 13h	1.9	406.4
Fracture 2 13h	3.6	405.6
Fracture 2 13h	6	426.5
Fracture 2 13h	9.6	431.6
Fracture 2 13h	11.4	430.8
Fracture 2 13h	13	435.4
Fracture 2 13h	15.5	462.7
Fracture 2 13h	17.2	462.9
Fracture 2 13h	22.1	510.7
Fracture 2 13h	29.7	541.7
Fracture 2 13h	38.5	542.6
Fracture 2 13h	44.2	586.9
Fracture 2 13h	50.7	587.3
Fracture 2 13h	57.3	621.8
Fracture 2 13h	65.6	673
Fracture 2 13h	71.3	672.8
Fracture 2 13h	75.7	710.2
Fracture 2 13h	75.6	738.6
Fracture 2 13h	79.2	739.2
Fracture 2 13h	92.5	805.4
Fracture 2 13h	106.5	803.8
Fracture 2 13h	119.3	877.7
Fracture 2 13h	129.3	901.7
Fracture 2 13h	134	901.5
Fracture 2 13h	134.3	935.8
Fracture 2 13h	132.8	962.9
Fracture 2 13h	130.9	963.4
Fracture 2 13h	131.6	988
Fracture 2 13h	133.8	987.2
Fracture 2 13h	137.3	989
Fracture 2 13h	140.8	991.1
Fracture 2 13h	138.8	990.3
Fracture 2 13h	137.3	983.4
Fracture 2 13h	137.2	963.6
Fracture 2 13h	136.4	963.8
Fracture 2 13h	129.3	902.5
Fracture 2 13h	117.7	904.2
Fracture 2 13h	109.8	851.6
Fracture 2 13h	109.2	831.5
Fracture 2 13h	111.7	831.1
Fracture 2 13h	111	821.6
Fracture 2 13h	110.7	780.4
Fracture 2 13h	108.9	778.7
Fracture 2 13h	106.7	751
Fracture 2 13h	103.3	750.6
Fracture 2 13h	99.3	724.7
Fracture 2 13h	97.8	711.7
Fracture 2 13h	97.1	711.5
Fracture 2 13h	96.5	710.4
Fracture 2 13h	96.4	708.2
Fracture 2 13h	95.6	707.5
Fracture 2 13h	95.5	712.1
Fracture 2 13h	97.9	716.6
Fracture 2 13h	102	716.4
Fracture 2 13h	102.8	723.5
Fracture 2 13h	103.7	724.1
Fracture 2 13h	106.5	731.5
Fracture 2 13h	110	735.7
Fracture 2 13h	113.4	737.3
Fracture 2 13h	115.1	743.5
Fracture 2 13h	111	742.5
Fracture 2 13h	102.2	712.1
Fracture 2 13h	92.1	696.4
Fracture 2 13h	81.8	696.8
Fracture 2 13h	72.5	668.8
Fracture 2 13h	66.4	641.5
Fracture 2 13h	59.7	641.1
Fracture 2 13h	55.5	607.6
Fracture 2 13h	53.9	584.4
Fracture 2 13h	51.8	585.4
Fracture 2 13h	48.6	541.3
Fracture 2 13h	45.1	486.9
Fracture 2 13h	42	487.1
Fracture 2 13h	40.9	512.1
Fracture 2 13h	44	513.2
Fracture 2 13h	51.3	515.9
Fracture 2 13h	58	542.4
Fracture 2 13h	61.5	542.6
Fracture 2 13h	63.1	566.6
Fracture 2 13h	67.2	566
Fracture 2 13h	72.2	611.9
Fracture 2 13h	79.9	647.7
Fracture 2 13h	87	647.5
Fracture 2 13h	92.8	691.2
Fracture 2 13h	98	712.9
Fracture 2 13h	103.7	713.7
Fracture 2 13h	108.8	760.7
Fracture 2 13h	114.5	806.9
Fracture 2 13h	119.6	811.2
Fracture 2 13h	124.8	837.9
Fracture 2 13h	131.4	837.7
Fracture 2 13h	138.4	863.6
Fracture 2 13h	143.6	888.4
Fracture 2 13h	145.7	888.8
Fracture 2 13h	145.5	935.8
Fracture 2 13h	145.2	907.3
Fracture 2 13h	145.7	907.7
Fracture 2 13h	144.5	885.1
Fracture 2 13h	138.8	885.5
Fracture 2 13h	129.5	852.2
Fracture 2 13h	118	806.7
Fracture 2 13h	105.1	806.3
Fracture 2 13h	102.1	828.2
Fracture 2 13h	110.8	828
Fracture 2 13h	122.1	836.9
Fracture 2 13h	133.9	821.2
Fracture 2 13h	144.9	821.2
Fracture 2 13h	149.6	803.8
Fracture 2 13h	144.9	782.5
Fracture 2 13h	139.3	780.4
Fracture 2 13h	135.1	772.5
Fracture 2 13h	131.1	779.8
Fracture 2 13h	128.2	780.4
Fracture 2 13h	128.5	802.5
Fracture 2 13h	130.4	802.3
Fracture 2 13h	131.2	829.2
Fracture 2 13h	130.1	859.7
Fracture 2 13h	129.2	859.5
Fracture 2 13h	130	828
Fracture 2 13h	130.4	827
Fracture 2 13h	127.6	783.5
Fracture 2 13h	122.9	800.5
Fracture 2 13h	123.4	801.7
Fracture 2 13h	125.4	804.2
Fracture 2 13h	130.4	806.3
Fracture 2 13h	133.9	805.4
Fracture 2 13h	134.3	807.3
Fracture 2 13h	132.9	781.2
Fracture 2 13h	128.6	780.8
Fracture 2 13h	121.1	755.6
Fracture 2 13h	114.3	753.7
Fracture 2 13h	111.5	753.9
Fracture 2 13h	111.8	754.1
Fracture 2 13h	114.3	753.1
Fracture 2 13h	115.1	777.1
Fracture 2 13h	119.9	802.5
Fracture 2 13h	127.5	801.5
Fracture 2 13h	133.9	784.1
Fracture 2 13h	140.5	784.9
Fracture 2 13h	140.4	777.1
Fracture 2 13h	138.3	795.3
Fracture 2 13h	138.3	796.1
Fracture 2 13h	142.8	803.8
Fracture 2 13h	144	842.1
Fracture 2 13h	143.9	844.8
Fracture 2 13h	145.2	883.1
Fracture 2 13h	148.8	884.1
Fracture 2 13h	154.8	884.9
Fracture 2 13h	160.9	888.6
Fracture 2 13h	158.1	890.1
Fracture 2 13h	148.3	881
Fracture 2 13h	141.3	861.5
Fracture 2 13h	141.6	861.7
Fracture 2 13h	143.2	835.2
Fracture 2 13h	140.5	834.4
Fracture 2 13h	130.6	806.5
Fracture 2 13h	121.2	764.5
Fracture 2 13h	114.1	762.4
Fracture 2 13h	104.7	722.9
Fracture 2 13h	94.9	686
Fracture 2 13h	85.5	686.8
Fracture 2 13h	79.4	637.4
Fracture 2 13h	73.2	594.3
Fracture 2 13h	67.3	594.5
Fracture 2 13h	64	562.4
Fracture 2 13h	60.6	525.6
Fracture 2 13h	55.8	522.7
Fracture 2 13h	51.9	471
Fracture 2 13h	48.6	472
Fracture 2 13h	45.9	463.3
Fracture 2 13h	46.8	465.6
Fracture 2 13h	51.8	463.5
Fracture 2 13h	52.9	459.8
Fracture 2 13h	50.3	460
Fracture 2 13h	45.9	457.9
Fracture 2 13h	42.8	484.8
Fracture 2 13h	40.9	485
Fracture 2 13h	46	531.8
Fracture 2 13h	58.3	535.5
Fracture 2 13h	68.4	534.1
Fracture 2 13h	69.2	536.4
Fracture 2 13h	64.8	539.7
Fracture 2 13h	58.1	539.7
Fracture 2 13h	54.1	546.7
Fracture 2 13h	54	546.9
Fracture 2 13h	51	545.5
Fracture 2 13h	48.4	545.5
Fracture 2 13h	46.8	542.2
Fracture 2 13h	57.4	611.9
Fracture 2 13h	76.4	671.3
Fracture 2 13h	95.2	671.5
Fracture 2 13h	114.2	695.1
Fracture 2 13h	131.8	693.7
Fracture 2 13h	144.4	707.1
Fracture 2 13h	143.9	711.5
Fracture 2 13h	137.8	711.5
Fracture 2 13h	130.2	720.8
Fracture 2 13h	120.8	746.4
Fracture 2 13h	115.3	737.3
Fracture 2 13h	108.6	752.7
Fracture 2 13h	101.7	752.4
Fracture 2 13h	103.8	800.5
Fracture 2 13h	110.5	830.7
Fracture 2 13h	118.1	831.1
Fracture 2 13h	120.9	773.1
Fracture 2 13h	114.9	714.2
Fracture 2 13h	105.4	714
Fracture 2 13h	101.3	709.8
Fracture 2 13h	101.3	710.2
Fracture 2 13h	102.3	698.8
Fracture 2 13h	105.3	709.6
Fracture 2 13h	108.5	708.6
Fracture 2 13h	111	713.5
Fracture 2 13h	112.4	711.1
Fracture 2 13h	111.6	710.8
Fracture 2 13h	108.3	707.9
Fracture 2 13h	102.2	709
Fracture 2 13h	98.7	699.9
Fracture 2 13h	101.3	695.9
Fracture 2 13h	103.9	695.3
Fracture 2 13h	109.1	711.1
Fracture 2 13h	115.8	732
Fracture 2 13h	116.7	729.5
Fracture 2 13h	118.5	729.7
Fracture 2 13h	117.4	725.5
Fracture 2 13h	115.9	725.1
Fracture 2 13h	115.9	720.6
Fracture 2 13h	119.8	720.2
Fracture 2 13h	120.4	711.7
Fracture 2 13h	112.4	708.6
Fracture 2 13h	103	708.4
Fracture 2 13h	93.4	700.3
Fracture 2 13h	84.8	700.7
Fracture 2 13h	79	667.4
Fracture 2 13h	74.1	626.4
Fracture 2 13h	67.2	623.9
Fracture 2 13h	60.7	591.4
Fracture 2 13h	53.9	558.3
Fracture 2 13h	48.6	556.2
Fracture 2 13h	45.9	533.7
Fracture 2 13h	45.7	487.3
Fracture 2 13h	47.6	486.7
Fracture 2 13h	46.1	461
Fracture 2 13h	45	446.3
Fracture 2 13h	41.8	444.3
Fracture 2 13h	38.8	433.5
Fracture 2 13h	35.2	433.9
Fracture 2 13h	31.7	427.7
Fracture 2 13h	29.1	430.2
Fracture 2 13h	26.7	414.9
Fracture 2 13h	24.7	409.9
Fracture 2 13h	23	411.1
Fracture 2 13h	21.7	407.6
Fracture 2 13h	19.8	407
Fracture 2 13h	18.8	406.6
Fracture 2 13h	17.9	402.9
Fracture 2 13h	17	389.2
Fracture 2 13h	16.2	388.6
Fracture 2 13h	15.4	391.5
Fracture 2 13h	14.6	388.8
Fracture 2 13h	14.2	384.4
Fracture 2 13h	14	388.6
Fracture 2 13h	13.7	383.6
Fracture 2 13h	13	382.6
Fracture 2 13h	12.8	382.4
Fracture 2 13h	12.2	383.2
Fracture 2 13h	12	382
Fracture 2 13h	11.4	382.2
Fracture 2 13h	11.2	382.2
Fracture 2 13h	11.1	381.8
Fracture 2 13h	10.7	383
Fracture 2 13h	10.4	388
Fracture 2 13h	10.3	384
Fracture 2 13h	10	382.4
Fracture 2 13h	9.6	384
Fracture 2 13h	9.6	396
Fracture 2 13h	9.6	393.3
Fracture 2 13h	12	411.4
Fracture 2 13h	14.8	433.9
Fracture 2 13h	24.7	434.1
Fracture 2 13h	36	456.9
Fracture 2 13h	44.2	457.3
Fracture 2 13h	49.4	482.1
Fracture 2 13h	52	511.5
Fracture 2 13h	55.7	511.9
Fracture 2 13h	59.1	534.9
Fracture 2 13h	57.3	535.3
Fracture 2 13h	57.3	563.1
Fracture 2 13h	64.6	592
Fracture 2 13h	71.6	592.2
Fracture 2 13h	74.1	605.1
Fracture 2 13h	77.3	620.2
Fracture 2 13h	76.5	619.4
Fracture 2 13h	69.1	615.6
Fracture 2 13h	61.4	616.1
Fracture 2 13h	55.5	611.1
Fracture 2 13h	60.7	645.2
Fracture 2 13h	80.3	645.9
Fracture 2 13h	102	689.1
Fracture 2 13h	114.1	693
Fracture 2 13h	119.6	694.5
Fracture 2 13h	121.6	695.7
Fracture 2 13h	113.8	696.4
Fracture 2 13h	103.8	694.3
Fracture 2 13h	101.7	694.5
Fracture 2 13h	100.3	694.1
Fracture 2 13h	94.7	697.8
Fracture 2 13h	85.4	705.5
Fracture 2 13h	84.8	706.5
Fracture 2 13h	97.2	713.3
Fracture 2 13h	106.8	714
Fracture 2 13h	108.2	725.1
Fracture 2 13h	107.7	747.9
Fracture 2 13h	115	747.1
Fracture 2 13h	131.7	752.2
Fracture 2 13h	150	746.9
Fracture 2 13h	158.4	748.1
Fracture 2 13h	151.1	725.5
Fracture 2 13h	135.3	752.2
Fracture 2 13h	122.7	751.8
Fracture 2 13h	120.9	777.3
Fracture 2 13h	127.6	777.7
Fracture 2 13h	133.3	780.4
Fracture 2 13h	139.8	781.4
Fracture 2 13h	137.7	787.4
Fracture 2 13h	131.9	806.7
Fracture 2 13h	134.8	806.1
Fracture 2 13h	147.8	830.1
Fracture 2 13h	155.8	786
Fracture 2 13h	159.2	786.8
Fracture 2 13h	150.4	750.6
Fracture 2 13h	144	806.3
Fracture 2 13h	149.8	808.1
Fracture 2 13h	159.3	872.7
Fracture 2 13h	169.1	860.7
Fracture 2 13h	177.9	861.1
Fracture 2 13h	181.2	858.4
Fracture 2 13h	175.5	858.8
Fracture 2 13h	163.8	857.8
Fracture 2 13h	151.5	857.2
Fracture 2 13h	145.9	857
Fracture 2 13h	142.7	806.7
Fracture 2 13h	135.5	765.5
Fracture 2 13h	125.3	771.3
Fracture 2 13h	112.7	748.7
Fracture 2 13h	99.8	749.3
Fracture 2 13h	93.3	724.3
Fracture 2 13h	89.8	683.7
Fracture 2 13h	84.5	675.9
Fracture 2 13h	79.7	620.2
Fracture 2 13h	74.1	613.4
Fracture 2 13h	72.1	612.9
Fracture 2 13h	83.6	593.1
Fracture 2 13h	87	616.5
Fracture 2 13h	92.8	615.6
Fracture 2 13h	105.8	640.3
Fracture 2 13h	119.2	640.7
Fracture 2 13h	121	643
Fracture 2 13h	115.9	646.9
Fracture 2 13h	109.3	647.3
Fracture 2 13h	107.5	698
Fracture 2 13h	117.5	698
Fracture 2 13h	131.1	726
Fracture 2 13h	143.1	754.9
Fracture 2 13h	149.8	754.3
Fracture 2 13h	149.1	787.2
Fracture 2 13h	143.9	775.4
Fracture 2 13h	135.4	776.3
Fracture 2 13h	127.6	762.4
Fracture 2 13h	119.6	711.5
Fracture 2 13h	107.3	711.5
Fracture 2 13h	93.5	669
Fracture 2 13h	81.9	669
Fracture 2 13h	71.7	669.2
Fracture 2 13h	65.5	670.1
Fracture 2 13h	66.9	669.7
Fracture 2 13h	73.9	644.8
Fracture 2 13h	78.7	618.7
Fracture 2 13h	88.7	618.5
Fracture 2 13h	96.3	621.8
Fracture 2 13h	106.6	620.2
Fracture 2 13h	117.5	627.8
Fracture 2 13h	119.7	667
Fracture 2 13h	119.7	667.2
Fracture 2 13h	125.4	698.4
Fracture 2 13h	137.1	713.7
Fracture 2 13h	154.2	714
Fracture 2 13h	155.7	746.7
Fracture 2 13h	145.7	753.1
Fracture 2 13h	134.7	754.7
Fracture 2 13h	133.5	776.9
Fracture 2 13h	131	776.7
Fracture 2 13h	125.5	771.9
Fracture 2 13h	121	761.6
Fracture 2 13h	119.8	762
Fracture 2 13h	119.6	769
Fracture 2 13h	119.8	774.2
Fracture 2 13h	121	778.9
Fracture 2 13h	136.2	798.6
Fracture 2 13h	155.3	799
Fracture 2 13h	163.6	805.8
Fracture 2 13h	172.4	802.1
Fracture 2 13h	172.4	801.9
Fracture 2 13h	162	785.6
Fracture 2 13h	147.2	764.9
Fracture 2 13h	131.5	763.2
Fracture 2 13h	116.7	742.3
Fracture 2 13h	106	746
Fracture 2 13h	107.5	754.1
Fracture 2 13h	117.5	775.6
Fracture 2 13h	123.7	775.8
Fracture 2 13h	129.2	761.1
Fracture 2 13h	130.6	749.6
Fracture 2 13h	131.2	750
Fracture 2 13h	132.1	733.6
Fracture 2 13h	129.3	738
Fracture 2 13h	140.3	722.6
Fracture 2 13h	155	724.1
Fracture 2 13h	161.2	724.5
Fracture 2 13h	156.5	728.6
Fracture 2 13h	143.4	753.3
Fracture 2 13h	135	753.7
Fracture 2 13h	132.7	776.9
Fracture 2 13h	132.6	777.7
Fracture 2 13h	125.9	752.9
Fracture 2 13h	118.5	731.1
Fracture 2 13h	116.7	734.2
Fracture 2 13h	117.7	723.7
Fracture 2 13h	116.7	714.6
Fracture 2 13h	115.1	714.8
Fracture 2 13h	114.1	699.7
Fracture 2 13h	114.4	672.8
Fracture 2 13h	113.3	673
Fracture 2 13h	110.9	667.8
Fracture 2 13h	108.1	668.8
Fracture 2 13h	103	648.8
Fracture 2 13h	92.9	625.8
Fracture 2 13h	81.2	620.4
Fracture 2 13h	70.7	602.2
Fracture 2 13h	66.4	602.4
Fracture 2 13h	69.3	593.9
Fracture 2 13h	70.9	593.7
Fracture 2 13h	74.1	594.7
Fracture 2 13h	82.1	591.8
Fracture 2 13h	89.5	588.1
Fracture 2 13h	86.1	588.7
Fracture 2 13h	80.3	561.8
Fracture 2 13h	73	538.2
Fracture 2 13h	66.5	538.2
Fracture 2 13h	62.3	539.5
Fracture 2 13h	59.8	539.7
Fracture 2 13h	58.9	540.9
Fracture 2 13h	61.4	552.9
Fracture 2 13h	63.1	553.1
Fracture 2 13h	61.6	564.9
Fracture 2 13h	63.5	563.9
Fracture 2 13h	63.6	555.4
Fracture 2 13h	63.1	546.9
Fracture 2 13h	64.8	542.4
Fracture 2 13h	65.6	564.1
Fracture 2 13h	68.2	586.7
Fracture 2 13h	82.9	584.2
Fracture 2 13h	93.9	616.5
Fracture 2 13h	97.8	654.8
Fracture 2 13h	104.6	653.1
Fracture 2 13h	118.3	699
Fracture 2 13h	136.6	726.8
Fracture 2 13h	150.7	728
Fracture 2 13h	156.6	740.4
Fracture 2 13h	147.2	739.2
Fracture 2 13h	141.4	747.7
Fracture 2 13h	137.2	752
Fracture 2 13h	132.7	751.8
Fracture 2 13h	126.7	755.3
Fracture 2 13h	116.2	757
Fracture 2 13h	106.8	724.3
Fracture 2 13h	94.9	702.6
Fracture 2 13h	83.8	703
Fracture 2 13h	79	671.3
Fracture 2 13h	78.2	643.4
Fracture 2 13h	73.1	643
Fracture 2 13h	66.6	590.6
Fracture 2 13h	59.1	539.7
Fracture 2 13h	53.6	539.5
Fracture 2 13h	50.9	532.4
Fracture 2 13h	50.9	513.2
Fracture 2 13h	51.9	513.2
Fracture 2 13h	50.7	485.2
Fracture 2 13h	49.1	485.7
Fracture 2 13h	47.7	469.1
Fracture 2 13h	46.2	466.8
Fracture 2 13h	46.8	483.2
Fracture 2 13h	45.2	511.1
Fracture 2 13h	45.2	511.5
Fracture 2 13h	55.7	534.7
Fracture 2 13h	64	554.4
Fracture 2 13h	70	552.9
Fracture 2 13h	85.8	592.5
Fracture 2 13h	101.2	636.1
Fracture 2 13h	115.9	638.8
Fracture 2 13h	123.3	657
Fracture 2 13h	123.2	674.2
Fracture 2 13h	119.7	673
Fracture 2 13h	120.1	711.3
Fracture 2 13h	124.9	710.6
Fracture 2 13h	134.8	751.4
Fracture 2 13h	144.8	776.5
Fracture 2 13h	148.2	775.6
Fracture 2 13h	146.7	804.4
Fracture 2 13h	147.7	803.8
Fracture 2 13h	150.6	810.4
Fracture 2 13h	160.2	825.7
Fracture 2 13h	161.9	825.9
Fracture 2 13h	156	806.9
Fracture 2 13h	154.1	802.1
Fracture 2 13h	154.1	802.1
Fracture 2 13h	146	803
Fracture 2 13h	134.9	803.8
Fracture 2 13h	134.5	803.6
Fracture 2 13h	140.1	775
Fracture 2 13h	141.4	774.8
Fracture 2 13h	136.4	747.5
Fracture 2 13h	128.4	711.1
Fracture 2 13h	114.8	710.6
Fracture 2 13h	100.4	678.8
Fracture 2 13h	90.3	644.4
Fracture 2 13h	81.9	644.6
Fracture 2 13h	75.2	610.5
Fracture 2 13h	69.2	611.3
Fracture 2 13h	66.5	589.4
Fracture 2 13h	66.5	563.5
Fracture 2 13h	63.1	562.4
Fracture 2 13h	62.4	550.9
Fracture 2 13h	65.7	538.4
Fracture 2 13h	70.7	538.6
Fracture 2 13h	74.5	533.5
Fracture 2 13h	75.6	532
Fracture 2 13h	74	513.8
Fracture 2 13h	69.1	517.1
Fracture 2 13h	65.7	515.9
Fracture 2 13h	63.7	523.9
Fracture 2 13h	61.4	535.1
Fracture 2 13h	57.2	535.1
Fracture 2 13h	56.5	536.4
Fracture 2 13h	54.7	536.2
Fracture 2 13h	52	539.1
Fracture 2 13h	53.5	542
Fracture 2 13h	56.5	541.5
Fracture 2 13h	64.8	542.6
Fracture 2 13h	70	552.1
Fracture 2 13h	75.2	551.3
Fracture 2 13h	81.3	562.4
Fracture 2 13h	88.6	562.9
Fracture 2 13h	90.3	569.9
Fracture 2 13h	87	614.2
Fracture 2 13h	93.2	614.4
Fracture 2 13h	106.2	646.5
Fracture 2 13h	118.5	646.1
Fracture 2 13h	114.3	646.7
Fracture 2 13h	102.2	654.3
Fracture 2 13h	94.3	697.8
Fracture 2 13h	98.8	698.8
Fracture 2 13h	121.8	725.5
Fracture 2 13h	142.3	725.3
Fracture 2 13h	153.7	746.4
Fracture 2 13h	156.5	750.8
Fracture 2 13h	156.2	751.8
Fracture 2 13h	149.1	759.3
Fracture 2 13h	143.9	758
Fracture 2 13h	139.7	771.5
Fracture 2 13h	130.1	725.5
Fracture 2 13h	118.1	726
Fracture 2 13h	106.4	708.4
Fracture 2 13h	98.9	723.3
Fracture 2 13h	98.1	723.3
Fracture 2 13h	100.3	752.7
Fracture 2 13h	112.6	722.2
Fracture 2 13h	117.5	722.4
Fracture 2 13h	119.6	707.3
Fracture 2 13h	128.4	706.9
Fracture 2 13h	128.8	697.8
Fracture 2 13h	124.7	680.2
Fracture 2 13h	119.6	682.9
Fracture 2 13h	112.1	667.2
Fracture 2 13h	104.7	665.1
Fracture 2 13h	97.1	644
Fracture 2 13h	88.7	642.3
Fracture 2 13h	81.3	642.5
Fracture 2 13h	75.8	640.1
Fracture 2 13h	69.1	592.9
Fracture 2 13h	62.3	592
Fracture 2 13h	54.7	553.3
Fracture 2 13h	48.5	515.5
Fracture 2 13h	42.6	517.3
Fracture 2 13h	39.1	462.9
Fracture 2 13h	35.5	483.4
Fracture 2 13h	33.4	483.4
Fracture 2 13h	40.6	486.3
Fracture 2 13h	58	486.3
Fracture 2 13h	70.8	537
Fracture 2 13h	79.1	563.5
Fracture 2 13h	90.1	562
Fracture 2 13h	105.6	586
Fracture 2 13h	118.6	582.3
Fracture 2 13h	120.9	599.3
Fracture 2 13h	114.6	614.6
Fracture 2 13h	103.8	613.6
Fracture 2 13h	91.3	617.3
Fracture 2 13h	80.9	650.2
Fracture 2 13h	82.9	653.9
Fracture 2 13h	93.4	694.7
Fracture 2 13h	98.7	666.6
Fracture 2 13h	93.6	666.3
Fracture 2 13h	85.3	638.4
Fracture 2 13h	77.4	616.7
Fracture 2 13h	74.1	616.3
Fracture 2 13h	73.1	592.5
Fracture 2 13h	71.7	593.5
Fracture 2 13h	70.7	568.7
Fracture 2 13h	70.7	560.8
Fracture 2 13h	66.9	560.2
Fracture 2 13h	64.1	595.4
Fracture 2 13h	67.3	599.5
Fracture 2 13h	79.9	645.9
Fracture 2 13h	104.7	657.2
Fracture 2 13h	127.5	657
Fracture 2 13h	139.7	670.9
Fracture 2 13h	145.6	674.4
Fracture 2 13h	148.7	673.6
Fracture 2 13h	141.7	690.4
Fracture 2 13h	123.5	683.5
Fracture 2 13h	105.3	667.4
Fracture 2 13h	88.7	644.4
Fracture 2 13h	74.8	644
Fracture 2 13h	63.7	654.5
Fracture 2 13h	61	670.3
Fracture 2 13h	64.4	669.7
Fracture 2 13h	70.8	649.2
Fracture 2 13h	79.9	654.3
Fracture 2 13h	94	640.5
Fracture 2 13h	102.6	601.6
Fracture 2 13h	103.9	603
Fracture 2 13h	96.8	566.2
Fracture 2 13h	89.5	564.5
Fracture 2 13h	84.1	564.5
Fracture 2 13h	79.7	563.1
Fracture 2 13h	70.9	567.4
Fracture 2 13h	68.3	580.7
Fracture 2 13h	75.3	593.7
Fracture 2 13h	71.7	593.1
Fracture 2 13h	64.7	567.2
Fracture 2 13h	55.5	550.4
Fracture 2 13h	47.9	548.4
Fracture 2 13h	41.1	511.9
Fracture 2 13h	36.7	459.8
Fracture 2 13h	31.8	459.6
Fracture 2 13h	28.5	445.5
Fracture 2 13h	25.9	447
Fracture 2 13h	23.8	433.7
Fracture 2 13h	21.7	430.2
Fracture 2 13h	19.6	430
Fracture 2 13h	18	414.9
Fracture 2 13h	17.1	411.6
Fracture 2 13h	15.9	404.3
Fracture 2 13h	15.1	382.6
Fracture 2 13h	14.3	383.4
Fracture 2 13h	14	391.5
Fracture 2 13h	13.6	403.9
Fracture 2 13h	16.5	403.9
Fracture 2 13h	27.1	406.4
Fracture 2 13h	33.6	407.8
Fracture 2 13h	32.7	407.4
Fracture 2 13h	29.3	409.9
Fracture 2 13h	25.8	407.8
Fracture 2 13h	22.6	408.2
Fracture 2 13h	20.1	427.9
Fracture 2 13h	20.2	429.4
Fracture 2 13h	23.9	433.5
Fracture 2 13h	26.3	461.9
Fracture 2 13h	31.8	462.3
Fracture 2 13h	44.4	514.8
Fracture 2 13h	62.3	514.2
Fracture 2 13h	75.9	532
Fracture 2 13h	84.4	539.3
Fracture 2 13h	83.9	539.9
Fracture 2 13h	76.7	541.7
Fracture 2 13h	70	556.2
Fracture 2 13h	64.4	558.7
Fracture 2 13h	61.5	590
Fracture 2 13h	71	618.7
Fracture 2 13h	86.1	619.6
Fracture 2 13h	90.4	619.4
Fracture 2 13h	87.7	618.3
Fracture 2 13h	79.2	620.2
Fracture 2 13h	70	602
Fracture 2 13h	63.4	603.8
Fracture 2 13h	61.4	586.2
Fracture 2 13h	63.6	585.4
Fracture 2 13h	63.1	564.1
Fracture 2 13h	56.6	540.5
Fracture 2 13h	49.3	540.7
Fracture 2 13h	41.9	535.3
Fracture 2 13h	36.8	513.8
Fracture 2 13h	31.5	515
Fracture 2 13h	27.5	460
Fracture 2 13h	24.6	431.6
Fracture 2 13h	22.1	432.1
Fracture 2 13h	19.5	427.3
Fracture 2 13h	17.8	408
Fracture 2 13h	16.3	408.5
Fracture 2 13h	15.2	402.2
Fracture 2 13h	14.2	401
Fracture 2 13h	13.8	381.5
Fracture 2 13h	12.9	381.3
Fracture 2 13h	12.2	381.3
Fracture 2 13h	11.7	381.8
Fracture 2 13h	11.2	381.1
Fracture 2 13h	10.7	380.9
Fracture 2 13h	10.4	381.3
Fracture 2 13h	10	382
Fracture 2 13h	9.6	382
Fracture 2 13h	9.4	383
Fracture 2 13h	9	382.8
Fracture 2 13h	8.7	382
Fracture 2 13h	8.6	383.6
Fracture 2 13h	8.3	383
Fracture 2 13h	7.9	382.8
Fracture 2 13h	7.8	382.4
Fracture 2 13h	7.1	383.8
Fracture 2 13h	7	382.2
Fracture 2 13h	7	383.2
Fracture 2 13h	6.9	383.4
Fracture 2 13h	6.4	383.2
Fracture 2 13h	6.3	382.8
Fracture 2 13h	6.2	385.3
Fracture 2 13h	6.2	383
Fracture 2 13h	6.1	384.4
Fracture 2 13h	6.1	384.9
Fracture 2 13h	5.8	383.8
Fracture 2 13h	5.8	385.5
Fracture 2 13h	5.6	383.4
Fracture 2 13h	5.4	385.5
Fracture 2 13h	5.4	384.4
Fracture 2 13h	5.4	383.4
Fracture 2 13h	5.4	383.6
Fracture 2 13h	5.3	385.3
Fracture 2 13h	5.3	385.5
Fracture 2 13h	5.3	385.9
Fracture 2 13h	5.3	382.2
Fracture 2 13h	5.3	383
Fracture 2 13h	5.3	383
Fracture 2 13h	5.3	384.4
Fracture 2 13h	5.3	383
Fracture 2 13h	5.3	385.3
Fracture 2 13h	5.3	382.6
Fracture 2 13h	5.3	383.4
Fracture 2 13h	5.3	385.3
Fracture 2 13h	5.3	385.1
Fracture 2 13h	5.3	383.6
Fracture 2 13h	5.2	383.8
Fracture 2 13h	4.9	383.4
Fracture 2 13h	4.7	384.7
Fracture 2 13h	4.6	383.4
Fracture 2 13h	4.6	383.4
Fracture 2 13h	4.6	384.2
Fracture 2 13h	4.5	383.2
Fracture 2 13h	4.5	385.5
Fracture 2 13h	4.5	385.7
Fracture 2 13h	4.5	384
Fracture 2 13h	4.5	383
Fracture 2 13h	4.5	383.8
Fracture 2 13h	4.4	383.2
Fracture 2 13h	4.2	383.4
Fracture 2 13h	4.1	385.5
Fracture 2 13h	4.1	381.8
Fracture 2 13h	4.1	383.2
Fracture 2 13h	4	380.5
Fracture 2 13h	4	382.8
Fracture 2 13h	3.8	384.4
Fracture 2 13h	3.8	384.4
Fracture 2 13h	3.8	384.9
Fracture 2 13h	3.8	382.8
Fracture 2 13h	3.7	382.6
Fracture 2 13h	3.7	383.8
Fracture 2 13h	3.7	383.2
Fracture 2 13h	3.7	383.8
Fracture 2 13h	3.7	382.8
Fracture 2 13h	3.7	382.8
Fracture 2 13h	3.7	383
Fracture 2 13h	3.7	381.8
Fracture 2 13h	3.7	383.4
Fracture 2 13h	3.7	385.1
Fracture 2 13h	3.6	382.6
Fracture 2 13h	3.6	385.1
Fracture 2 13h	3.6	390.4
Fracture 2 13h	3.6	384
Fracture 2 13h	3.6	383.4
Fracture 2 13h	3.6	384.7
Fracture 2 13h	0.1	405.4
Fracture 2 13h	0.1	406.6
Fracture 2 13h	0.1	406.6
Fracture 2 13h	0.1	405.8
Fracture 2 13h	0.1	404.5
Fracture 2 13h	0.1	404.7
Fracture 2 13h	0.1	405.8
Fracture 2 13h	0.1	405.4
Fracture 2 13h	0.1	405.6
Fracture 2 13h	0.1	405.1
Fracture 2 13h	0.1	405.8
Fracture 2 13h	0.1	404.5
Fracture 2 13h	0.1	405.8
Fracture 2 13h	0.1	405.6
Fracture 2 13h	0.1	405.4
Fracture 2 13h	0.1	406.2
Fracture 2 13h	0.1	430.6
Fracture 2 13h	2.8	452.5
Fracture 2 13h	11.9	448.8
Fracture 2 13h	23.2	461.4
Fracture 2 13h	33.4	482.3
Fracture 2 13h	36.7	481.9
Fracture 2 13h	37.6	483.8
Fracture 2 13h	38.6	484.6
Fracture 2 13h	37.1	484.6
Fracture 2 13h	31.8	510.3
Fracture 2 13h	26.4	513.6
Fracture 2 13h	22.9	513.8
Fracture 2 13h	22	532.2
Fracture 2 13h	24	532.4
Fracture 2 13h	29.1	539.1
Fracture 2 13h	32.2	513.8
Fracture 2 13h	30	512.8
Fracture 2 13h	25.6	484.4
Fracture 2 13h	21.4	483.8
Fracture 2 13h	18.8	482.1
Fracture 2 13h	19.5	465.2
Fracture 2 13h	19.7	465
Fracture 2 13h	22.1	462.9
Fracture 2 13h	22	460
Fracture 2 13h	18.9	459.6
Fracture 2 13h	16.2	458.3
Fracture 2 13h	14.1	456.1
Fracture 2 13h	12.1	456.3
Fracture 2 13h	10.4	459.6
Fracture 2 13h	12.1	459.6
Fracture 2 13h	17.9	471
Fracture 2 13h	25.1	483.2
Fracture 2 13h	31.8	483.4
Fracture 2 13h	36.9	485.9
Fracture 2 13h	36.6	485.4
Fracture 2 13h	35.4	484.6
Fracture 2 13h	34.5	484
Fracture 2 13h	31.2	483.6
Fracture 2 13h	27.5	510.1
Fracture 2 13h	25.9	516.9
Fracture 2 13h	25.5	519.8
Fracture 2 13h	26.7	539.7
Fracture 2 13h	31	559.5
Fracture 2 13h	38	564.7
Fracture 2 13h	46.1	616.5
Fracture 2 13h	54.7	616.9
Fracture 2 13h	66.6	670.1
Fracture 2 13h	93.6	698
Fracture 2 13h	136.4	698.2
Fracture 2 13h	163.4	712.5
Fracture 2 13h	166.3	724.3
Fracture 2 13h	156.9	724.9
Fracture 2 13h	144.9	750.6
Fracture 2 13h	131	749.8
Fracture 2 13h	119.7	748.1
Fracture 2 13h	109.1	732.4
Fracture 2 13h	96.6	729.5
Fracture 2 13h	84.4	720.2
Fracture 2 13h	72.2	709.4
Fracture 2 13h	64.1	708.2
Fracture 2 13h	58.1	672.1
Fracture 2 13h	57.8	673
Fracture 2 13h	66.4	642.3
Fracture 2 13h	74.9	631.4
Fracture 2 13h	83.6	635.9
Fracture 2 13h	90.3	619.2
Fracture 2 13h	93.2	642.1
Fracture 2 13h	93.6	641.1
Fracture 2 13h	95.9	654.1
Fracture 2 13h	102.1	671.5
Fracture 2 13h	106.7	673
Fracture 2 13h	108.7	696.8
Fracture 2 13h	109.9	696.2
Fracture 2 13h	109.5	711.3
Fracture 2 13h	102.9	728.6
Fracture 2 13h	98.8	727.4
Fracture 2 13h	101.3	721.6
Fracture 2 13h	106.3	721
Fracture 2 13h	109.5	712.7
Fracture 2 13h	107	710.6
Fracture 2 13h	102.1	710.4
Fracture 2 13h	97.7	707.5
Fracture 2 13h	93.8	689.9
Fracture 2 13h	91.3	691.8
Fracture 2 13h	84.7	668.4
Fracture 2 13h	79.1	647.3
Fracture 2 13h	77	647.5
Fracture 2 13h	75.3	642.5
Fracture 2 13h	72.2	641.1
Fracture 2 13h	68.4	641.5
Fracture 2 13h	66.5	641.9
Fracture 2 13h	69.1	641.5
Fracture 2 13h	79.1	649.4
Fracture 2 13h	88.7	655
Fracture 2 13h	96.4	670.7
Fracture 2 13h	107.8	695.1
Fracture 2 13h	116.6	695.5
Fracture 2 13h	119.6	708.8
Fracture 2 13h	122.8	723.5
Fracture 2 13h	129.9	723.3
Fracture 2 13h	137.9	750.8
Fracture 2 13h	141.3	775.8
Fracture 2 13h	139.5	776.9
Fracture 2 13h	137.4	801.9
Fracture 2 13h	134.3	789.9
Fracture 2 13h	131.9	783.5
Fracture 2 13h	129.2	777.1
Fracture 2 13h	121.9	776.5
Fracture 2 13h	115	772.3
Fracture 2 13h	114.2	755.6
Fracture 2 13h	118.9	755.3
Fracture 2 13h	120.1	753.1
Fracture 2 13h	117.6	753.1
Fracture 2 13h	118.3	752.7
Fracture 2 13h	124	723.1
Fracture 2 13h	127.7	723.1
Fracture 2 13h	125.5	706.1
Fracture 2 13h	116.8	670.5
Fracture 2 13h	101.4	670.5
Fracture 2 13h	86.2	639
Fracture 2 13h	72.4	617.9
Fracture 2 13h	62.1	618.7
Fracture 2 13h	53.5	610.7
Fracture 2 13h	50.1	611.3
Fracture 2 13h	50.3	584.4
Fracture 2 13h	51.1	548.4
Fracture 2 13h	50.2	551.7
Fracture 2 13h	46	513.2
Fracture 2 13h	40.9	458.5
Fracture 2 13h	36.6	457.7
Fracture 2 13h	31.6	444.9
Fracture 2 13h	27.6	444.9
Fracture 2 13h	24.6	433.9
Fracture 2 13h	22.1	447.2
Fracture 2 13h	19.5	448.8
Fracture 2 13h	17.8	459.2
Fracture 2 13h	20.4	458.5
Fracture 2 13h	31.7	458.7
Fracture 2 13h	41.4	456.1
Fracture 2 13h	42.7	456.9
Fracture 2 13h	41.2	465.2
Fracture 2 13h	37.6	486.9
Fracture 2 13h	37.7	486.5
Fracture 2 13h	45.3	530.8
Fracture 2 13h	54.8	549
Fracture 2 13h	61.8	550.2
Fracture 2 13h	67.2	567.2
Fracture 2 13h	71.6	568
Fracture 2 13h	75.1	593.9
Fracture 2 13h	75.7	587.7
Fracture 2 13h	72.6	588.7
Fracture 2 13h	66.8	567.2
Fracture 2 13h	58.8	566.2
Fracture 2 13h	53.8	566.4
Fracture 2 13h	49.3	564.9
Fracture 2 13h	42.9	565.1
Fracture 2 13h	37.6	566.6
Fracture 2 13h	32.4	568.9
Fracture 2 13h	36.5	568.9
Fracture 2 13h	52.7	610
Fracture 2 13h	70.8	641.5
Fracture 2 13h	89.5	641.7
Fracture 2 13h	105.4	669.2
Fracture 2 13h	127.6	698.6
Fracture 2 13h	149	699
Fracture 2 13h	164.1	710.4
Fracture 2 13h	161.3	710.6
Fracture 2 13h	150.7	725.7
Fracture 2 13h	141.9	751.4
Fracture 2 13h	132.5	751.4
Fracture 2 13h	119.3	776.5
Fracture 2 13h	106	783.5
Fracture 2 13h	103.9	800.7
Fracture 2 13h	110.6	814.1
Fracture 2 13h	119.1	811.6
Fracture 2 13h	128.4	798.8
Fracture 2 13h	133.9	774.2
Fracture 2 13h	136.3	774.2
Fracture 2 13h	137.2	740.2
Fracture 2 13h	135.7	710.8
Fracture 2 13h	132.8	711.3
Fracture 2 13h	124.4	709
Fracture 2 13h	110.1	708.8
Fracture 2 13h	97.1	701.9
Fracture 2 13h	92.1	699.9
Fracture 2 13h	90.2	700.1
Fracture 2 13h	88.7	699
Fracture 2 13h	85.4	684.1
Fracture 2 13h	83.3	669.9
Fracture 2 13h	82.5	637.2
Fracture 2 13h	79.2	639.4
Fracture 2 13h	74.1	597.6
Fracture 2 13h	69	565.8
Fracture 2 13h	64.4	566.4
Fracture 2 13h	57.3	548.8
Fracture 2 13h	50.5	533.5
Fracture 2 13h	43.5	533.5
Fracture 2 13h	38.3	509.9
Fracture 2 13h	32.7	482.3
Fracture 2 13h	30.1	482.6
Fracture 2 13h	27.5	458.3
Fracture 2 13h	24.7	458.5
Fracture 2 13h	22.3	435.4
Fracture 2 13h	19.7	430.4
Fracture 2 13h	18	430.4
Fracture 2 13h	16.4	408.5
Fracture 2 13h	15.4	409.5
Fracture 2 13h	14.3	406
Fracture 2 13h	13.8	404.1
Fracture 2 13h	12.9	403.9
Fracture 2 13h	12.7	408.5
Fracture 2 13h	12.1	425.4
Fracture 2 13h	16.5	422.1
Fracture 2 13h	25.5	430.8
Fracture 2 13h	27.1	432.9
Fracture 2 13h	25.4	433.3
Fracture 2 13h	26.4	460.8
Fracture 2 13h	31.3	510.7
Fracture 2 13h	37.7	511.1
Fracture 2 13h	43.6	561.2
Fracture 2 13h	61.6	561.8
Fracture 2 13h	87	613.6
Fracture 2 13h	101.8	613.6
Fracture 2 13h	115.8	648.1
Fracture 2 13h	131.8	694.7
Fracture 2 13h	133.1	694.7
Fracture 2 13h	129.7	710
Fracture 2 13h	127.9	724.3
Fracture 2 13h	125.2	724.1
Fracture 2 13h	125.6	726.6
Fracture 2 13h	123.6	727.6
Fracture 2 13h	116.5	727.8
Fracture 2 13h	102.9	727
Fracture 2 13h	90.6	725.1
Fracture 2 13h	85.4	725.1
Fracture 2 13h	90.2	716.4
Fracture 2 13h	97.1	716.6
Fracture 2 13h	93.7	709.4
Fracture 2 13h	100.5	700.1
Fracture 2 13h	117.5	699.5
Fracture 2 13h	131.1	691.6
Fracture 2 13h	124.2	693
Fracture 2 13h	114.7	658.3
Fracture 2 13h	106.7	621
Fracture 2 13h	93.1	619.8
Fracture 2 13h	79.2	646.5
Fracture 2 13h	79.7	669.9
Fracture 2 13h	88.6	668.2
Fracture 2 13h	92.4	671.5
Fracture 2 13h	92	673.4
Fracture 2 13h	93.9	673
Fracture 2 13h	101.3	672.8
Fracture 2 13h	105.7	672.1
Fracture 2 13h	110.1	671.5
Fracture 2 13h	111.8	665.5
Fracture 2 13h	118.3	666.3
Fracture 2 13h	121.5	648.5
Fracture 2 13h	115.9	647.3
Fracture 2 13h	102.1	647.3
Fracture 2 13h	87.3	645.6
Fracture 2 13h	72.4	645.9
Fracture 2 13h	63.1	630.3
Fracture 2 13h	60.6	617.5
Fracture 2 13h	55.6	616.7
Fracture 2 13h	53.3	613.2
Fracture 2 13h	59.2	599.5
Fracture 2 13h	67.5	603.2
Fracture 2 13h	75.6	591.2
Fracture 2 13h	76.5	591.8
Fracture 2 13h	77.4	587.5
Fracture 2 13h	81.1	606.5
Fracture 2 13h	85.4	607.2
Fracture 2 13h	92	638
Fracture 2 13h	99	680
Fracture 2 13h	106.8	678.4
Fracture 2 13h	114.9	714.8
Fracture 2 13h	122.3	718.7
Fracture 2 13h	133	750.4
Fracture 2 13h	148.1	793.8
Fracture 2 13h	157.9	793
Fracture 2 13h	162.9	805.4
Fracture 2 13h	164.1	825.9
Fracture 2 13h	163	826.5
Fracture 2 13h	161.2	828.4
Fracture 2 13h	155	828
Fracture 2 13h	140.5	833.8
Fracture 2 13h	133.7	830.3
Fracture 2 13h	141.4	830.1
Fracture 2 13h	145.9	828.2
Fracture 2 13h	146.4	772.5
Fracture 2 13h	143.2	773.1
Fracture 2 13h	130.2	717.3
Fracture 2 13h	112.8	682.3
Fracture 2 13h	94.7	680.4
[truncated: 10,421 more rows]

## Sheet: 9c
Extended Data Figure 9. Characteristics of gas emissions
9c - Field measured SO2 vs CO2 on March 25th and May 5th
	SO2	SO2 error	CO2	CO2 error	Day				SO2	SO2 error	CO2	CO2 error	Day
0	1.15084e+19	0.0677689	2.85929e+20	0.0892076	March 25th			0	3.0539e+19	0.0417683	3.53831e+20	0.0839107	April 5th
1	1.24972e+19	0.0554309	2.65917e+20	0.087048	March 25th			1	2.87912e+19	0.0440542	3.55122e+20	0.0845583	April 5th
2	1.50642e+19	0.0609731	2.93298e+20	0.0870731	March 25th			2	3.24149e+19	0.0445673	3.61623e+20	0.0853641	April 5th
3	1.78498e+19	0.0585587	3.02691e+20	0.0839685	March 25th			3	4.74621e+19	0.0440503	4.06275e+20	0.0834046	April 5th
4	2.03156e+19	0.0567883	3.14512e+20	0.0861832	March 25th			4	3.84128e+19	0.0416558	3.75322e+20	0.0819258	April 5th
5	1.88289e+19	0.0715124	3.33108e+20	0.100719	March 25th			5	3.38371e+19	0.0442449	3.64457e+20	0.084786	April 5th
6	2.60875e+19	0.058152	3.49403e+20	0.0818481	March 25th			6	3.55481e+19	0.046914	3.7462e+20	0.0830463	April 5th
7	2.4363e+19	0.0736473	3.65955e+20	0.0995688	March 25th			7	3.61744e+19	0.0499894	3.89188e+20	0.0867718	April 5th
8	3.22438e+19	0.066952	4.06442e+20	0.0968741	March 25th			8	4.68494e+19	0.0458027	4.12365e+20	0.0806358	April 5th
9	2.1227e+19	0.0641904	3.47554e+20	0.088072	March 25th			9	4.89982e+19	0.0449658	4.15657e+20	0.0825324	April 5th
10	2.51373e+19	0.0640648	3.72059e+20	0.0894547	March 25th			10	3.24017e+19	0.0420458	3.63353e+20	0.081386	April 5th
11	5.73439e+19	0.0676682	5.23487e+20	0.106877	March 25th			11	3.43146e+19	0.0396617	3.5596e+20	0.0824076	April 5th
12	2.26182e+19	0.0612914	3.46276e+20	0.0857571	March 25th			12	4.79092e+19	0.0438941	4.09503e+20	0.0792749	April 5th
13	4.79229e+19	0.0586748	4.13003e+20	0.0936444	March 25th			13	4.05245e+19	0.0411107	3.75218e+20	0.0810815	April 5th
14	1.80942e+19	0.0461429	2.81775e+20	0.0876817	March 25th			14	4.41935e+19	0.043086	3.96155e+20	0.0793243	April 5th
15	1.35232e+19	0.0543461	2.58821e+20	0.0910921	March 25th			15	4.3806e+19	0.0406184	3.88409e+20	0.0815207	April 5th
16	1.72512e+19	0.0512239	2.72843e+20	0.0862962	March 25th			16	6.55309e+19	0.0436478	4.49049e+20	0.0782301	April 5th
17	1.31754e+19	0.0580832	2.84603e+20	0.0876541	March 25th			17	7.16632e+19	0.0457202	4.7938e+20	0.0779402	April 5th
18	3.22348e+19	0.0565292	3.61376e+20	0.0835009	March 25th			18	6.95186e+19	0.0428987	4.58882e+20	0.0784893	April 5th
19	1.87197e+19	0.0641465	3.21688e+20	0.0900987	March 25th			19	5.11624e+19	0.0411537	4.06078e+20	0.0788505	April 5th
20	2.29743e+19	0.0665468	3.43244e+20	0.0932921	March 25th			20	5.70073e+19	0.0459947	4.33663e+20	0.0794313	April 5th
21	1.1003e+19	0.0606934	2.67858e+20	0.0902101	March 25th			21	6.45558e+19	0.0473976	4.59773e+20	0.0797148	April 5th
22	2.18934e+19	0.0624443	3.321e+20	0.0909422	March 25th			22	3.67822e+19	0.0414644	3.71579e+20	0.0819435	April 5th
23	1.98867e+19	0.0611628	3.09715e+20	0.0910835	March 25th			23	3.56915e+19	0.0371962	3.56158e+20	0.084475	April 5th
24	2.75853e+19	0.0650341	3.57346e+20	0.094843	March 25th			24	4.7435e+19	0.0413365	3.99903e+20	0.0806592	April 5th
25	2.40884e+19	0.0678774	3.52396e+20	0.100453	March 25th			25	4.39252e+19	0.0411829	3.89692e+20	0.0800267	April 5th
26	7.37641e+18	0.0632731	2.53105e+20	0.0902857	March 25th			26	4.09248e+19	0.0378256	3.75718e+20	0.0821944	April 5th
27	1.00281e+19	0.0649264	2.71525e+20	0.0885134	March 25th			27	3.447e+19	0.0369702	3.52881e+20	0.0862932	April 5th
28	3.11982e+19	0.060987	3.8866e+20	0.0969633	March 25th			28	3.48727e+19	0.0424781	3.68795e+20	0.0830177	April 5th
29	3.14646e+19	0.0643081	3.89963e+20	0.0886077	March 25th			29	3.61817e+19	0.0383576	3.68724e+20	0.0821341	April 5th
30	2.41456e+19	0.0671448	3.54495e+20	0.0990408	March 25th			30	3.57198e+19	0.0418302	3.72385e+20	0.0818745	April 5th
31	2.63141e+19	0.0611646	3.47332e+20	0.0936699	March 25th			31	3.6587e+19	0.0414542	3.7376e+20	0.0821186	April 5th
32	2.13205e+19	0.0687423	3.39225e+20	0.09656	March 25th			32	3.14398e+19	0.0399585	3.52938e+20	0.0839479	April 5th
33	9.70035e+18	0.0567455	2.5434e+20	0.0906874	March 25th			33	3.80916e+19	0.0477871	3.87555e+20	0.0834773	April 5th
34	5.96489e+18	0.0619357	2.45623e+20	0.0901404	March 25th			34	3.72175e+19	0.0496947	3.96244e+20	0.0829984	April 5th
35	1.45858e+19	0.0589768	2.8994e+20	0.0849747	March 25th			35	2.97885e+19	0.0435224	3.58011e+20	0.0844329	April 5th
36	1.51196e+19	0.0647414	2.93868e+20	0.0914842	March 25th			36	3.64262e+19	0.0494634	3.89961e+20	0.084159	April 5th
37	1.47066e+19	0.063423	2.92924e+20	0.0885581	March 25th			37	3.25468e+19	0.0457184	3.70433e+20	0.0829579	April 5th
38	9.15357e+18	0.0626699	2.5999e+20	0.0903755	March 25th			38	3.1324e+19	0.0464178	3.7157e+20	0.0842701	April 5th
39	9.67975e+18	0.0617711	2.59016e+20	0.0905762	March 25th			39	3.84284e+19	0.0430233	3.81392e+20	0.080686	April 5th
40	8.67821e+18	0.0643587	2.65288e+20	0.0881576	March 25th			40	3.92023e+19	0.0500134	4.11086e+20	0.0837419	April 5th
41	1.00402e+19	0.0624007	2.74746e+20	0.0868851	March 25th			41	3.44402e+19	0.0470049	3.8436e+20	0.0828988	April 5th
42	1.22634e+19	0.0710073	2.92782e+20	0.0940247	March 25th			42	3.50606e+19	0.0440173	3.68639e+20	0.0843942	April 5th
43	3.15027e+19	0.0596855	3.7084e+20	0.0895453	March 25th			43	3.99771e+19	0.0405669	3.7717e+20	0.0825056	April 5th
44	1.41397e+19	0.0589503	2.90939e+20	0.0841571	March 25th			44	5.41016e+19	0.0471963	4.32761e+20	0.0858836	April 5th
45	1.25275e+19	0.063978	2.90134e+20	0.0900073	March 25th			45	3.79219e+19	0.0401753	3.73959e+20	0.081879	April 5th
46	1.00715e+19	0.0616875	2.60781e+20	0.0906682	March 25th			46	3.67724e+19	0.0420649	3.72876e+20	0.0816279	April 5th
47	1.12483e+19	0.0602751	2.78885e+20	0.0866301	March 25th			47	4.06463e+19	0.0471065	3.9509e+20	0.0856145	April 5th
48	1.30954e+19	0.0601656	2.86168e+20	0.0857703	March 25th			48	4.19887e+19	0.0449033	3.97365e+20	0.0829126	April 5th
49	4.19455e+18	0.0635596	2.37206e+20	0.0945958	March 25th			49	4.47892e+19	0.0423843	3.96886e+20	0.07985	April 5th
50	1.84646e+19	0.0658814	3.19814e+20	0.0919902	March 25th			50	4.57474e+19	0.0418494	3.98785e+20	0.0811615	April 5th
51	1.06846e+19	0.0647604	2.79598e+20	0.0890131	March 25th			51	3.72722e+19	0.0377689	3.5696e+20	0.0817273	April 5th
52	2.37616e+19	0.0666352	3.56618e+20	0.0920843	March 25th			52	3.7617e+19	0.041157	3.66662e+20	0.0816838	April 5th
53	4.02418e+19	0.0672367	4.39362e+20	0.102756	March 25th			53	3.81385e+19	0.0485323	3.96468e+20	0.0824337	April 5th
54	1.25379e+19	0.0541629	2.68939e+20	0.0856288	March 25th			54	2.83214e+19	0.0374408	3.42465e+20	0.0840534	April 5th
55	1.24449e+19	0.0653399	2.85865e+20	0.0906263	March 25th			55	3.00137e+19	0.0420128	3.51824e+20	0.08443	April 5th
56	1.47564e+19	0.0671318	3.1501e+20	0.0919423	March 25th			56	3.12005e+19	0.0432342	3.58789e+20	0.08343	April 5th
57	1.78204e+19	0.0655337	3.22577e+20	0.0872776	March 25th			57	3.04085e+19	0.0397826	3.5021e+20	0.0835081	April 5th
58	2.32746e+19	0.0672099	3.55449e+20	0.0884713	March 25th			58	3.4859e+19	0.0406577	3.64481e+20	0.0820549	April 5th
59	1.50651e+19	0.0649728	3.08784e+20	0.0896864	March 25th			59	3.51543e+19	0.0421904	3.67167e+20	0.0817612	April 5th
60	1.89486e+19	0.0646235	3.30006e+20	0.0893205	March 25th			60	3.26865e+19	0.0406645	3.55821e+20	0.0827859	April 5th
61	1.75208e+19	0.0639752	3.18248e+20	0.0866785	March 25th			61	4.58475e+19	0.0463623	4.09401e+20	0.0814017	April 5th
62	1.75528e+19	0.0661378	3.15548e+20	0.0891198	March 25th			62	4.51836e+19	0.042559	4.03618e+20	0.0781372	April 5th
63	1.37759e+19	0.0622805	2.87513e+20	0.0905025	March 25th			63	4.17446e+19	0.0445662	3.9207e+20	0.0834663	April 5th
64	2.23998e+19	0.0603127	3.46408e+20	0.0914912	March 25th			64	3.3881e+19	0.0388375	3.57798e+20	0.0821881	April 5th
65	3.8658e+19	0.0668161	4.26907e+20	0.112093	March 25th			65	3.61506e+19	0.0414453	3.70626e+20	0.0830269	April 5th
66	1.61294e+19	0.0716856	3.19656e+20	0.0951026	March 25th			66	3.69324e+19	0.041305	3.75802e+20	0.0825842	April 5th
67	8.20916e+18	0.0576286	2.59157e+20	0.0902792	March 25th			67	3.06767e+19	0.0385862	3.58655e+20	0.0841513	April 5th
68	1.24511e+19	0.0672609	2.93331e+20	0.0909827	March 25th			68	2.8009e+19	0.0413499	3.44221e+20	0.0851126	April 5th
69	1.7925e+19	0.0644472	3.25176e+20	0.0873715	March 25th			69	3.18373e+19	0.0430526	3.62394e+20	0.0815831	April 5th
70	2.20489e+19	0.0677743	3.57621e+20	0.0909441	March 25th			70	3.40909e+19	0.0449966	3.64722e+20	0.086201	April 5th
71	6.54409e+18	0.0689478	2.54574e+20	0.0910565	March 25th			71	5.09082e+19	0.0457305	4.17632e+20	0.0790989	April 5th
72	3.86194e+19	0.065967	4.30114e+20	0.0987257	March 25th			72	4.0599e+19	0.0429721	3.82077e+20	0.081959	April 5th
73	2.07304e+19	0.0774984	3.45343e+20	0.102851	March 25th			73	3.89996e+19	0.0407032	3.76519e+20	0.0822134	April 5th
74	2.24779e+19	0.0704654	3.59098e+20	0.100616	March 25th			74	4.09794e+19	0.0445805	3.89418e+20	0.0804707	April 5th
75	6.44642e+18	0.0705118	2.5821e+20	0.0883314	March 25th			75	3.46612e+19	0.0429397	3.60297e+20	0.0842284	April 5th
76	1.5856e+19	0.0610991	2.94508e+20	0.087488	March 25th			76	3.5275e+19	0.0462774	3.71491e+20	0.083298	April 5th
77	7.26236e+19	0.0733961	5.87661e+20	0.123764	March 25th			77	3.24697e+19	0.0465372	3.67379e+20	0.0849336	April 5th
78	5.97972e+18	0.070653	2.46553e+20	0.0917837	March 25th			78	3.15985e+19	0.0409781	3.5595e+20	0.0839834	April 5th
79	4.8613e+19	0.063492	4.52401e+20	0.0916524	March 25th			79	3.5619e+19	0.0399153	3.67968e+20	0.0820216	April 5th
80	2.04382e+19	0.0605625	3.32597e+20	0.0843396	March 25th			80	3.78696e+19	0.0395425	3.75928e+20	0.0820738	April 5th
81	3.24876e+19	0.0647187	3.9474e+20	0.0958203	March 25th			81	3.74556e+19	0.0418272	3.73124e+20	0.081735	April 5th
82	2.49746e+19	0.0633117	3.47856e+20	0.0905588	March 25th			82	3.69584e+19	0.0364663	3.59324e+20	0.0849804	April 5th
83	1.57164e+19	0.0599828	3.00409e+20	0.0859315	March 25th			83	4.92163e+19	0.0394386	3.98e+20	0.0805953	April 5th
84	3.37512e+19	0.0669801	4.09833e+20	0.0985167	March 25th			84	5.18899e+19	0.040688	4.05894e+20	0.07983	April 5th
85	2.43461e+19	0.0666725	3.5348e+20	0.100856	March 25th			85	4.66821e+19	0.0456461	4.08785e+20	0.0825482	April 5th
86	3.01394e+19	0.0663192	3.88039e+20	0.0968115	March 25th			86	5.23329e+19	0.0493235	4.31502e+20	0.0854993	April 5th
87	1.00988e+19	0.0601228	2.73075e+20	0.0858264	March 25th			87	5.15684e+19	0.0465997	4.25127e+20	0.081688	April 5th
88	2.02623e+19	0.0581804	3.26059e+20	0.0847224	March 25th			88	4.32449e+19	0.0416832	3.85508e+20	0.082145	April 5th
89	2.30508e+19	0.0591569	3.36557e+20	0.0859427	March 25th			89	4.99879e+19	0.040582	3.97376e+20	0.0804427	April 5th
90	1.30351e+19	0.0544586	2.77175e+20	0.087819	March 25th			90	4.42375e+19	0.0402945	3.87832e+20	0.0776604	April 5th
91	1.0224e+19	0.0539241	2.76886e+20	0.0860941	March 25th			91	3.69484e+19	0.0362109	3.59511e+20	0.0854655	April 5th
92	2.28794e+19	0.0659241	3.49304e+20	0.0940272	March 25th			92	5.53444e+19	0.0421576	4.17309e+20	0.0789896	April 5th
93	2.93425e+19	0.0708177	3.93204e+20	0.108283	March 25th			93	5.71764e+19	0.047986	4.42666e+20	0.0838959	April 5th
94	8.96999e+18	0.0582807	2.60515e+20	0.0887098	March 25th			94	5.94132e+19	0.0477236	4.46668e+20	0.0800041	April 5th
95	2.76971e+19	0.0644516	3.57993e+20	0.0999623	March 25th			95	5.91071e+19	0.0468972	4.47997e+20	0.0786976	April 5th
96	2.99178e+19	0.0651262	3.77706e+20	0.099167	March 25th			96	3.51157e+19	0.0382568	3.61363e+20	0.080638	April 5th
97	1.96559e+19	0.0635898	3.24335e+20	0.0892464	March 25th			97	3.97358e+19	0.0408485	3.75942e+20	0.0781331	April 5th
98	3.5537e+19	0.0619537	3.87983e+20	0.0958461	March 25th			98	4.51931e+19	0.043261	3.98628e+20	0.0821216	April 5th
99	1.01653e+19	0.0510834	2.57464e+20	0.087606	March 25th			99	4.66395e+19	0.0449657	4.14589e+20	0.0766758	April 5th
100	9.58514e+18	0.0590744	2.68427e+20	0.0883313	March 25th			100	4.35286e+19	0.0423663	3.97065e+20	0.079165	April 5th
101	2.32054e+19	0.0618222	3.34126e+20	0.0913782	March 25th			101	4.97528e+19	0.0436002	4.13694e+20	0.0785963	April 5th
102	7.51953e+18	0.0600182	2.58279e+20	0.0888368	March 25th			102	5.9277e+19	0.0392356	4.18709e+20	0.0776109	April 5th
103	2.11419e+19	0.0625785	3.27665e+20	0.0882663	March 25th			103	5.66295e+19	0.0458154	4.3643e+20	0.0779197	April 5th
104	1.39806e+19	0.0569665	2.74792e+20	0.0871907	March 25th			104	3.81299e+19	0.0404842	3.68165e+20	0.0808016	April 5th
105	1.74701e+19	0.0654299	3.25478e+20	0.0911163	March 25th			105	3.91974e+19	0.0393273	3.74304e+20	0.0805022	April 5th
106	2.92089e+19	0.0561339	3.53704e+20	0.082504	March 25th			106	3.53036e+19	0.0380415	3.60628e+20	0.0808631	April 5th
107	1.02666e+19	0.0663629	2.74893e+20	0.0865058	March 25th			107	3.34624e+19	0.0396616	3.60207e+20	0.0842325	April 5th
108	8.10339e+18	0.0631573	2.67378e+20	0.0893101	March 25th			108	2.69375e+19	0.0409578	3.4766e+20	0.0829877	April 5th
109	3.22358e+19	0.0621634	3.76945e+20	0.0940502	March 25th			109	4.02769e+19	0.0455666	3.92728e+20	0.0819835	April 5th
110	4.55844e+18	0.0647884	2.41436e+20	0.0945855	March 25th			110	4.16473e+19	0.0466993	3.9594e+20	0.0808506	April 5th
111	6.93385e+18	0.0639812	2.44318e+20	0.0948707	March 25th			111	3.39886e+19	0.0446557	3.67548e+20	0.084726	April 5th
112	9.18483e+18	0.0577064	2.59274e+20	0.0881026	March 25th			112	3.76923e+19	0.0431446	3.74626e+20	0.0825071	April 5th
113	2.37442e+19	0.0568273	3.32668e+20	0.086525	March 25th			113	4.09712e+19	0.0414181	3.85267e+20	0.0783298	April 5th
114	2.31078e+19	0.062885	3.35758e+20	0.093633	March 25th			114	3.31559e+19	0.0418065	3.65697e+20	0.0823184	April 5th
115	2.46962e+19	0.0644613	3.54267e+20	0.0871438	March 25th			115	4.67841e+19	0.0454602	4.0485e+20	0.081752	April 5th
116	6.53655e+18	0.0604612	2.48347e+20	0.0909651	March 25th			116	4.08255e+19	0.0423953	3.90113e+20	0.0809108	April 5th
117	1.74782e+19	0.0598267	2.98581e+20	0.0887116	March 25th			117	3.64147e+19	0.0453796	3.75951e+20	0.0829233	April 5th
118	2.33852e+19	0.0687462	3.57949e+20	0.102862	March 25th			118	2.99712e+19	0.0473902	3.69579e+20	0.0835924	April 5th
119	1.14047e+19	0.0559149	2.70948e+20	0.085333	March 25th			119	4.60935e+19	0.0431343	4.00174e+20	0.0795593	April 5th
120	3.29302e+19	0.0650325	3.92127e+20	0.0981896	March 25th			120	3.12428e+19	0.0393068	3.49324e+20	0.0832205	April 5th
121	1.60454e+19	0.0554866	2.82621e+20	0.085024	March 25th			121	2.9489e+19	0.0391531	3.47484e+20	0.0853674	April 5th
122	2.63074e+19	0.0649598	3.57066e+20	0.0980136	March 25th			122	3.31111e+19	0.0443312	3.67808e+20	0.080427	April 5th
123	1.87937e+19	0.0648113	3.21547e+20	0.0891968	March 25th			123	3.81283e+19	0.0419333	3.74341e+20	0.0808495	April 5th
124	1.83117e+19	0.0669032	3.27254e+20	0.0911043	March 25th			124	3.59893e+19	0.0406559	3.63816e+20	0.081953	April 5th
125	2.18608e+19	0.0605808	3.3439e+20	0.083955	March 25th			125	4.7074e+19	0.0408719	3.94823e+20	0.0810405	April 5th
126	7.18077e+18	0.0662372	2.69638e+20	0.0885304	March 25th			126	4.21982e+19	0.0406579	3.79649e+20	0.0805757	April 5th
127	1.90941e+19	0.0613429	3.16244e+20	0.0900427	March 25th			127	4.39212e+19	0.0442608	3.96557e+20	0.0806521	April 5th
128	2.51613e+19	0.0612473	3.55455e+20	0.0869499	March 25th			128	4.66152e+19	0.0414252	4.03094e+20	0.0776814	April 5th
129	2.39743e+19	0.0592879	3.42588e+20	0.0838573	March 25th			129	3.74709e+19	0.044686	3.77308e+20	0.080944	April 5th
130	2.69315e+19	0.0671736	3.67785e+20	0.0987894	March 25th			130	2.52389e+19	0.0372128	3.34498e+20	0.0862617	April 5th
131	1.33734e+19	0.0564637	2.79158e+20	0.0861451	March 25th			131	2.8202e+19	0.0426423	3.48205e+20	0.0823142	April 5th
132	1.08837e+19	0.0646254	2.80636e+20	0.0875351	March 25th			132	3.67418e+19	0.0429042	3.6905e+20	0.0832236	April 5th
133	1.34882e+19	0.0659159	2.99168e+20	0.0904335	March 25th			133	3.26796e+19	0.0399079	3.5603e+20	0.0827788	April 5th
135	2.00937e+19	0.0580708	2.99663e+20	0.0893581	March 25th			134	2.81491e+19	0.0396381	3.44716e+20	0.0835738	April 5th
136	8.55454e+18	0.058214	2.60395e+20	0.0881574	March 25th			135	3.53383e+19	0.0419555	3.65132e+20	0.0819752	April 5th
137	2.29867e+19	0.0559203	3.27905e+20	0.0806399	March 25th			136	3.46805e+19	0.0447775	3.75016e+20	0.0835363	April 5th
138	2.73624e+19	0.0601916	3.53353e+20	0.0865562	March 25th			137	3.28489e+19	0.0400496	3.55311e+20	0.0823445	April 5th
139	2.04105e+19	0.0630318	3.30365e+20	0.0932945	March 25th			138	4.4039e+19	0.0420891	3.94452e+20	0.077946	April 5th
140	2.1897e+19	0.0623783	3.40084e+20	0.0860634	March 25th			139	4.01164e+19	0.0425332	3.86468e+20	0.080169	April 5th
141	1.32279e+19	0.0640954	2.9522e+20	0.0885208	March 25th			140	4.24481e+19	0.0444524	3.9198e+20	0.0802514	April 5th
142	1.58403e+19	0.0688569	3.1475e+20	0.0897319	March 25th			141	5.63714e+19	0.0436858	4.25834e+20	0.0773455	April 5th
143	1.64753e+19	0.0593406	2.99861e+20	0.0877389	March 25th			142	4.40523e+19	0.0395658	3.82561e+20	0.0804088	April 5th
144	1.33812e+19	0.06688	3.03477e+20	0.0881248	March 25th			143	4.27755e+19	0.0399852	3.79359e+20	0.0799878	April 5th
145	1.55097e+19	0.0625933	3.07131e+20	0.0928852	March 25th			144	4.34813e+19	0.0454533	3.91923e+20	0.0813832	April 5th
146	2.95424e+19	0.0597694	3.54262e+20	0.0900506	March 25th			145	4.10471e+19	0.0436048	3.83322e+20	0.0817354	April 5th
147	1.71089e+19	0.0549052	2.95785e+20	0.084573	March 25th			146	3.61575e+19	0.0396959	3.59408e+20	0.081639	April 5th
148	3.29076e+19	0.0675025	3.97791e+20	0.101291	March 25th			147	3.38079e+19	0.0409925	3.56802e+20	0.0825486	April 5th
149	1.0041e+19	0.064176	2.72837e+20	0.088675	March 25th			148	3.43478e+19	0.0424889	3.7014e+20	0.081009	April 5th
150	7.23036e+18	0.0621373	2.62369e+20	0.0874194	March 25th			149	2.92752e+19	0.0384844	3.44047e+20	0.082635	April 5th
151	9.18613e+18	0.0599992	2.67132e+20	0.0876186	March 25th			150	3.03911e+19	0.0398095	3.52904e+20	0.0826133	April 5th
152	2.25184e+19	0.0621983	3.37716e+20	0.0885474	March 25th			151	3.00083e+19	0.0394102	3.45747e+20	0.0838707	April 5th
153	2.08287e+19	0.0602327	3.25471e+20	0.0850955	March 25th			152	3.21345e+19	0.0376152	3.46287e+20	0.0837962	April 5th
154	2.21124e+19	0.0523654	3.17141e+20	0.0790548	March 25th			153	3.91504e+19	0.0427338	3.80615e+20	0.0802366	April 5th
155	1.18931e+19	0.0639962	2.91222e+20	0.085552	March 25th			154	3.05322e+19	0.0399119	3.47211e+20	0.0828541	April 5th
156	1.20622e+19	0.0582916	2.79052e+20	0.0858721	March 25th			155	3.68807e+19	0.0452618	3.81483e+20	0.0815281	April 5th
157	1.28319e+19	0.0630894	2.86719e+20	0.0893531	March 25th			156	2.6025e+19	0.0406651	3.37221e+20	0.0836985	April 5th
158	1.19402e+19	0.0582391	2.753e+20	0.0872271	March 25th			157	2.91354e+19	0.0426282	3.51209e+20	0.0820084	April 5th
159	2.21224e+19	0.059071	3.21097e+20	0.0889431	March 25th			158	3.85536e+19	0.0438357	3.77552e+20	0.0811059	April 5th
160	2.17719e+19	0.0612254	3.32134e+20	0.0891963	March 25th			159	4.26615e+19	0.0410963	3.83676e+20	0.0820675	April 5th
161	1.65938e+19	0.0608019	3.04337e+20	0.0850588	March 25th			160	3.37718e+19	0.036625	3.49787e+20	0.0841666	April 5th
162	8.77391e+18	0.0567435	2.57657e+20	0.0875871	March 25th			161	2.43727e+19	0.0379373	3.30878e+20	0.0839135	April 5th
163	3.31902e+19	0.0640509	3.97839e+20	0.0977825	March 25th			162	2.39883e+19	0.0418579	3.39927e+20	0.0816629	April 5th
164	3.4401e+19	0.0606585	3.73939e+20	0.0936435	March 25th			163	3.18778e+19	0.0432898	3.59388e+20	0.0811261	April 5th
165	3.10285e+19	0.0638628	3.85668e+20	0.094327	March 25th			164	4.02356e+19	0.040547	3.77048e+20	0.0781501	April 5th
166	2.0022e+19	0.0585882	3.08555e+20	0.0839466	March 25th			165	3.75916e+19	0.0405547	3.70172e+20	0.0790539	April 5th
167	8.02057e+18	0.0567007	2.49607e+20	0.0911816	March 25th			166	4.3016e+19	0.0438256	3.88877e+20	0.0794973	April 5th
168	2.0544e+19	0.0666634	3.29973e+20	0.0983058	March 25th			167	3.18787e+19	0.0374807	3.47406e+20	0.0828752	April 5th
169	1.30639e+19	0.0592825	2.88608e+20	0.0856878	March 25th			168	4.43583e+19	0.0397447	3.87214e+20	0.0793642	April 5th
170	2.93721e+19	0.0683985	3.86116e+20	0.107468	March 25th			169	6.53875e+19	0.0448029	4.49844e+20	0.0761448	April 5th
171	1.90784e+19	0.0627511	3.18539e+20	0.0924118	March 25th			170	3.87857e+19	0.0389651	3.68915e+20	0.080551	April 5th
172	8.69253e+18	0.0585494	2.55148e+20	0.0913293	March 25th			171	3.5925e+19	0.0365739	3.52729e+20	0.0830559	April 5th
173	1.71076e+19	0.0602175	3.00423e+20	0.0890812	March 25th			172	3.82577e+19	0.0447242	3.82416e+20	0.0820381	April 5th
174	7.63008e+18	0.0516508	2.44921e+20	0.0911366	March 25th			173	4.92095e+19	0.0434685	4.09193e+20	0.0780537	April 5th
175	1.2313e+19	0.0552437	2.65999e+20	0.0858101	March 25th			174	3.24568e+19	0.0390521	3.53606e+20	0.0824217	April 5th
176	1.9291e+19	0.0657713	3.27602e+20	0.0923879	March 25th			175	3.67241e+19	0.0414719	3.68948e+20	0.0798553	April 5th
177	1.23669e+19	0.0627509	2.87988e+20	0.0885145	March 25th			176	3.37106e+19	0.0372869	3.54709e+20	0.0816191	April 5th
178	4.75994e+18	0.0585584	2.38613e+20	0.0940826	March 25th			177	5.2599e+19	0.0443494	4.20213e+20	0.0785009	April 5th
179	1.79706e+19	0.0581993	3.05199e+20	0.0837455	March 25th			178	5.68245e+19	0.0399817	4.24613e+20	0.0765831	April 5th
180	5.26726e+18	0.0647304	2.46946e+20	0.0909922	March 25th			179	4.33833e+19	0.0404567	3.91076e+20	0.0792016	April 5th
181	1.68772e+19	0.0604773	3.03158e+20	0.0872174	March 25th			180	4.1978e+19	0.036472	3.72403e+20	0.0806293	April 5th
182	6.6089e+18	0.0602001	2.46916e+20	0.0913696	March 25th			181	4.88862e+19	0.0403202	4.04402e+20	0.0768847	April 5th
183	1.16383e+19	0.0642246	2.83802e+20	0.0864845	March 25th			182	4.5983e+19	0.0371808	3.77173e+20	0.0802847	April 5th
184	1.66352e+19	0.0653697	3.1347e+20	0.0882034	March 25th			183	4.82e+19	0.0417137	3.99759e+20	0.0784392	April 5th
185	2.0616e+19	0.0600557	3.20828e+20	0.0854819	March 25th			184	4.3501e+19	0.0435144	3.88167e+20	0.0798475	April 5th
186	2.32925e+19	0.0624097	3.44006e+20	0.087999	March 25th			185	4.41576e+19	0.0418162	3.8823e+20	0.0785749	April 5th
187	1.43864e+19	0.0617236	2.89864e+20	0.0888395	March 25th			186	4.45716e+19	0.0422494	3.90868e+20	0.079917	April 5th
188	8.95445e+18	0.0660842	2.69177e+20	0.0924717	March 25th			187	4.84757e+19	0.0403292	3.94506e+20	0.08088	April 5th
189	2.62565e+19	0.0684796	3.60087e+20	0.100417	March 25th			188	3.37999e+19	0.0396445	3.55402e+20	0.0823046	April 5th
190	1.78479e+19	0.0575459	3.00624e+20	0.085552	March 25th			189	3.86489e+19	0.0429944	3.774e+20	0.0794896	April 5th
191	1.99492e+19	0.0555037	3.2073e+20	0.0862926	March 25th			190	3.96238e+19	0.0400992	3.75604e+20	0.0808642	April 5th
192	1.00715e+19	0.0588764	2.57961e+20	0.088763	March 25th			191	4.46905e+19	0.0436049	3.91529e+20	0.0795897	April 5th
193	9.58546e+18	0.0648719	2.69659e+20	0.0887228	March 25th			192	5.10569e+19	0.0468915	4.20051e+20	0.0792834	April 5th
194	8.5699e+18	0.056667	2.55184e+20	0.0888633	March 25th			193	4.70694e+19	0.0416562	4.06333e+20	0.0784669	April 5th
195	1.41452e+19	0.0728409	3.08692e+20	0.100912	March 25th			194	6.03333e+19	0.0453718	4.43958e+20	0.0780753	April 5th
196	1.07338e+19	0.0595677	2.70082e+20	0.0864231	March 25th			195	5.65152e+19	0.0444105	4.28579e+20	0.0772427	April 5th
197	5.55211e+18	0.0553307	2.35742e+20	0.094127	March 25th			196	4.16914e+19	0.043053	3.83327e+20	0.0844535	April 5th
198	9.7717e+18	0.0584401	2.66565e+20	0.0864509	March 25th			197	4.21733e+19	0.0410071	3.83909e+20	0.0792066	April 5th
199	1.13578e+19	0.0590744	2.67317e+20	0.0875539	March 25th			198	4.18767e+19	0.0405174	3.86384e+20	0.0781034	April 5th
200	1.62869e+19	0.0595644	2.95162e+20	0.0863466	March 25th			199	4.93918e+19	0.0400712	3.9865e+20	0.0791468	April 5th
201	5.5249e+18	0.0600065	2.40782e+20	0.0911798	March 25th			200	4.78885e+19	0.0422553	4.03293e+20	0.0793332	April 5th
202	7.86461e+18	0.0634532	2.57512e+20	0.0882591	March 25th			201	4.71443e+19	0.0393284	3.85136e+20	0.0797947	April 5th
203	3.37887e+19	0.0589381	3.67525e+20	0.0863678	March 25th			202	3.84405e+19	0.0412257	3.7183e+20	0.0802638	April 5th
204	8.30397e+18	0.0584337	2.612e+20	0.0875768	March 25th			203	4.86901e+19	0.0401456	3.97054e+20	0.0781698	April 5th
205	1.37182e+19	0.0605592	2.92456e+20	0.0847736	March 25th			204	5.4103e+19	0.0398494	4.13645e+20	0.0778036	April 5th
206	1.05616e+19	0.062025	2.77128e+20	0.0850723	March 25th			205	4.20586e+19	0.0452549	3.94983e+20	0.0807273	April 5th
207	1.5422e+19	0.0644049	3.01042e+20	0.0865921	March 25th			206	4.13068e+19	0.039702	3.79744e+20	0.080466	April 5th
208	6.83824e+18	0.0630596	2.52035e+20	0.0906019	March 25th			207	4.99462e+19	0.0411065	4.01825e+20	0.0793185	April 5th
209	1.00436e+19	0.0605945	2.6248e+20	0.0894373	March 25th			208	4.62175e+19	0.041907	3.98045e+20	0.0799234	April 5th
210	2.56448e+19	0.0647136	3.55775e+20	0.10033	March 25th			209	4.89653e+19	0.0409703	3.95242e+20	0.0782426	April 5th
211	8.9275e+18	0.0600189	2.6133e+20	0.0880855	March 25th			210	4.59916e+19	0.040714	3.99133e+20	0.0773812	April 5th
212	1.91664e+19	0.0601366	3.15692e+20	0.0888	March 25th			211	4.65261e+19	0.0385483	3.89106e+20	0.080043	April 5th
213	2.78198e+19	0.0633863	3.51098e+20	0.100106	March 25th			212	4.11951e+19	0.0384982	3.72304e+20	0.081701	April 5th
214	1.91597e+19	0.0524547	2.90689e+20	0.0813257	March 25th			213	4.46356e+19	0.0388053	3.81661e+20	0.0807742	April 5th
215	2.84782e+19	0.0669505	3.71402e+20	0.0996569	March 25th			214	3.7487e+19	0.0396368	3.67832e+20	0.0790108	April 5th
216	2.0853e+19	0.0601872	3.20334e+20	0.0902132	March 25th			215	3.97337e+19	0.0431659	3.81894e+20	0.083446	April 5th
217	1.1545e+19	0.055919	2.66382e+20	0.0862806	March 25th			216	3.96015e+19	0.0413252	3.75733e+20	0.0823874	April 5th
218	1.34299e+19	0.0563198	2.69873e+20	0.0864113	March 25th			217	3.60865e+19	0.0398888	3.60191e+20	0.0823232	April 5th
219	1.166e+19	0.063259	2.73222e+20	0.0922031	March 25th			218	5.63308e+19	0.0462259	4.39622e+20	0.0800601	April 5th
220	1.61052e+19	0.0598706	3.05346e+20	0.086794	March 25th			219	4.10583e+19	0.0408377	3.7834e+20	0.0803397	April 5th
221	2.7733e+19	0.0591044	3.48617e+20	0.0861558	March 25th			220	4.84566e+19	0.0389373	3.84293e+20	0.0808003	April 5th
222	2.1057e+19	0.056855	3.07476e+20	0.0859638	March 25th			221	4.11914e+19	0.0390114	3.70849e+20	0.0810814	April 5th
223	3.27953e+19	0.0554125	3.51456e+20	0.0866963	March 25th			222	4.55435e+19	0.0422253	3.88283e+20	0.0811189	April 5th
224	1.05391e+19	0.0637339	2.7428e+20	0.090896	March 25th			223	5.89709e+19	0.0478467	4.52455e+20	0.0806602	April 5th
225	1.91885e+19	0.0637234	3.27633e+20	0.090171	March 25th			224	4.81259e+19	0.0383922	3.89404e+20	0.0809821	April 5th
226	1.56004e+19	0.0566574	2.90481e+20	0.0842302	March 25th			225	5.58675e+19	0.0454042	4.29544e+20	0.078609	April 5th
227	8.68265e+18	0.0607067	2.62216e+20	0.0876904	March 25th			226	4.9418e+19	0.0399282	3.95325e+20	0.0786747	April 5th
228	7.43281e+18	0.0561013	2.51252e+20	0.0897409	March 25th			227	5.42101e+19	0.0390878	4.01707e+20	0.0792086	April 5th
229	5.40344e+18	0.0638602	2.44165e+20	0.0911959	March 25th			228	4.80803e+19	0.0389411	3.87548e+20	0.0798746	April 5th
230	1.22079e+19	0.0680978	2.94049e+20	0.0897299	March 25th			229	6.42265e+19	0.041269	4.35949e+20	0.0778992	April 5th
231	8.55417e+18	0.0615122	2.54084e+20	0.0891514	March 25th			230	6.14717e+19	0.0391563	4.195e+20	0.077489	April 5th
232	2.15169e+19	0.0560493	3.19867e+20	0.0816746	March 25th			231	6.87256e+19	0.0424699	4.48619e+20	0.0781319	April 5th
233	2.17233e+19	0.0611438	3.24958e+20	0.0900762	March 25th			232	6.46327e+19	0.0475463	4.63227e+20	0.0807037	April 5th
234	2.46974e+19	0.05284	3.26032e+20	0.0791958	March 25th			233	6.00734e+19	0.0427922	4.29217e+20	0.0784352	April 5th
235	1.31788e+19	0.0544275	2.70928e+20	0.0860116	March 25th			234	6.10079e+19	0.0372425	4.21458e+20	0.0818838	April 5th
236	2.95589e+19	0.0621787	3.84128e+20	0.0938075	March 25th			235	5.8915e+19	0.0414899	4.17813e+20	0.0788764	April 5th
237	2.82342e+19	0.066847	3.73521e+20	0.100829	March 25th			236	6.99756e+19	0.0426745	4.551e+20	0.0763927	April 5th
238	8.29386e+18	0.053216	2.53474e+20	0.0887945	March 25th			237	6.38222e+19	0.0421736	4.39456e+20	0.0756534	April 5th
239	1.23883e+19	0.0597747	2.74253e+20	0.0878874	March 25th			238	6.2095e+19	0.0427615	4.32783e+20	0.0768799	April 5th
240	9.70508e+18	0.0586791	2.60992e+20	0.0858397	March 25th			239	6.13701e+19	0.0440411	4.4546e+20	0.0789879	April 5th
241	2.25717e+19	0.0582723	3.241e+20	0.0841945	March 25th			240	5.87257e+19	0.0462116	4.42584e+20	0.0810209	April 5th
242	7.20356e+18	0.056715	2.51458e+20	0.0886019	March 25th			241	8.86393e+19	0.0463006	5.10087e+20	0.075843	April 5th
243	3.93562e+19	0.0660241	4.16237e+20	0.108775	March 25th			242	6.26386e+19	0.0445248	4.43626e+20	0.0781163	April 5th
244	8.70422e+18	0.049984	2.49056e+20	0.0898465	March 25th			243	7.90235e+19	0.0461532	4.94269e+20	0.0776315	April 5th
245	2.43789e+19	0.0640004	3.48475e+20	0.0963317	March 25th			244	7.34905e+19	0.0459392	4.77213e+20	0.0800209	April 5th
246	1.74462e+19	0.0634279	3.07994e+20	0.0891041	March 25th			245	6.43081e+19	0.0466032	4.59772e+20	0.0787859	April 5th
247	1.28681e+19	0.0657385	2.86304e+20	0.0885074	March 25th			246	7.19005e+19	0.0438795	4.68257e+20	0.0752731	April 5th
248	3.16817e+19	0.0573919	3.62114e+20	0.0829457	March 25th			247	6.22201e+19	0.0409778	4.29674e+20	0.0775117	April 5th
249	1.39938e+19	0.06915	2.95573e+20	0.0932222	March 25th			248	6.17479e+19	0.0412817	4.32852e+20	0.0769469	April 5th
250	1.52175e+19	0.0624979	2.97698e+20	0.0865044	March 25th			249	6.23408e+19	0.0391066	4.23672e+20	0.0776652	April 5th
251	1.03017e+19	0.0564112	2.65223e+20	0.0867205	March 25th			250	6.73222e+19	0.0483317	4.59689e+20	0.0833869	April 5th
252	4.61384e+18	0.0680917	2.49858e+20	0.0905379	March 25th			251	7.8369e+19	0.0447771	4.80083e+20	0.0778845	April 5th
253	2.96727e+18	0.0676674	2.34902e+20	0.0942473	March 25th			252	6.80121e+19	0.0409411	4.36896e+20	0.078055	April 5th
254	1.62354e+19	0.0642561	3.11486e+20	0.0863179	March 25th			253	6.29957e+19	0.0401113	4.27104e+20	0.0789405	April 5th
255	8.31949e+18	0.0580557	2.63175e+20	0.0890076	March 25th			254	5.90065e+19	0.0394051	4.10499e+20	0.0785413	April 5th
256	1.04801e+19	0.0556392	2.66499e+20	0.0875447	March 25th			255	5.99843e+19	0.0453593	4.35296e+20	0.0806183	April 5th
257	2.03574e+19	0.0606648	3.25041e+20	0.0869591	March 25th			256	7.16553e+19	0.0486483	4.86912e+20	0.0793039	April 5th
258	5.85242e+18	0.0654057	2.51174e+20	0.0893177	March 25th			257	8.13914e+19	0.0470599	5.02695e+20	0.075379	April 5th
259	8.75284e+18	0.0598224	2.63997e+20	0.0876975	March 25th			258	5.64292e+19	0.0417361	4.16901e+20	0.0771269	April 5th
260	2.63396e+18	0.0696404	2.32311e+20	0.0942809	March 25th			259	7.38855e+19	0.0454728	4.74902e+20	0.0778617	April 5th
261	2.16304e+19	0.0620989	3.30885e+20	0.0930759	March 25th			260	6.11873e+19	0.048749	4.55552e+20	0.0804022	April 5th
262	6.25947e+18	0.0673691	2.53721e+20	0.0903974	March 25th			261	6.13248e+19	0.0536506	4.73612e+20	0.0865279	April 5th
263	1.10561e+19	0.0595489	2.76433e+20	0.0865343	March 25th			262	7.41493e+19	0.0474974	4.86835e+20	0.0789764	April 5th
264	4.39128e+18	0.0623056	2.35917e+20	0.0925825	March 25th			263	5.37901e+19	0.0417568	4.10966e+20	0.0798896	April 5th
265	2.75622e+19	0.0553906	3.39288e+20	0.0840363	March 25th			264	7.41584e+19	0.0416815	4.68249e+20	0.0755209	April 5th
266	1.23025e+19	0.0527035	2.64965e+20	0.0853543	March 25th			265	6.91463e+19	0.0404758	4.4914e+20	0.0766176	April 5th
267	1.36105e+19	0.0630807	2.85666e+20	0.0888941	March 25th			266	7.79532e+19	0.0439975	4.82904e+20	0.0749933	April 5th
268	1.4071e+19	0.0595075	2.9188e+20	0.0852495	March 25th			267	5.41744e+19	0.0441922	4.2555e+20	0.0799075	April 5th
269	1.27021e+19	0.0582323	2.77931e+20	0.0878678	March 25th			268	7.58137e+19	0.0435506	4.84094e+20	0.0740921	April 5th
270	2.48038e+19	0.065733	3.56612e+20	0.102062	March 25th			269	8.52494e+19	0.0462769	5.14703e+20	0.0772427	April 5th
271	1.15894e+19	0.0557377	2.67847e+20	0.0859509	March 25th			270	6.59168e+19	0.0427964	4.47532e+20	0.0772474	April 5th
272	6.19083e+18	0.0567088	2.42701e+20	0.0911258	March 25th			271	8.09137e+19	0.0472859	5.04084e+20	0.0781173	April 5th
273	1.64883e+19	0.059484	2.98622e+20	0.0881309	March 25th			272	7.26968e+19	0.0449505	4.78771e+20	0.0776103	April 5th
274	6.03596e+18	0.0586561	2.39828e+20	0.0900874	March 25th			273	7.04109e+19	0.042233	4.5962e+20	0.0782088	April 5th
275	2.88974e+19	0.0669857	3.70137e+20	0.103445	March 25th			274	7.11678e+19	0.0418946	4.63455e+20	0.0750106	April 5th
276	2.34471e+19	0.0607427	3.50512e+20	0.0902137	March 25th			275	6.91328e+19	0.0440388	4.61711e+20	0.0773965	April 5th
277	6.048e+18	0.0509962	2.3761e+20	0.0918292	March 25th
278	2.06196e+19	0.0562646	3.30272e+20	0.0909353	March 25th
279	2.78846e+19	0.0583914	3.47922e+20	0.0908959	March 25th
280	1.01733e+19	0.0579468	2.639e+20	0.0880314	March 25th
281	2.09083e+19	0.0581087	3.23149e+20	0.0845843	March 25th
282	1.21325e+19	0.0565038	2.67355e+20	0.0871466	March 25th
283	9.30637e+18	0.0562441	2.56025e+20	0.0868928	March 25th
284	3.54078e+19	0.0675241	4.12012e+20	0.106689	March 25th
285	6.38821e+18	0.0524198	2.36825e+20	0.094315	March 25th
286	1.76818e+19	0.0563041	2.93934e+20	0.081474	March 25th
287	8.34088e+18	0.0605502	2.57619e+20	0.0876128	March 25th
288	5.87132e+18	0.0621466	2.43571e+20	0.0911906	March 25th
289	7.10852e+18	0.0632683	2.52763e+20	0.090121	March 25th
290	9.92606e+18	0.0596402	2.66603e+20	0.0866569	March 25th
291	1.23169e+19	0.0592984	2.7871e+20	0.0861214	March 25th
292	2.58825e+19	0.0597629	3.33556e+20	0.0939773	March 25th
293	8.55433e+18	0.0520246	2.54835e+20	0.0876532	March 25th
294	1.87887e+19	0.0557896	2.97298e+20	0.0857664	March 25th
295	1.88807e+19	0.0643663	3.22664e+20	0.0965264	March 25th
296	4.90405e+18	0.0631801	2.38769e+20	0.091857	March 25th
297	1.25659e+19	0.0630047	2.83255e+20	0.086367	March 25th
298	1.5003e+19	0.0658957	3.03788e+20	0.0898583	March 25th
299	1.39927e+19	0.0645097	2.99113e+20	0.0876915	March 25th
300	4.60738e+19	0.0659423	4.54698e+20	0.106524	March 25th
301	3.09268e+19	0.0607457	3.72539e+20	0.0890257	March 25th
302	2.21351e+19	0.0589457	3.40756e+20	0.0896533	March 25th
303	3.33492e+19	0.0598524	3.73573e+20	0.0873372	March 25th
304	1.17239e+19	0.0517436	2.72218e+20	0.0840915	March 25th
305	1.73447e+19	0.0566858	2.95977e+20	0.0849015	March 25th
306	1.69147e+19	0.0590089	2.93359e+20	0.0892881	March 25th
307	1.2146e+19	0.0597226	2.8247e+20	0.0856378	March 25th
308	7.08866e+18	0.0557256	2.45741e+20	0.0887771	March 25th
309	6.47554e+18	0.0607569	2.48614e+20	0.0893999	March 25th
310	2.56766e+19	0.0620297	3.49685e+20	0.0957314	March 25th
311	6.67561e+18	0.0649873	2.50936e+20	0.0896048	March 25th
312	1.02406e+19	0.0513326	2.67506e+20	0.0856213	March 25th
313	6.69146e+18	0.0624617	2.51517e+20	0.0898791	March 25th
314	2.16788e+19	0.0597916	3.19026e+20	0.0881021	March 25th
315	6.06512e+18	0.0627298	2.46584e+20	0.0921373	March 25th
316	4.28205e+18	0.0620034	2.37799e+20	0.0933481	March 25th
317	1.03744e+19	0.0602051	2.67503e+20	0.0881069	March 25th
318	9.28743e+18	0.0631869	2.67774e+20	0.0872008	March 25th
319	2.51692e+19	0.064692	3.46351e+20	0.0928987	March 25th
320	1.55294e+19	0.0485032	2.86178e+20	0.0847361	March 25th
321	1.54687e+19	0.0561175	2.78313e+20	0.0844959	March 25th
322	3.57782e+19	0.0620868	3.76837e+20	0.101132	March 25th
323	3.67995e+19	0.0613546	3.96205e+20	0.0897889	March 25th
324	1.48768e+19	0.0607016	2.95677e+20	0.0855526	March 25th
325	8.66919e+18	0.0577882	2.65011e+20	0.0862632	March 25th
326	1.47945e+19	0.0618556	2.84202e+20	0.0912069	March 25th
327	1.71284e+19	0.0610224	3.04798e+20	0.089766	March 25th
328	1.9096e+19	0.0592468	3.00616e+20	0.0895487	March 25th
329	2.37049e+19	0.0570504	3.27826e+20	0.0834894	March 25th
330	1.68286e+19	0.0686178	3.11666e+20	0.0925254	March 25th
331	1.22477e+19	0.0554046	2.69592e+20	0.0856825	March 25th
332	7.19062e+18	0.065533	2.59956e+20	0.0889806	March 25th
333	8.50439e+18	0.0615939	2.63685e+20	0.0871801	March 25th
334	7.77827e+18	0.0626577	2.61755e+20	0.088292	March 25th
335	8.93549e+18	0.0697413	2.68498e+20	0.0906943	March 25th
336	2.68446e+19	0.0663241	3.69177e+20	0.099776	March 25th
337	1.435e+19	0.0615632	2.9794e+20	0.0875236	March 25th
338	7.77722e+18	0.0606685	2.60332e+20	0.0870825	March 25th
339	9.86763e+18	0.0584781	2.63744e+20	0.0876075	March 25th
340	2.43202e+19	0.0661245	3.53233e+20	0.102781	March 25th
341	1.09974e+19	0.0673162	2.82342e+20	0.0879301	March 25th
342	1.89665e+19	0.0632147	3.28543e+20	0.0872987	March 25th
343	1.12409e+19	0.0625838	2.67937e+20	0.0893299	March 25th
344	2.11175e+19	0.0676937	3.52097e+20	0.093508	March 25th
345	2.09431e+19	0.0622919	3.32406e+20	0.0865074	March 25th
346	4.6966e+18	0.065443	2.46139e+20	0.0910238	March 25th
347	2.20201e+19	0.0618905	3.31824e+20	0.0895413	March 25th
348	3.14766e+19	0.0665057	3.82673e+20	0.100063	March 25th
349	9.92835e+18	0.055156	2.58784e+20	0.0857787	March 25th
350	1.96421e+19	0.0628795	3.22265e+20	0.0943634	March 25th
351	1.52594e+19	0.0619863	2.95277e+20	0.0861985	March 25th
352	1.24541e+19	0.0613676	2.86192e+20	0.0863164	March 25th
353	1.36538e+19	0.0624429	2.87597e+20	0.0876099	March 25th
354	1.28195e+19	0.0623961	2.85117e+20	0.0864545	March 25th
355	1.31124e+19	0.0596822	2.78001e+20	0.0866378	March 25th
356	2.93059e+19	0.0581906	3.48222e+20	0.0841428	March 25th
357	9.54049e+18	0.0455601	2.48507e+20	0.0902951	March 25th
358	1.87556e+19	0.0687166	3.14525e+20	0.10275	March 25th
359	4.2213e+19	0.0634104	4.28528e+20	0.0985038	March 25th
360	9.08665e+18	0.0548143	2.51787e+20	0.0886417	March 25th
361	2.37803e+19	0.0645471	3.47593e+20	0.089979	March 25th
362	1.10732e+19	0.0593167	2.67831e+20	0.0866211	March 25th
363	1.94189e+19	0.0596006	3.08352e+20	0.0861898	March 25th
364	1.69763e+19	0.0627533	3.02472e+20	0.0894054	March 25th
365	3.96426e+19	0.068195	4.31668e+20	0.105576	March 25th
366	6.43123e+19	0.0772354	5.64303e+20	0.13622	March 25th
367	3.76497e+19	0.0617412	3.94568e+20	0.0968173	March 25th
368	1.69071e+19	0.0574015	2.88067e+20	0.0854997	March 25th
369	1.97897e+19	0.0603243	3.14875e+20	0.0894528	March 25th
370	2.22595e+19	0.0627537	3.40316e+20	0.0923709	March 25th
371	2.29294e+19	0.0555271	3.28768e+20	0.0785843	March 25th
372	1.43372e+19	0.0643191	2.97056e+20	0.0903293	March 25th
373	1.49867e+19	0.0651892	3.09776e+20	0.0896143	March 25th
374	1.41847e+19	0.0578773	2.94954e+20	0.0834096	March 25th
375	3.88034e+19	0.0751356	4.51595e+20	0.123015	March 25th
376	1.82441e+19	0.0632639	3.1643e+20	0.0884269	March 25th
377	6.51053e+18	0.0611539	2.49607e+20	0.0896937	March 25th
378	1.434e+19	0.0652798	2.97565e+20	0.0921533	March 25th
379	1.75743e+19	0.0679204	3.14297e+20	0.0949679	March 25th
380	8.48958e+18	0.0559865	2.62569e+20	0.0888015	March 25th
381	9.17704e+18	0.0640292	2.75924e+20	0.0867041	March 25th
382	1.23482e+19	0.0637527	2.90371e+20	0.0876636	March 25th
383	1.05086e+19	0.0620257	2.75711e+20	0.0881306	March 25th
384	2.09932e+19	0.0615978	3.31219e+20	0.0819735	March 25th
385	2.55224e+19	0.0591177	3.5289e+20	0.0861689	March 25th
386	1.75911e+19	0.0578147	3.01854e+20	0.0820687	March 25th
387	1.51078e+19	0.0590177	2.86278e+20	0.0868109	March 25th
388	1.46488e+19	0.0555142	2.7938e+20	0.0859841	March 25th
389	2.15133e+19	0.0633497	3.23269e+20	0.0983848	March 25th
390	1.10622e+19	0.0604394	2.75778e+20	0.0874143	March 25th
391	1.25321e+19	0.0593007	2.80738e+20	0.0880148	March 25th
392	3.04597e+19	0.0596536	3.68405e+20	0.0886259	March 25th
393	9.03762e+18	0.0615352	2.63904e+20	0.0877918	March 25th
394	2.42124e+19	0.0577138	3.21548e+20	0.0886591	March 25th
395	2.02132e+19	0.0584259	3.06124e+20	0.0859055	March 25th
396	5.16122e+19	0.0664966	4.80763e+20	0.104135	March 25th
397	2.25074e+19	0.0633493	3.38111e+20	0.0949092	March 25th
398	1.86006e+19	0.0562021	3.12451e+20	0.0830353	March 25th
399	9.77315e+18	0.0605944	2.73402e+20	0.0868094	March 25th
400	1.11492e+19	0.062036	2.84729e+20	0.0865748	March 25th
401	9.15827e+18	0.0537853	2.56294e+20	0.0908339	March 25th
402	1.32089e+19	0.059738	2.84341e+20	0.0866023	March 25th
403	1.82713e+19	0.057519	3.03638e+20	0.0832326	March 25th
404	3.4369e+19	0.062237	3.95148e+20	0.0956577	March 25th
405	1.35159e+19	0.0567416	2.80232e+20	0.0849263	March 25th
406	2.18614e+19	0.0651898	3.40141e+20	0.0908078	March 25th
407	5.02997e+19	0.0630164	4.56131e+20	0.0967494	March 25th
408	1.35987e+19	0.0629994	2.85202e+20	0.0902726	March 25th
409	1.65785e+19	0.0564105	2.97281e+20	0.0835382	March 25th
410	8.17454e+18	0.0544102	2.48099e+20	0.0915396	March 25th
411	1.08662e+19	0.0544236	2.62e+20	0.0870015	March 25th
412	1.29997e+19	0.0612814	2.7868e+20	0.086665	March 25th
413	2.31637e+19	0.0630467	3.33552e+20	0.0935406	March 25th
414	2.33154e+19	0.0628857	3.37295e+20	0.0929772	March 25th
415	1.51591e+19	0.0590953	2.92802e+20	0.0860268	March 25th
416	2.15297e+19	0.0658264	3.4328e+20	0.0998187	March 25th
417	2.02574e+19	0.0567484	3.12624e+20	0.0831019	March 25th
418	9.21075e+18	0.0577299	2.67638e+20	0.0881361	March 25th
419	1.71627e+19	0.0625799	3.10675e+20	0.090942	March 25th
420	9.08195e+18	0.0557835	2.63597e+20	0.0870879	March 25th
421	2.00454e+19	0.0617398	3.13345e+20	0.0920019	March 25th
422	1.6177e+19	0.0623598	2.97971e+20	0.0883165	March 25th
423	2.69816e+19	0.0559444	3.40536e+20	0.0804192	March 25th
424	5.89894e+18	0.0557089	2.42636e+20	0.0920401	March 25th
425	7.01186e+18	0.0583455	2.43749e+20	0.0897329	March 25th
426	2.20875e+19	0.0589667	3.19316e+20	0.0870436	March 25th
427	2.42048e+19	0.0604115	3.46173e+20	0.0882002	March 25th
428	2.09119e+19	0.0625823	3.24762e+20	0.0914706	March 25th
429	1.51451e+19	0.0653304	3.1143e+20	0.0871831	March 25th
430	1.15412e+19	0.0626649	2.77209e+20	0.088665	March 25th
431	1.9653e+19	0.0598083	3.11084e+20	0.0884285	March 25th
432	1.95686e+19	0.0686672	3.29312e+20	0.0997038	March 25th
433	6.50653e+18	0.0611935	2.538e+20	0.0889927	March 25th
434	1.77898e+19	0.063017	3.08585e+20	0.0961731	March 25th
435	1.24031e+19	0.0550318	2.70587e+20	0.0858574	March 25th
436	7.65209e+18	0.0615197	2.53424e+20	0.089636	March 25th
437	2.11254e+19	0.0583383	3.11509e+20	0.0872653	March 25th
438	1.3617e+19	0.0607699	2.89861e+20	0.0859866	March 25th
439	7.33603e+18	0.0587466	2.54255e+20	0.0880217	March 25th
440	1.09464e+19	0.0618614	2.80769e+20	0.0855708	March 25th
441	1.16847e+19	0.0669995	2.93706e+20	0.0894211	March 25th
442	1.76109e+19	0.06637	3.23631e+20	0.0903966	March 25th
443	6.22568e+18	0.0624609	2.42428e+20	0.092519	March 25th
444	1.43326e+19	0.0571923	2.89376e+20	0.0853303	March 25th
445	1.12239e+19	0.0585112	2.61888e+20	0.0888401	March 25th
446	1.35014e+19	0.0590467	2.86167e+20	0.0875598	March 25th
447	1.31326e+19	0.0557791	2.79708e+20	0.0865823	March 25th
448	2.43191e+19	0.0578912	3.31018e+20	0.0883142	March 25th
449	9.33087e+18	0.0568021	2.54371e+20	0.0879612	March 25th
450	2.32469e+19	0.0576969	3.21097e+20	0.0892616	March 25th
451	6.68771e+18	0.0628496	2.50632e+20	0.0897169	March 25th
452	3.15085e+19	0.0706176	3.96975e+20	0.10967	March 25th
453	1.70157e+19	0.057199	2.91505e+20	0.0867867	March 25th
454	1.54843e+19	0.0553534	2.83724e+20	0.0851983	March 25th
455	3.02837e+19	0.0671441	3.79644e+20	0.110706	March 25th
456	4.63044e+18	0.0614279	2.36796e+20	0.0942907	March 25th
457	1.33831e+19	0.0699608	2.94956e+20	0.0956154	March 25th
458	1.07506e+19	0.0585334	2.67262e+20	0.0875165	March 25th
459	1.86308e+19	0.0545635	2.99207e+20	0.0847751	March 25th
460	5.48529e+18	0.0619593	2.45207e+20	0.0904161	March 25th
461	4.1261e+19	0.0672188	4.33737e+20	0.117224	March 25th
462	1.3125e+19	0.0527498	2.68481e+20	0.0855803	March 25th
463	2.7022e+19	0.065132	3.58452e+20	0.102704	March 25th
464	2.02165e+19	0.0676815	3.41682e+20	0.0954151	March 25th
465	2.1608e+19	0.0545228	3.14121e+20	0.0804839	March 25th
466	4.0014e+18	0.0548217	2.3094e+20	0.095719	March 25th
467	2.63492e+19	0.0667209	3.5645e+20	0.10178	March 25th
468	4.20996e+19	0.0606834	4.01451e+20	0.104571	March 25th
469	1.53837e+19	0.0575089	2.83849e+20	0.0869831	March 25th
470	9.82129e+18	0.0507367	2.50564e+20	0.0892261	March 25th
471	2.15913e+19	0.0506114	2.99718e+20	0.0808503	March 25th
472	1.34984e+19	0.0604599	2.86626e+20	0.0847812	March 25th
473	1.70538e+19	0.0623161	3.24242e+20	0.0916692	March 25th
474	2.03872e+19	0.0630091	3.33628e+20	0.091124	March 25th
475	6.78226e+18	0.0564556	2.51473e+20	0.0899474	March 25th
476	1.8047e+19	0.0533303	2.98915e+20	0.0812125	March 25th
477	1.03011e+19	0.0622754	2.64091e+20	0.0886645	March 25th
478	3.20392e+19	0.0651833	3.90305e+20	0.099459	March 25th
479	1.64497e+19	0.0594028	2.86251e+20	0.0843952	March 25th
480	2.09707e+19	0.0612986	3.23395e+20	0.0917604	March 25th
481	1.62969e+19	0.0603501	3.00565e+20	0.0878523	March 25th
482	2.18246e+19	0.0581044	3.24073e+20	0.0823806	March 25th
483	1.48523e+19	0.0504659	2.79935e+20	0.0836111	March 25th
484	8.67484e+18	0.0556053	2.54954e+20	0.0874551	March 25th
485	6.09027e+18	0.0598845	2.48968e+20	0.0923345	March 25th
486	2.35107e+19	0.0640498	3.39918e+20	0.0973143	March 25th
487	1.14724e+19	0.059933	2.79689e+20	0.0859973	March 25th
488	9.35085e+18	0.061189	2.62941e+20	0.0874793	March 25th
489	2.0632e+19	0.0638804	3.27097e+20	0.0954757	March 25th
490	2.07045e+19	0.0706107	3.51573e+20	0.101204	March 25th
491	2.03938e+19	0.0596183	3.1846e+20	0.0866298	March 25th
492	2.28441e+19	0.0686687	3.56137e+20	0.0995038	March 25th
493	1.1943e+19	0.0651207	2.8229e+20	0.0896808	March 25th
494	9.83923e+18	0.0595368	2.66231e+20	0.0871905	March 25th

## Sheet: 9d
Extended Data Figure 9. Characteristics of gas emissions
9d - Field measured CO2 vs H2O with Multi-GAS device
Fracture	CO2	H2O
	ppmv	ppmv
Fracture 2 13h	593	6604.8
Fracture 2 13h	592	6603.2
Fracture 2 13h	591	6601.6
Fracture 2 13h	568	6600
Fracture 2 13h	562	6516
Fracture 2 13h	562	6514.3
Fracture 2 13h	562	6512.7
Fracture 2 13h	563	6428.6
Fracture 2 13h	563	6426.9
Fracture 2 13h	564	6507.5
Fracture 2 13h	580	6505.8
Fracture 2 13h	592	6504
Fracture 2 13h	593	6502.3
Fracture 2 13h	579	6500.5
Fracture 2 13h	563	6498.7
Fracture 2 13h	563	6414.5
Fracture 2 13h	565	6330.3
Fracture 2 13h	568	6328.5
Fracture 2 13h	568	6326.6
Fracture 2 13h	590	6324.7
Fracture 2 13h	603	6322.8
Fracture 2 13h	604	6403.2
Fracture 2 13h	604	6401.3
Fracture 2 13h	605	6399.4
Fracture 2 13h	611	6397.4
Fracture 2 13h	605	6395.5
Fracture 2 13h	604	6393.5
Fracture 2 13h	596	6391.5
Fracture 2 13h	596	6389.5
Fracture 2 13h	594	6387.5
Fracture 2 13h	594	6385.4
Fracture 2 13h	594	6301
Fracture 2 13h	618	6299
Fracture 2 13h	645	6296.9
Fracture 2 13h	645	6377.2
Fracture 2 13h	648	6457.4
Fracture 2 13h	667	6455.3
Fracture 2 13h	667	6453.2
Fracture 2 13h	672	6451
Fracture 2 13h	692	6448.9
Fracture 2 13h	692	6673.6
Fracture 2 13h	709	6759.7
Fracture 2 13h	709	6757.5
Fracture 2 13h	722	6755.4
Fracture 2 13h	778	6841.5
Fracture 2 13h	779	6927.6
Fracture 2 13h	840	7013.7
Fracture 2 13h	849	7099.7
Fracture 2 13h	854	7097.5
Fracture 2 13h	863	7095.3
Fracture 2 13h	861	7004.7
Fracture 2 13h	861	6914.1
Fracture 2 13h	859	6823.6
Fracture 2 13h	860	6821.3
Fracture 2 13h	858	6819
Fracture 2 13h	855	6816.7
Fracture 2 13h	856	6814.4
Fracture 2 13h	816	6812.1
Fracture 2 13h	815	6721.4
Fracture 2 13h	778	6719.1
Fracture 2 13h	743	6628.5
Fracture 2 13h	744	6626.1
Fracture 2 13h	710	6623.8
Fracture 2 13h	711	6621.4
Fracture 2 13h	697	6530.8
Fracture 2 13h	672	6528.4
Fracture 2 13h	673	6526
Fracture 2 13h	696	6523.6
Fracture 2 13h	709	6609.5
Fracture 2 13h	709	6607.1
Fracture 2 13h	720	6693.1
Fracture 2 13h	745	6690.6
Fracture 2 13h	747	6776.5
Fracture 2 13h	727	6685.8
Fracture 2 13h	727	6595.1
Fracture 2 13h	724	6504.4
Fracture 2 13h	712	6413.6
Fracture 2 13h	712	6411.2
Fracture 2 13h	701	6542.6
Fracture 2 13h	695	6540.2
Fracture 2 13h	695	6537.8
Fracture 2 13h	675	6535.3
Fracture 2 13h	674	6532.8
Fracture 2 13h	646	6530.4
Fracture 2 13h	616	6527.9
Fracture 2 13h	615	6525.5
Fracture 2 13h	594	6523
Fracture 2 13h	584	6520.5
Fracture 2 13h	586	6518.1
Fracture 2 13h	593	6610.2
Fracture 2 13h	594	6607.8
Fracture 2 13h	616	6605.3
Fracture 2 13h	620	6602.8
Fracture 2 13h	620	6600.3
Fracture 2 13h	641	6503.2
Fracture 2 13h	642	6500.7
Fracture 2 13h	641	6403.6
Fracture 2 13h	641	6401.1
Fracture 2 13h	669	6398.6
Fracture 2 13h	670	6396.1
Fracture 2 13h	699	6488.3
Fracture 2 13h	700	6580.5
Fracture 2 13h	685	6578
Fracture 2 13h	669	6480.8
Fracture 2 13h	670	6383.7
Fracture 2 13h	672	6381.2
Fracture 2 13h	672	6473.4
Fracture 2 13h	688	6565.6
Fracture 2 13h	701	6563.1
Fracture 2 13h	700	6560.6
Fracture 2 13h	712	6652.8
Fracture 2 13h	771	6650.3
Fracture 2 13h	766	6647.8
Fracture 2 13h	830	6645.3
Fracture 2 13h	812	6737.5
Fracture 2 13h	813	7092.9
Fracture 2 13h	802	6989
Fracture 2 13h	801	6885.2
Fracture 2 13h	791	6882.7
Fracture 2 13h	779	6778.8
Fracture 2 13h	778	6675
Fracture 2 13h	765	6571.1
Fracture 2 13h	765	6568.7
Fracture 2 13h	750	6464.9
Fracture 2 13h	752	6563.8
Fracture 2 13h	752	6561.4
Fracture 2 13h	757	6660.4
Fracture 2 13h	720	6657.9
Fracture 2 13h	721	6655.5
Fracture 2 13h	695	6551.7
Fracture 2 13h	669	6549.3
Fracture 2 13h	668	6546.9
Fracture 2 13h	641	6443.1
Fracture 2 13h	644	6440.7
Fracture 2 13h	644	6336.9
Fracture 2 13h	644	6334.5
Fracture 2 13h	645	6332.2
Fracture 2 13h	648	6228.4
Fracture 2 13h	657	6327.5
Fracture 2 13h	655	6325.1
Fracture 2 13h	642	6322.8
Fracture 2 13h	642	6320.4
Fracture 2 13h	617	6216.7
Fracture 2 13h	616	6315.8
Fracture 2 13h	616	6414.8
Fracture 2 13h	615	6412.5
Fracture 2 13h	618	6308.8
Fracture 2 13h	618	6205.1
Fracture 2 13h	627	6202.9
Fracture 2 13h	694	6302
Fracture 2 13h	694	6299.7
Fracture 2 13h	739	6398.9
Fracture 2 13h	732	6498
Fracture 2 13h	757	6597.2
Fracture 2 13h	781	6696.4
Fracture 2 13h	780	6694.1
Fracture 2 13h	764	6590.5
Fracture 2 13h	764	6486.9
Fracture 2 13h	747	6383.3
Fracture 2 13h	747	6279.8
Fracture 2 13h	747	6507
Fracture 2 13h	748	6504.8
Fracture 2 13h	723	6502.7
Fracture 2 13h	723	6500.6
Fracture 2 13h	710	6389.9
Fracture 2 13h	672	6387.8
Fracture 2 13h	671	6385.7
Fracture 2 13h	621	6383.6
Fracture 2 13h	621	6490.1
Fracture 2 13h	606	6488
Fracture 2 13h	586	6594.5
Fracture 2 13h	587	6483.9
Fracture 2 13h	590	6481.9
Fracture 2 13h	595	6371.3
Fracture 2 13h	595	6369.3
Fracture 2 13h	614	6367.3
Fracture 2 13h	614	6473.9
Fracture 2 13h	622	6472
Fracture 2 13h	656	6470
Fracture 2 13h	657	6359.5
Fracture 2 13h	677	6466.2
Fracture 2 13h	675	6464.3
Fracture 2 13h	674	6462.4
Fracture 2 13h	671	6460.5
Fracture 2 13h	670	6458.6
Fracture 2 13h	643	6348.2
Fracture 2 13h	616	6346.4
Fracture 2 13h	616	6344.6
Fracture 2 13h	613	6342.8
Fracture 2 13h	613	6232.4
Fracture 2 13h	610	6230.7
Fracture 2 13h	574	6228.9
Fracture 2 13h	540	6335.8
Fracture 2 13h	539	6225.5
Fracture 2 13h	514	6223.8
Fracture 2 13h	514	6222.1
Fracture 2 13h	484	6220.4
Fracture 2 13h	487	6218.8
Fracture 2 13h	488	6217.2
Fracture 2 13h	513	6324.1
Fracture 2 13h	513	6431.1
Fracture 2 13h	512	6321
Fracture 2 13h	512	6319.4
Fracture 2 13h	511	6317.9
Fracture 2 13h	511	6316.3
Fracture 2 13h	510	6314.8
Fracture 2 13h	508	6313.3
Fracture 2 13h	510	6203.3
Fracture 2 13h	488	6201.9
Fracture 2 13h	487	6200.4
Fracture 2 13h	511	6199
Fracture 2 13h	511	6089.1
Fracture 2 13h	513	6196.3
Fracture 2 13h	486	6194.9
Fracture 2 13h	486	6193.6
Fracture 2 13h	472	6192.3
Fracture 2 13h	472	6299.6
Fracture 2 13h	485	6189.8
Fracture 2 13h	511	6188.5
Fracture 2 13h	511	6187.3
Fracture 2 13h	510	6186.1
Fracture 2 13h	509	6076.4
Fracture 2 13h	507	6075.2
Fracture 2 13h	559	6182.6
Fracture 2 13h	603	6290.1
Fracture 2 13h	603	6397.6
Fracture 2 13h	604	6396.5
Fracture 2 13h	609	6395.4
Fracture 2 13h	611	6285.8
Fracture 2 13h	612	6284.8
Fracture 2 13h	610	6283.8
Fracture 2 13h	614	6282.8
Fracture 2 13h	614	6281.9
Fracture 2 13h	615	6281
Fracture 2 13h	614	6280
Fracture 2 13h	614	6279.2
Fracture 2 13h	616	6278.3
Fracture 2 13h	619	6277.4
Fracture 2 13h	619	6276.6
Fracture 2 13h	592	6275.8
Fracture 2 13h	565	6383.6
Fracture 2 13h	564	6382.8
Fracture 2 13h	566	6382.1
Fracture 2 13h	576	6381.3
Fracture 2 13h	578	6272.1
Fracture 2 13h	590	6271.4
Fracture 2 13h	595	6379.3
Fracture 2 13h	595	6378.6
Fracture 2 13h	618	6378
Fracture 2 13h	618	6377.4
Fracture 2 13h	643	6376.8
Fracture 2 13h	643	6376.3
Fracture 2 13h	672	6484.3
Fracture 2 13h	700	6592.3
Fracture 2 13h	701	6591.8
Fracture 2 13h	702	6699.9
Fracture 2 13h	707	6699.4
Fracture 2 13h	707	6849.3
Fracture 2 13h	709	6732.6
Fracture 2 13h	709	6616.1
Fracture 2 13h	710	6615.7
Fracture 2 13h	699	6499.1
Fracture 2 13h	679	6498.8
Fracture 2 13h	684	6382.3
Fracture 2 13h	671	6382
Fracture 2 13h	670	6381.7
Fracture 2 13h	663	6381.4
Fracture 2 13h	644	6497.4
Fracture 2 13h	642	6497.2
Fracture 2 13h	617	6497
Fracture 2 13h	618	6496.8
Fracture 2 13h	617	6496.6
Fracture 2 13h	617	6496.5
Fracture 2 13h	617	6496.3
Fracture 2 13h	638	6496.2
Fracture 2 13h	647	6612.3
Fracture 2 13h	646	6612.3
Fracture 2 13h	657	6612.2
Fracture 2 13h	665	6612.2
Fracture 2 13h	665	6612.2
Fracture 2 13h	655	6612.2
Fracture 2 13h	657	6612.2
Fracture 2 13h	646	6496.1
Fracture 2 13h	668	6496.2
Fracture 2 13h	668	6496.3
Fracture 2 13h	692	6612.6
Fracture 2 13h	696	6612.7
Fracture 2 13h	695	6612.9
Fracture 2 13h	698	6613
Fracture 2 13h	698	6613.2
Fracture 2 13h	691	6613.4
Fracture 2 13h	671	6613.7
Fracture 2 13h	670	6497.7
Fracture 2 13h	686	6498
Fracture 2 13h	695	6498.3
Fracture 2 13h	695	6498.6
Fracture 2 13h	685	6498.9
Fracture 2 13h	678	6383.1
Fracture 2 13h	671	6383.5
Fracture 2 13h	657	6267.7
Fracture 2 13h	655	6268.1
Fracture 2 13h	641	6268.5
Fracture 2 13h	637	6269
Fracture 2 13h	640	6385.6
Fracture 2 13h	631	6386.1
Fracture 2 13h	637	6386.6
Fracture 2 13h	615	6387.1
Fracture 2 13h	592	6271.5
Fracture 2 13h	592	6272
Fracture 2 13h	561	6272.6
Fracture 2 13h	534	6157
Fracture 2 13h	529	6157.7
Fracture 2 13h	513	6158.3
Fracture 2 13h	513	6159
Fracture 2 13h	488	6159.6
Fracture 2 13h	464	6044.1
Fracture 2 13h	465	6044.9
Fracture 2 13h	448	6045.6
Fracture 2 13h	445	6046.3
Fracture 2 13h	446	6047.1
Fracture 2 13h	442	6164.1
Fracture 2 13h	443	6281.1
Fracture 2 13h	446	6281.9
Fracture 2 13h	443	6166.6
Fracture 2 13h	444	6167.4
Fracture 2 13h	444	6168.3
Fracture 2 13h	436	6169.2
Fracture 2 13h	444	6054
Fracture 2 13h	443	6054.9
Fracture 2 13h	441	6055.9
Fracture 2 13h	437	6056.9
Fracture 2 13h	435	6057.9
Fracture 2 13h	435	6058.9
Fracture 2 13h	434	5943.7
Fracture 2 13h	410	5944.8
Fracture 2 13h	410	5945.9
Fracture 2 13h	392	5947
Fracture 2 13h	419	5948.1
Fracture 2 13h	416	5949.2
Fracture 2 13h	439	5950.4
Fracture 2 13h	514	6183.9
Fracture 2 13h	514	6533.6
Fracture 2 13h	574	6651
Fracture 2 13h	573	6652.2
Fracture 2 13h	587	6912
Fracture 2 13h	589	6913.3
Fracture 2 13h	590	6790.3
Fracture 2 13h	593	6543.1
Fracture 2 13h	593	6544.4
Fracture 2 13h	608	6421.5
Fracture 2 13h	623	6422.8
Fracture 2 13h	621	6424.2
Fracture 2 13h	649	6425.6
Fracture 2 13h	640	6551.2
Fracture 2 13h	638	6552.7
Fracture 2 13h	616	6554.1
Fracture 2 13h	591	6555.6
Fracture 2 13h	591	6432.8
Fracture 2 13h	564	6434.3
Fracture 2 13h	564	6560.1
Fracture 2 13h	601	6561.6
Fracture 2 13h	640	6687.5
Fracture 2 13h	641	6689
Fracture 2 13h	646	6566.4
Fracture 2 13h	645	6568
Fracture 2 13h	654	6569.6
Fracture 2 13h	649	6571.3
Fracture 2 13h	650	6572.9
Fracture 2 13h	648	6574.6
Fracture 2 13h	645	6576.3
Fracture 2 13h	645	6578
Fracture 2 13h	644	6455.5
Fracture 2 13h	604	6457.3
Fracture 2 13h	610	6459
Fracture 2 13h	567	6336.6
Fracture 2 13h	566	6338.4
Fracture 2 13h	540	6340.2
Fracture 2 13h	513	6342.1
Fracture 2 13h	512	6219.7
Fracture 2 13h	537	6221.6
Fracture 2 13h	551	6223.5
Fracture 2 13h	551	6349.6
Fracture 2 13h	566	6600.1
Fracture 2 13h	566	6602.1
Fracture 2 13h	592	6604
Fracture 2 13h	591	6606
Fracture 2 13h	592	6608
Fracture 2 13h	592	6610.1
Fracture 2 13h	640	6487.9
Fracture 2 13h	638	6614.2
Fracture 2 13h	673	6616.3
Fracture 2 13h	674	6618.4
Fracture 2 13h	709	6620.5
Fracture 2 13h	735	6746.9
Fracture 2 13h	730	6749
Fracture 2 13h	713	6751.2
Fracture 2 13h	699	6753.4
Fracture 2 13h	699	6631.3
Fracture 2 13h	664	6633.6
Fracture 2 13h	618	6511.5
Fracture 2 13h	618	6513.8
Fracture 2 13h	642	6391.8
Fracture 2 13h	643	6394.1
Fracture 2 13h	654	6520.7
Fracture 2 13h	630	6523
Fracture 2 13h	632	6525.4
Fracture 2 13h	604	6527.7
Fracture 2 13h	605	6530.1
Fracture 2 13h	567	6532.5
Fracture 2 13h	539	6410.7
Fracture 2 13h	539	6413.1
Fracture 2 13h	549	6415.6
Fracture 2 13h	561	6418
Fracture 2 13h	562	6420.5
Fracture 2 13h	576	6547.3
Fracture 2 13h	592	6549.8
Fracture 2 13h	593	6552.4
Fracture 2 13h	567	6554.9
Fracture 2 13h	568	6557.5
Fracture 2 13h	552	6560.1
Fracture 2 13h	536	6438.4
Fracture 2 13h	535	6441.1
Fracture 2 13h	513	6319.4
Fracture 2 13h	514	6322.1
Fracture 2 13h	488	6324.8
Fracture 2 13h	484	6203.2
Fracture 2 13h	484	6205.9
Fracture 2 13h	459	6208.7
Fracture 2 13h	443	6211.4
Fracture 2 13h	441	6214.2
Fracture 2 13h	421	6217
Fracture 2 13h	403	6219.8
Fracture 2 13h	405	6222.6
Fracture 1 16h	418.6	5917.3
Fracture 1 16h	419	5921.9
Fracture 1 16h	418.2	5926.5
Fracture 1 16h	421.3	5937.3
Fracture 1 16h	441	5942.9
Fracture 1 16h	440.7	5950
Fracture 1 16h	444.7	5954.7
Fracture 1 16h	449.2	5958.4
Fracture 1 16h	448	5962.4
Fracture 1 16h	468.7	5965.3
Fracture 1 16h	470.8	5965.6
Fracture 1 16h	470.3	5966
Fracture 1 16h	471.8	5964.7
Fracture 1 16h	471.6	5966.4
Fracture 1 16h	472	5962.6
Fracture 1 16h	470.5	5958.8
Fracture 1 16h	469.1	5954.1
Fracture 1 16h	469.9	5951.1
Fracture 1 16h	470.3	5952.1
Fracture 1 16h	466.2	5948.3
Fracture 1 16h	445.7	5944.4
Fracture 1 16h	446.5	5941.4
Fracture 1 16h	442.8	5938.4
Fracture 1 16h	438.7	5934.6
Fracture 1 16h	422.3	5930.1
Fracture 1 16h	418	5928.3
Fracture 1 16h	413.2	5921.9
Fracture 1 16h	414	5914.8
Fracture 1 16h	397.1	5906.7
Fracture 1 16h	396	5900.4
Fracture 1 16h	394.2	5890.7
Fracture 1 16h	394.2	5882.6
Fracture 1 16h	394.4	5878.8
Fracture 1 16h	394.4	5876.6
Fracture 1 16h	394.2	5879.1
Fracture 1 16h	394.6	5876.1
Fracture 1 16h	394.8	5873.1
Fracture 1 16h	394.8	5870.9
Fracture 1 16h	394.6	5870.4
Fracture 1 16h	394.2	5869.3
Fracture 1 16h	394	5870.5
Fracture 1 16h	395.2	5875.4
Fracture 1 16h	394.8	5874.9
Fracture 1 16h	394	5875.3
Fracture 1 16h	395	5875.5
Fracture 1 16h	395.2	5875
Fracture 1 16h	396.5	5875.4
Fracture 1 16h	394.6	5879.5
Fracture 1 16h	394.8	5879
Fracture 1 16h	395	5877.7
Fracture 1 16h	394.6	5877.2
Fracture 1 16h	394.2	5877.5
Fracture 1 16h	394.2	5876.2
Fracture 1 16h	394.2	5874.9
Fracture 1 16h	393.8	5873.5
Fracture 1 16h	394	5871.3
Fracture 1 16h	394	5870
Fracture 1 16h	394.6	5868.7
Fracture 1 16h	394.6	5866.4
Fracture 1 16h	394.4	5865.1
Fracture 1 16h	394.4	5863.8
Fracture 1 16h	394	5861.5
Fracture 1 16h	394.2	5860.2
Fracture 1 16h	394.2	5859
Fracture 1 16h	395.2	5858.5
Fracture 1 16h	395	5856.2
Fracture 1 16h	395.4	5854.8
Fracture 1 14h	411	5954.7
Fracture 1 14h	411.9	5956.9
Fracture 1 14h	411.4	5949.3
Fracture 1 14h	411.8	5947.5
Fracture 1 14h	412	5941.5
Fracture 1 14h	412.1	5924.2
Fracture 1 14h	412.6	5917.9
Fracture 1 14h	412.9	5906.6
Fracture 1 14h	411.3	5886.5
Fracture 1 14h	410.6	5882.9
Fracture 1 14h	410.6	5868.3
Fracture 1 14h	410.7	5857.2
Fracture 1 14h	408.6	5866.9
Fracture 1 14h	408.2	5849.4
Fracture 1 14h	408.7	5851.6
Fracture 1 14h	408.1	5858.1
Fracture 1 14h	408.6	5851.8
Fracture 1 14h	409.2	5852.8
Fracture 1 14h	408.3	5860.7
Fracture 1 14h	409.2	5863.4
Fracture 1 14h	409.2	5854.6
Fracture 1 14h	408.3	5857
Fracture 1 14h	408.5	5854.3
Fracture 1 14h	407.8	5844.5
Fracture 1 14h	408.7	5848.1
Fracture 1 14h	408.8	5851.9
Fracture 1 14h	407.4	5845.2
Fracture 1 14h	407.7	5842.6
Fracture 1 14h	408.4	5847.4
Fracture 1 14h	408.2	5843.3
Fracture 1 14h	408.1	5849.1
Fracture 1 14h	408.8	5844.4
Fracture 1 14h	408.8	5836.9
Fracture 1 14h	407.6	5844.7
Fracture 1 14h	408.3	5839.1
Fracture 1 14h	408.5	5839.8
Fracture 1 14h	406.6	5840.8
Fracture 1 14h	408.4	5853.1
Fracture 1 14h	407.6	5849.3
Fracture 1 14h	407.3	5853.7
Fracture 1 14h	408.3	5858
Fracture 1 14h	408.2	5856.3
Fracture 1 14h	407.6	5856.8
Fracture 1 14h	408.8	5861.4
Fracture 1 14h	409.3	5848.1
Fracture 1 14h	407.1	5851
Fracture 1 14h	407.9	5860.4
Fracture 1 14h	407.1	5841
Fracture 1 14h	405.1	5844.6
Fracture 1 14h	405.6	5849.9
Fracture 1 14h	406.8	5832.4
Fracture 1 14h	407.4	5837.7
Fracture 1 14h	408.4	5839
Fracture 1 14h	409.5	5838.9
Fracture 1 14h	408.7	5844.1
Fracture 1 14h	410.9	5848.5
Fracture 1 14h	413	5847
Fracture 1 14h	412.9	5855.2
Fracture 1 14h	413.1	5863.2
Fracture 1 14h	413.7	5854.6
Fracture 1 14h	413.7	5857.2
Fracture 1 14h	415	5866.9
Fracture 1 14h	415.9	5858.6
Fracture 1 14h	414.4	5861.7
Fracture 1 14h	412.8	5861.7
Fracture 1 14h	412.9	5848.5
Fracture 1 14h	413.6	5856.9
Fracture 1 14h	415.2	5856
Fracture 1 14h	416.5	5847.7
Fracture 1 14h	416.7	5852.9
Fracture 1 14h	417.3	5844.2
Fracture 1 14h	418	5844.6
Fracture 1 14h	416.6	5853.4
Fracture 1 14h	415.9	5847.6
Fracture 1 14h	416.9	5842.7
Fracture 1 14h	416.6	5858.5
Fracture 1 14h	415.4	5851
Fracture 1 14h	415.9	5856.2
Fracture 1 14h	415.5	5870.1
Fracture 1 14h	415.3	5880.1
Fracture 1 14h	413.7	5872.9
Fracture 1 14h	414.2	5892.3
Fracture 1 14h	415.4	5901.1
Fracture 1 14h	413.8	5899.8
Fracture 1 14h	413.9	5908.7
Fracture 1 14h	414.9	5917.9
Fracture 1 14h	415.2	5918.6
Fracture 1 14h	416.1	5930
Fracture 1 14h	416.4	5928.9
Fracture 1 14h	415.4	5919.4
Fracture 1 14h	416.5	5937.2
Fracture 1 14h	416.8	5942.7
Fracture 1 14h	416.5	5937.5
Fracture 1 14h	416.7	5950.7
Fracture 1 14h	417.2	5958.1
Fracture 1 14h	417.1	5960.9
Fracture 1 14h	417.4	5962.9
Fracture 1 14h	419.3	5968.7
Fracture 1 14h	420.6	5966.2
Fracture 1 14h	422.3	5972.4
Fracture 1 14h	423.6	5976.7
Fracture 1 14h	423.8	5975.1
Fracture 1 14h	424.8	5973.8
Fracture 1 14h	424.7	5974.2
Fracture 1 14h	424.1	5968.5
Fracture 1 14h	425.2	5968.7
Fracture 1 14h	427.5	5966.8
Fracture 1 14h	427.2	5957.5
Fracture 1 14h	428.3	5966.2
Fracture 1 14h	429.2	5966.2
Fracture 1 14h	429.7	5958.9
Fracture 1 14h	429.3	5967.3
Fracture 1 14h	431.4	5967.8
Fracture 1 14h	432.5	5959.4
Fracture 1 14h	430.4	5960.2
Fracture 1 14h	430.9	5964.5
Fracture 1 14h	430.9	5951.1
Fracture 1 14h	431.2	5950.8
Fracture 1 14h	431.7	5949
Fracture 1 14h	431.8	5921.7
Fracture 1 14h	431.4	5931.5
Fracture 1 14h	433.2	5922.2
Fracture 1 14h	432.9	5912.4
Fracture 1 14h	431.6	5914.8
Fracture 1 14h	432.3	5913.2
Fracture 1 14h	431.6	5895.7
Fracture 1 14h	429.7	5904.5
Fracture 1 14h	429	5905.9
Fracture 1 14h	429	5893
Fracture 1 14h	427.5	5898
Fracture 1 14h	426.4	5894.8
Fracture 1 14h	426.1	5898.6
Fracture 1 14h	424.6	5900
Fracture 1 14h	424.7	5894.1
Fracture 1 14h	424.5	5904.3
Fracture 1 14h	422.4	5912.8
Fracture 1 14h	422.3	5915.9
Fracture 1 14h	421.9	5921.7
Fracture 1 14h	420.3	5933.4
Fracture 1 14h	421.7	5929.2
Fracture 1 14h	422.7	5931
Fracture 1 14h	421.9	5949.9
Fracture 1 14h	425	5949.3
Fracture 1 14h	427.2	5941.2
Fracture 1 14h	428.5	5957.8
Fracture 1 14h	430.9	5961.7
Fracture 1 14h	431.5	5961.1
Fracture 1 14h	434.5	5975.4
Fracture 1 14h	436.7	5979.3
Fracture 1 14h	439.9	5973
Fracture 1 14h	441.9	5990
Fracture 1 14h	441.9	5994.9
Fracture 1 14h	443.4	5979.6
Fracture 1 14h	445.1	5998.3
Fracture 1 14h	444.2	5997
Fracture 1 14h	443	5976.7
Fracture 1 14h	441.4	5993.8
Fracture 1 14h	442.9	5995.8
Fracture 1 14h	446	5986.7
Fracture 1 14h	447.7	6003.2
Fracture 1 14h	450.4	6007.5
Fracture 1 14h	452.3	5998.9
Fracture 1 14h	453.3	6008.5
Fracture 1 14h	457.4	6015.6
Fracture 1 14h	458.8	6003.2
Fracture 1 14h	459.2	6013.5
Fracture 1 14h	460.5	6012.1
Fracture 1 14h	460.6	6005.3
Fracture 1 14h	460.2	6016.5
Fracture 1 14h	460.2	6018.3
Fracture 1 14h	460.3	6013.1
Fracture 1 14h	457.9	6013.3
Fracture 1 14h	458.2	6014.2
Fracture 1 14h	456.4	6006.6
Fracture 1 14h	454.5	5997.1
Fracture 1 14h	454.5	6012.3
Fracture 1 14h	454.7	5999.6
Fracture 1 14h	453.1	5995.2
Fracture 1 14h	452.3	5989.5
Fracture 1 14h	452	5979
Fracture 1 14h	449.8	5982.4
Fracture 1 14h	449.9	5979.6
Fracture 1 14h	448	5962.1
Fracture 1 14h	448	5961.6
Fracture 1 14h	446.8	5954.7
Fracture 1 14h	444.4	5943.8
Fracture 1 14h	443.3	5943.6
Fracture 1 14h	442.9	5936
Fracture 1 14h	441.2	5932.8
Fracture 1 14h	440	5938.5
Fracture 1 14h	439.6	5925.4
Fracture 1 14h	437	5934.2
Fracture 1 14h	435.2	5936.4
Fracture 1 14h	435	5920.2
Fracture 1 14h	435.1	5922.8
Fracture 1 14h	434.6	5922.8
Fracture 1 14h	434.3	5918.3
Fracture 1 14h	433	5913.7
Fracture 1 14h	431.5	5922.3
Fracture 1 14h	431.3	5920.5
Fracture 1 14h	430.5	5918.9
Fracture 1 14h	427.3	5860.6
Fracture 1 14h	426.3	5904.2
Fracture 1 14h	423.8	5908.5
Fracture 1 14h	424.9	5905.5
Fracture 1 14h	425.9	5905.7
Fracture 1 14h	425	5907.8
Fracture 1 14h	424.8	5914.1
Fracture 1 14h	424.4	5917.1
Fracture 1 14h	424.4	5912.1
Fracture 1 14h	422.5	5922.3
Fracture 1 14h	422.9	5909
Fracture 1 14h	422.3	5905.6
Fracture 1 14h	422.3	5915.9
Fracture 1 14h	420.7	5922.2
Fracture 1 14h	418.6	5927.5
Fracture 1 14h	418.6	5929.8
Fracture 1 14h	417.6	5938.9
Fracture 1 14h	417	5936.5
Fracture 1 14h	416.2	5958.2
Fracture 1 14h	415.9	5964.9
Fracture 1 14h	415.3	5971.8
Fracture 1 14h	415	5985.4
Fracture 1 14h	415.9	5996.9
Fracture 1 14h	415.7	5992.6
Fracture 1 14h	415.9	6004.9
Fracture 1 14h	417.2	5998
Fracture 1 14h	419.9	5995.1
Fracture 1 14h	419.3	6004.4
Fracture 1 14h	420.1	6002.4
Fracture 1 14h	420.2	5992.3
Fracture 1 14h	419.5	5997.3
Fracture 1 14h	423	6004.4
Fracture 1 14h	425.1	5996.2
Fracture 1 14h	425.6	6002.8
Fracture 1 14h	424.6	6001.2
Fracture 1 14h	423.9	6001.9
Fracture 1 14h	424.4	6010.3
Fracture 1 14h	424.7	6000.8
Fracture 1 14h	424.7	5998.4
Fracture 1 14h	424.5	5998.7
Fracture 1 14h	424.5	5985.2
Fracture 1 14h	424.4	5973.4
Fracture 1 14h	423	5973.8
Fracture 1 14h	423.1	5963.3
Fracture 1 14h	423.6	5942.4
Fracture 1 14h	423.6	5933.5
Fracture 1 14h	423.2	5928.9
Fracture 1 14h	422.6	5910.4
Fracture 1 14h	423	5914.6
Fracture 1 14h	423.4	5912.1
Fracture 1 14h	423.6	5899.9
Fracture 1 14h	422.5	5902.9
Fracture 1 14h	422.1	5888
Fracture 1 14h	422.2	5882.6
Fracture 1 14h	419.3	5883.6
Fracture 1 14h	420	5875
Fracture 1 14h	419.4	5866.7
Fracture 1 14h	418.7	5869.2
Fracture 1 14h	417.3	5870.8
Fracture 1 14h	418.1	5878.1
Fracture 1 14h	415.8	5887.6
Fracture 1 14h	413.9	5906
Fracture 1 14h	414.1	5900.8
Fracture 1 14h	413.6	5906.7
Fracture 1 14h	412.8	5917.6
Fracture 1 14h	412.5	5914.5
Fracture 1 14h	411.8	5918.2
Fracture 1 14h	412.7	5926.7
Fracture 1 14h	413.2	5925
Fracture 1 14h	411.9	5923.2
Fracture 1 14h	412.7	5926.3
Fracture 1 14h	413.1	5922.5
Fracture 1 14h	414	5918.9
Fracture 1 14h	413.3	5929
Fracture 1 14h	413.1	5917.3
Fracture 1 14h	414	5926.6
Fracture 1 14h	413.7	5928.2
Fracture 1 14h	413.8	5930.7
Fracture 1 14h	413.6	5935.9
Fracture 1 14h	412.9	5933.6
Fracture 1 14h	413.2	5924.6
Fracture 1 14h	412.9	5937.3
Fracture 1 14h	412.6	5934.1
Fracture 1 14h	412.3	5932.3
Fracture 1 14h	412	5927.3
Fracture 1 14h	412.9	5936.4
Fracture 1 14h	412.9	5937.3
Fracture 1 14h	411.7	5942.3
Fracture 1 14h	411.4	5949.5
Fracture 1 14h	410.3	5952.5
Fracture 1 14h	409.2	5956.6
Fracture 1 14h	409.3	5963
Fracture 1 14h	407.8	5970.8
Fracture 1 14h	407.9	5977.6
Fracture 1 14h	409.6	5987.3
Fracture 1 14h	410.4	5987.3
Fracture 1 14h	409.7	5992.3
Fracture 1 14h	409	5991.8
Fracture 1 14h	410.4	5981.8
Fracture 1 14h	410.5	5981.8
Fracture 1 14h	411.2	5967.6
Fracture 1 14h	411.5	5959.4
Fracture 1 14h	411.7	5949.1
Fracture 1 14h	412	5943.7
Fracture 1 14h	412.4	5934.2
Fracture 1 14h	412	5929.6
Fracture 1 14h	411.3	5922.8
Fracture 1 14h	411.1	5921.9
Fracture 1 14h	411.4	5924.1
Fracture 1 14h	411	5909.5
Fracture 1 14h	411.3	5924.4
Fracture 1 14h	411.2	5934.4
Fracture 1 14h	412.1	5928.8
Fracture 1 14h	410.8	5952.8
Fracture 1 14h	410.4	5957.1
Fracture 1 14h	411.6	5962.3
Fracture 1 14h	412.5	5980.9
Fracture 1 14h	413	5992
Fracture 1 14h	414.1	5992.5
Fracture 1 14h	416.7	5996.6
Fracture 1 14h	419.3	6010.4
Fracture 1 14h	475.4	6017.9
Fracture 1 14h	502.4	6030.2
Fracture 1 14h	517.8	6037.2
Fracture 1 14h	524.6	6040.8
Fracture 1 14h	531.4	6050.4
Fracture 1 14h	530.1	6065.2
Fracture 1 14h	517.5	6064.4
Fracture 1 14h	506.4	6063.3
Fracture 1 14h	498.4	6075
Fracture 1 14h	498	6075.8
Fracture 1 14h	501.7	6074.9
Fracture 1 14h	496.2	6080.1
Fracture 1 14h	488.9	6079.3
Fracture 1 14h	487.4	6079.2
Fracture 1 14h	485.2	6074.4
Fracture 1 14h	482	6071.6
Fracture 1 14h	478	6069.6
Fracture 1 14h	471.9	6075.8
Fracture 1 14h	470.9	6060.9
Fracture 1 14h	470.5	6068.7
Fracture 1 14h	469.4	6062.9
Fracture 1 14h	464.3	6068
Fracture 1 14h	462.7	6083.2
Fracture 1 14h	459.9	6082.5
Fracture 1 14h	458.7	6092
Fracture 1 14h	456.4	6080.5
Fracture 1 14h	454.4	6105.5
Fracture 1 14h	450.7	6093.9
Fracture 1 14h	447.8	6106.8
Fracture 1 14h	448.1	6108.8
Fracture 1 14h	448	6103
Fracture 1 14h	446.2	6099.2
Fracture 1 14h	447.3	6093.6
Fracture 1 14h	446.2	6086.8
Fracture 1 14h	443.6	6082.8
Fracture 1 14h	442.8	6081.6
Fracture 1 14h	440.9	6073.4
Fracture 1 14h	440.3	6054.4
Fracture 1 14h	437.9	6049.9
Fracture 1 14h	440	6050.9
Fracture 1 14h	438.1	6033.4
Fracture 1 14h	438.9	6042.1
Fracture 1 14h	439.1	6034.6
Fracture 1 14h	439.8	6028.9
Fracture 1 14h	439.6	6019.5
Fracture 1 14h	439.4	6021.7
Fracture 1 14h	438.3	6019.4
Fracture 1 14h	438.2	6024.1
Fracture 1 14h	437.9	6031.6
Fracture 1 14h	437.8	6013.9
Fracture 1 14h	437.4	6026.7
Fracture 1 14h	438.7	6013.7
Fracture 1 14h	439.8	6024.4
Fracture 1 14h	439.5	6019.2
Fracture 1 14h	440.6	6012.6
Fracture 1 14h	440.6	6003
Fracture 1 14h	440.7	6022.1
Fracture 1 14h	442	6015.7
Fracture 1 14h	441.4	6022.3
Fracture 1 14h	441.5	6021.1
Fracture 1 14h	441.5	6030
Fracture 1 14h	439.2	6026.1
Fracture 1 14h	436.8	6027.4
Fracture 1 14h	435.8	6037.2
Fracture 1 14h	435	6043.5
Fracture 1 6h	447.6	5797.2
Fracture 1 6h	448.9	5795.5
Fracture 1 6h	448.8	5815.3
Fracture 1 6h	447.3	5815.6
Fracture 1 6h	447.5	5819.5
Fracture 1 6h	446.4	5841.9
Fracture 1 6h	445.2	5846.8
Fracture 1 6h	443.8	5847.7
Fracture 1 6h	440.6	5861.5
Fracture 1 6h	437.2	5871
Fracture 1 6h	437.3	5879.7
Fracture 1 6h	437.4	5873.1
Fracture 1 6h	436.6	5874
Fracture 1 6h	438.3	5881
Fracture 1 6h	439.3	5872.2
Fracture 1 6h	439.8	5876.6
Fracture 1 6h	442.8	5892.4
Fracture 1 6h	540.8	5890
Fracture 1 6h	564.5	5896.7
Fracture 1 6h	576	5900.2
Fracture 1 6h	575.1	5908.9
Fracture 1 6h	603.4	5902.9
Fracture 1 6h	616.6	5895.8
Fracture 1 6h	621	5909.2
Fracture 1 6h	615.9	5904.5
Fracture 1 6h	605.9	5903.9
Fracture 1 6h	597.5	5920.8
Fracture 1 6h	588.5	5915.2
Fracture 1 6h	583.4	5918.4
Fracture 1 6h	579	5940.1
Fracture 1 6h	577.3	5942.4
Fracture 1 6h	576	5948.4
Fracture 1 6h	571.1	5969.1
Fracture 1 6h	566.2	5972.4
Fracture 1 6h	562.9	5970.4
Fracture 1 6h	559.3	5982
Fracture 1 6h	561.4	5971.8
Fracture 1 6h	560.8	5957.2
Fracture 1 6h	563.6	5960.7
Fracture 1 6h	562.9	5944.3
Fracture 1 6h	558.5	5924.2
Fracture 1 6h	552.3	5918.9
Fracture 1 6h	544.7	5906.1
Fracture 1 6h	540.2	5897.9
Fracture 1 6h	460.1	5894.9
Fracture 1 6h	433.9	5878.5
Fracture 1 6h	423.6	5863.4
Fracture 1 6h	426	5862.1
Fracture 1 6h	425.2	5851.9
Fracture 1 6h	424.7	5833.8
Fracture 1 6h	424.4	5842.3
Fracture 1 6h	429	5841.6
Fracture 1 6h	428.5	5837.8
Fracture 1 6h	428.1	5854.9
Fracture 1 6h	426.3	5857.8
Fracture 1 6h	424.5	5856
Fracture 1 6h	430.1	5874.6
Fracture 1 6h	435.7	5868
Fracture 1 6h	437.8	5858.1
Fracture 1 6h	439.8	5866.2
Fracture 1 6h	445.9	5863.9
Fracture 1 6h	448.9	5857.1
Fracture 1 6h	454.3	5869.8
Fracture 1 6h	460	5869.4
Fracture 1 6h	463.4	5869.7
Fracture 1 6h	462.3	5886.5
Fracture 1 6h	464.7	5890.1
Fracture 1 6h	469.4	5887.8
Fracture 1 6h	471.8	5894
Fracture 1 6h	475.8	5901
Fracture 1 6h	480.6	5914.9
Fracture 1 6h	482.7	5912
Fracture 1 6h	486.4	5922.7
Fracture 1 6h	549.8	5938.3
Fracture 1 6h	601.2	5943.8
Fracture 1 6h	600.7	5954.4
Fracture 1 6h	616.7	5969.4
Fracture 1 6h	628.1	5963.7
Fracture 1 6h	625.2	5965.7
Fracture 1 6h	618.6	5951.4
Fracture 1 6h	620.5	5946.5
Fracture 1 6h	610.4	5929.9
Fracture 1 6h	599.4	5916.6
Fracture 1 6h	473.6	5913.7
Fracture 1 6h	460.6	5898.7
Fracture 1 6h	440.5	5892.7
Fracture 1 6h	429.3	5898.1
Fracture 1 6h	428.8	5890.9
Fracture 1 6h	430.1	5888.8
Fracture 1 6h	432.1	5905.1
Fracture 1 6h	435.3	5906.3
Fracture 1 6h	441.2	5897.9
Fracture 1 6h	449.5	5917.2
Fracture 1 6h	457.4	5915.6
Fracture 1 6h	463.8	5908
Fracture 1 6h	469.1	5919.2
Fracture 1 6h	466.2	5904
Fracture 1 6h	465.9	5887.6
Fracture 1 6h	465.1	5890.8
Fracture 1 6h	462.9	5873.1
Fracture 1 6h	464.2	5858
Fracture 1 6h	464.1	5869.4
Fracture 1 6h	463.7	5864.9
Fracture 1 6h	463.3	5857.8
Fracture 1 6h	462.2	5878.2
Fracture 1 6h	467.3	5874.3
Fracture 1 6h	553.3	5870.5
Fracture 1 6h	548.6	5888.2
Fracture 1 6h	532.4	5885.9
Fracture 1 6h	506.7	5887.3
Fracture 1 6h	490.7	5903.1
Fracture 1 6h	478.9	5902
Fracture 1 6h	467.6	5890.8
Fracture 1 6h	458.7	5897.4
Fracture 1 6h	452.5	5886.4
Fracture 1 6h	449	5866.8
Fracture 1 6h	444.6	5875.6
Fracture 1 6h	443.4	5862.1
Fracture 1 6h	437.6	5850.2
Fracture 1 6h	430.8	5861.3
Fracture 1 6h	426.5	5857.7
Fracture 1 6h	424.7	5847.2
Fracture 1 6h	422.4	5856.3
Fracture 1 6h	420.8	5849.1
Fracture 1 6h	419.1	5838.1
Fracture 1 6h	417.6	5844.2
Fracture 1 6h	415.5	5839
Fracture 1 6h	415.2	5822.3
Fracture 1 6h	412.4	5820.7
Fracture 1 6h	411	5817.9
Fracture 1 6h	412.1	5829
Fracture 1 6h	412	5820.2
Fracture 1 6h	409.8	5825.7
Fracture 1 6h	412	5831.7
Fracture 1 6h	411.6	5819.7
Fracture 1 6h	411.7	5825.7
Fracture 1 6h	412.7	5833.8
Fracture 1 6h	414.7	5826.3
Fracture 1 6h	416	5831.4
Fracture 1 6h	415.9	5820.2
Fracture 1 6h	416.1	5837.9
Fracture 1 6h	418	5836.1
Fracture 1 6h	418.3	5832.5
Fracture 1 6h	419.7	5848.7
Fracture 1 6h	420.8	5845.9
Fracture 1 6h	422.1	5842.3
Fracture 1 6h	423.2	5852.8
Fracture 1 6h	424.9	5845.7
Fracture 1 6h	427.5	5840.6
Fracture 1 6h	429	5848.4
Fracture 1 6h	427.7	5844
Fracture 1 6h	428.2	5836.6
Fracture 1 6h	427.4	5842
Fracture 1 6h	425.6	5832.6
Fracture 1 6h	424.2	5816.6
Fracture 1 6h	423.6	5816.8
Fracture 1 6h	422.5	5812.3
Fracture 1 6h	422.4	5803.6
Fracture 1 6h	422.3	5822.8
Fracture 1 6h	420.2	5816.4
Fracture 1 6h	421.1	5818.3
Fracture 1 6h	420.5	5828.3
Fracture 1 6h	420.6	5826.9
Fracture 1 6h	423.6	5821.3
Fracture 1 6h	426.6	5828.3
Fracture 1 6h	428.7	5824.6
Fracture 1 6h	430.9	5817.9
Fracture 1 6h	429	5823.5
Fracture 1 6h	430.3	5814.1
Fracture 1 6h	431.9	5805.8
Fracture 1 6h	429.8	5813.4
Fracture 1 6h	427.7	5803.4
Fracture 1 6h	426.5	5787.8
Fracture 1 6h	426.2	5801.9
Fracture 1 6h	424.4	5795.1
Fracture 1 6h	424.2	5788.8
Fracture 1 6h	422.9	5798.9
Fracture 1 6h	420.6	5798.9
Fracture 1 6h	420.6	5788.7
Fracture 1 6h	420.6	5798.7
Fracture 1 6h	418.3	5793.5
Fracture 1 6h	418.6	5781.6
Fracture 1 6h	417.6	5788.4
Fracture 1 6h	415.5	5778.7
Fracture 1 6h	416.1	5765.3
Fracture 1 6h	415.7	5764.6
Fracture 1 6h	414.5	5752.8
Fracture 1 6h	414.6	5739
Fracture 1 6h	413.7	5746.4
Fracture 1 6h	412.9	5744
Fracture 1 6h	412.5	5740.9
Fracture 1 6h	411.7	5756.9
Fracture 1 6h	412.5	5761.6
Fracture 1 6h	412.4	5764.5
Fracture 1 6h	413.1	5781.3
Fracture 1 6h	414.4	5795.2
Fracture 1 6h	418.1	5795
Fracture 1 6h	420.5	5815.4
Fracture 1 6h	423.5	5817.5
Fracture 1 6h	572.9	5812.8
Fracture 1 6h	583	5814.4
Fracture 1 6h	558.1	5819.8
Fracture 1 6h	534	5816.9
Fracture 1 6h	515.2	5822.1
Fracture 1 6h	505.8	5834.1
Fracture 1 6h	500.4	5843.5
Fracture 1 6h	495	5847.4
Fracture 1 6h	490.7	5867.8
Fracture 1 6h	491.3	5880
Fracture 1 6h	500.6	5894.9
Fracture 1 6h	509.6	5918.8
Fracture 1 6h	521.8	5929.7
Fracture 1 6h	526.6	5942
Fracture 1 6h	530.7	5960
Fracture 1 6h	536.1	5957.9
Fracture 1 6h	536.1	5959.3
Fracture 1 6h	538.5	5962.6
Fracture 1 6h	538	5947
Fracture 1 6h	534.1	5943.8
Fracture 1 6h	530.6	5934.7
Fracture 1 6h	528.1	5917.7
Fracture 1 6h	524.5	5904.1
Fracture 1 6h	518.3	5907.8
Fracture 1 6h	514	5885
Fracture 1 6h	507.3	5877.6
Fracture 1 6h	501.4	5881.4
Fracture 1 6h	498.9	5868.6
Fracture 1 6h	494.7	5862.7
Fracture 1 6h	490.9	5870.7
Fracture 1 6h	488.9	5856
Fracture 1 6h	484.7	5849.8
Fracture 1 6h	480.3	5852.3
Fracture 1 6h	475.1	5837.4
Fracture 1 6h	471.2	5830.1
Fracture 1 6h	468.7	5830.8
Fracture 1 6h	465	5822.2
Fracture 1 6h	461.9	5818.7
Fracture 1 6h	458.7	5825.8
Fracture 1 6h	457.9	5823.5
Fracture 1 6h	458.6	5814.2
Fracture 1 6h	455.7	5825.9
Fracture 1 6h	454.8	5819.7
Fracture 1 6h	451.9	5814.3
Fracture 1 6h	451	5814.8
Fracture 1 6h	449.6	5803
Fracture 1 6h	447	5796.2
Fracture 1 6h	446.8	5795.3
Fracture 1 6h	444.9	5780.9
Fracture 1 6h	444.5	5780.9
Fracture 1 6h	442.6	5774.4
Fracture 1 6h	441.2	5762.6
Fracture 1 6h	439	5770.5
Fracture 1 6h	436.4	5768.1
Fracture 1 6h	434.9	5770
Fracture 1 6h	433	5775.2
Fracture 1 6h	433	5772.8
Fracture 1 6h	433.3	5774.1
Fracture 1 6h	431.3	5781.4
Fracture 1 6h	430	5784.7
Fracture 1 6h	426.5	5775.6
Fracture 1 6h	377	5770.5
Fracture 1 6h	411	5775.7
Fracture 1 6h	416.7	5769.3
Fracture 1 6h	412.9	5763.2
Fracture 1 6h	414.1	5770.7
Fracture 1 6h	407.4	5759.5
Fracture 1 6h	402.9	5763.2
Fracture 1 6h	405.9	5770.6
Fracture 1 6h	406.7	5771.1
Fracture 1 6h	403.9	5776.4
Fracture 1 6h	399.3	5787.7
Fracture 1 6h	401.1	5783.6
Fracture 1 6h	400.5	5786.3
Fracture 1 6h	395.9	5791
Fracture 1 6h	395.7	5783.9
Fracture 1 6h	394.4	5786.9
Fracture 1 6h	390.1	5788.4
Fracture 1 6h	391.8	5789
Fracture 1 6h	391.1	5784.5
Fracture 1 6h	393.8	5786.3
Fracture 1 6h	394.1	5774.1
Fracture 1 6h	394.1	5772.5
Fracture 1 6h	395.2	5772.5
Fracture 1 6h	397.9	5764.4
Fracture 1 6h	398.8	5761.4
Fracture 1 6h	398.7	5775.1
Fracture 1 6h	396.7	5769.1
Fracture 1 6h	397.7	5770.3
Fracture 1 6h	398.9	5780.3
Fracture 1 6h	399.7	5777.5
Fracture 1 6h	400	5776.8
Fracture 1 6h	400.3	5784
Fracture 1 6h	398.4	5779.1
Fracture 1 6h	399.5	5775.9
Fracture 1 6h	399.6	5784
Fracture 1 6h	398.3	5775.9
Fracture 1 6h	399.5	5772.1
Fracture 1 6h	397.9	5778.4
Fracture 1 6h	398.4	5770.3
Fracture 1 6h	398.7	5768.8
Fracture 1 6h	399	5777.4
Fracture 1 6h	399.3	5769.7
Fracture 1 6h	400	5765.3
Fracture 1 6h	399.9	5772.5
Fracture 1 6h	399.9	5765.9
Fracture 1 6h	402	5766.6
Fracture 1 6h	400	5772.5
Fracture 1 6h	401.5	5771.6
Fracture 1 6h	403.4	5774.2
Fracture 1 6h	401.5	5770.7
Fracture 1 6h	401.9	5770.7
Fracture 1 6h	402.2	5778
Fracture 1 6h	403.1	5773.6
Fracture 1 6h	403.5	5776.6
Fracture 1 6h	404.9	5785.5
Fracture 1 6h	404.3	5786.2
Fracture 1 6h	404.3	5789.9
Fracture 1 6h	404.2	5797.5
Fracture 1 6h	404	5803.5
Fracture 1 6h	406.3	5795.7
Fracture 1 6h	406	5799.3
Fracture 1 6h	406.7	5808.2
Fracture 1 6h	407.7	5795.7
Fracture 1 6h	407.3	5793.6
Fracture 1 6h	405.9	5801.1
Fracture 1 6h	407.7	5797.4
Fracture 1 6h	407.6	5793
Fracture 1 6h	407.4	5802.5
Fracture 1 6h	407.6	5793.3
Fracture 1 6h	408.8	5788.1
Fracture 1 6h	408.4	5787.8
Fracture 1 6h	408.8	5777.1
Fracture 1 6h	410.9	5774.2
Fracture 1 6h	410.3	5781.3
Fracture 1 6h	409.5	5776.1
Fracture 1 6h	410.1	5772.8
Fracture 1 5h	464	5901.6
Fracture 1 5h	464.4	5903.5
Fracture 1 5h	464	5887.4
Fracture 1 5h	460.7	5875.2
Fracture 1 5h	458.4	5876.6
Fracture 1 5h	456.5	5863.6
Fracture 1 5h	455	5854.6
Fracture 1 5h	451.6	5858
Fracture 1 5h	448.4	5841.5
Fracture 1 5h	445.8	5848.6
Fracture 1 5h	443.4	5833.6
Fracture 1 5h	443.4	5845
Fracture 1 5h	444.2	5853.5
Fracture 1 5h	446.3	5856.4
Fracture 1 5h	447.1	5860.8
Fracture 1 5h	448.1	5878.9
Fracture 1 5h	448.6	5882.6
Fracture 1 5h	451.5	5888.3
Fracture 1 5h	451.9	5900
Fracture 1 5h	454.4	5890.8
Fracture 1 5h	455.3	5893.6
Fracture 1 5h	457.3	5875.9
Fracture 1 5h	460.3	5881.9
Fracture 1 5h	462.7	5897.1
Fracture 1 5h	463.6	5891.5
Fracture 1 5h	467.5	5887.7
Fracture 1 5h	469.7	5906
Fracture 1 5h	471.8	5917.3
Fracture 1 5h	473.1	5915
Fracture 1 5h	472.5	5933.4
Fracture 1 5h	475.7	5925
Fracture 1 5h	480.1	5922.4
Fracture 1 5h	482.6	5924.2
Fracture 1 5h	484.5	5923
Fracture 1 5h	485.1	5918.2
Fracture 1 5h	486.7	5922.2
Fracture 1 5h	487.5	5915.8
Fracture 1 5h	488	5912.2
Fracture 1 5h	485.1	5905.1
Fracture 1 5h	482.7	5893.6
Fracture 1 5h	479.5	5894.6
Fracture 1 5h	476.2	5885.6
Fracture 1 5h	473.6	5874.2
Fracture 1 5h	471.8	5859.6
Fracture 1 5h	468.8	5853.2
Fracture 1 5h	465.8	5854.2
Fracture 1 5h	462	5859.2
Fracture 1 5h	459.4	5858
Fracture 1 5h	457.8	5858.6
Fracture 1 5h	455.4	5867.9
Fracture 1 5h	453	5870.2
Fracture 1 5h	453.9	5875.3
Fracture 1 5h	457.6	5888
Fracture 1 5h	460.9	5888.2
Fracture 1 5h	463.6	5898.1
Fracture 1 5h	465.5	5908.6
Fracture 1 5h	467.1	5907.8
Fracture 1 5h	465.9	5925.2
Fracture 1 5h	464.6	5929.5
Fracture 1 5h	464.6	5941.7
Fracture 1 5h	461.2	5950.8
Fracture 1 5h	459.7	5950.4
Fracture 1 5h	458.7	5951.3
Fracture 1 5h	456.5	5946.2
Fracture 1 5h	455.3	5936.9
Fracture 1 5h	454.8	5931.5
Fracture 1 5h	452.7	5929.2
Fracture 1 5h	453.1	5922
Fracture 1 5h	451.8	5922.6
Fracture 1 5h	449.9	5929.5
Fracture 1 5h	449.7	5927.8
Fracture 1 5h	449.1	5944.9
Fracture 1 5h	448.5	5955.8
Fracture 1 5h	451.2	5979.4
Fracture 1 5h	539.1	5993.1
Fracture 1 5h	592.9	6016.4
Fracture 1 5h	604	6016.5
Fracture 1 5h	597.1	6030.1
Fracture 1 5h	600.4	6021.1
Fracture 1 5h	609.4	6032.2
Fracture 1 5h	596.1	6024.6
Fracture 1 5h	595.5	6026.2
Fracture 1 5h	585.3	6026.7
Fracture 1 5h	488.4	6035.8
Fracture 1 5h	447.6	6026.8
Fracture 1 5h	470.7	6036.9
Fracture 1 5h	561.6	6028.6
Fracture 1 5h	561.8	6018.4
Fracture 1 5h	597.8	6022.9
Fracture 1 5h	603.3	6003.8
Fracture 1 5h	592.2	5992.1
Fracture 1 5h	580.4	5989.5
Fracture 1 5h	468.2	5976.6
Fracture 1 5h	431.4	5972
Fracture 1 5h	426.3	5982
Fracture 1 5h	445.9	5987.6
Fracture 1 5h	467.4	5994.6
Fracture 1 5h	475.2	6001.7
Fracture 1 5h	497	6013.3
Fracture 1 5h	516.3	6016.4
Fracture 1 5h	528.9	6021.3
Fracture 1 5h	546.1	6044
Fracture 1 5h	561.4	6047.9
Fracture 1 5h	641.3	6052
Fracture 1 5h	622.4	6071.5
Fracture 1 5h	601.5	6069
Fracture 1 5h	604.7	6071.9
Fracture 1 5h	600.4	6058.2
Fracture 1 5h	596.2	6057.5
Fracture 1 5h	584.2	6047.9
Fracture 1 5h	573.6	6048.9
Fracture 1 5h	563.7	6041.4
Fracture 1 5h	551.1	6026.6
Fracture 1 5h	542.7	6014.4
Fracture 1 5h	538.5	6011.3
Fracture 1 5h	535.6	5996.9
Fracture 1 5h	530.4	5990.4
Fracture 1 5h	523.2	5984.8
Fracture 1 5h	515.9	5980.7
Fracture 1 5h	510.6	5971.2
Fracture 1 5h	502.9	5967
Fracture 1 5h	424.6	5954.4
Fracture 1 5h	419.4	5946.6
Fracture 1 5h	414.3	5945.1
Fracture 1 5h	417.5	5932.4
Fracture 1 5h	407	5929
Fracture 1 5h	404	5922.1
Fracture 1 5h	405.2	5904.4
Fracture 1 5h	402.6	5904.1
Fracture 1 5h	405.5	5910
Fracture 1 5h	406.4	5898.9
Fracture 1 5h	407.7	5904.9
Fracture 1 5h	407.7	5904.5
Fracture 1 5h	409.5	5897
Fracture 1 5h	409.1	5893.4
Fracture 1 5h	407.4	5889.5
Fracture 1 5h	412.3	5880.5
Fracture 1 5h	420.4	5869.5
Fracture 1 5h	419	5857
Fracture 1 5h	420.9	5853.4
Fracture 1 5h	418.9	5854.1
Fracture 1 5h	417.5	5849
Fracture 1 5h	418.5	5842.4
Fracture 1 5h	417.8	5843.4
Fracture 1 5h	416	5842.1
Fracture 1 5h	415.1	5837.3
Fracture 1 5h	414.1	5835.3
Fracture 1 5h	416.1	5842.1
Fracture 1 5h	414.4	5834.5
Fracture 1 5h	413.3	5841.5
Fracture 1 5h	413.5	5837.9
Fracture 1 5h	411.7	5851.9
Fracture 1 5h	411.5	5860.6
Fracture 1 5h	411	5871
Fracture 1 5h	409.7	5876.2
Fracture 1 5h	412.5	5890.7
Fracture 1 5h	515.2	5920.9
Fracture 1 5h	555.6	5934.2
Fracture 1 5h	584.8	5955.5
Fracture 1 5h	598.2	5978.5
Fracture 1 5h	608.5	6000
Fracture 1 5h	637.9	6016.2
Fracture 1 5h	647.6	6039.7
Fracture 1 5h	650.2	6051.9
Fracture 1 5h	644	6049.7
Fracture 1 5h	637.8	6069.8
Fracture 1 5h	633.6	6066.5
Fracture 1 5h	638.9	6068.8
Fracture 1 5h	633.9	6071.2
Fracture 1 5h	629.9	6053.7
Fracture 1 5h	621.7	6055.9
Fracture 1 5h	615.4	6043.8
Fracture 1 5h	610.7	6034.1
Fracture 1 5h	600.6	6034.5
Fracture 1 5h	440.7	6026.3
Fracture 1 5h	422.7	6015.6
Fracture 1 5h	442.5	6012.1
Fracture 1 5h	431.5	6005.4
Fracture 1 5h	419.4	6001.2
Fracture 1 5h	418.9	6022.4
Fracture 1 5h	418.2	6007.4
Fracture 1 5h	416.1	6003.1
Fracture 1 5h	415.1	6008.3
Fracture 1 5h	414.4	5995.8
Fracture 1 5h	414.2	5991.1
Fracture 1 5h	412.9	5983.7
Fracture 1 5h	407.6	5984.4
Fracture 1 5h	404.4	5974
Fracture 1 5h	404.8	5958.1
Fracture 1 5h	404.4	5949.5
Fracture 1 5h	404.8	5933.1
Fracture 1 5h	406.5	5927.5
Fracture 1 5h	405.5	5913.1
Fracture 1 5h	407.1	5909.6
Fracture 1 5h	406.5	5904.7
Fracture 1 5h	406.1	5913.9
Fracture 1 5h	402	5892.1
Fracture 1 5h	402.2	5892.8
Fracture 1 5h	399.8	5884.3
Fracture 1 5h	400.1	5896.4
Fracture 1 5h	399.6	5896
Fracture 1 5h	400.3	5886.9
Fracture 1 5h	398.7	5886.6
Fracture 1 5h	398.8	5885.4
Fracture 1 5h	398.2	5879.1
Fracture 1 5h	398.5	5879.6
Fracture 1 5h	396.7	5885.7
Fracture 1 5h	397.7	5878.2
Fracture 1 5h	400.1	5869.2
Fracture 1 5h	400.9	5872
Fracture 1 5h	401.5	5870.4
Fracture 1 5h	402	5873.3
Fracture 1 5h	400.9	5876
Fracture 1 5h	401.8	5878
Fracture 1 5h	402.6	5882.3
Fracture 1 5h	403.4	5870
Fracture 1 5h	402.6	5860.8
Fracture 1 5h	405.7	5862.1
Fracture 1 5h	409	5863.3
Fracture 1 5h	409.7	5866.6
Fracture 1 5h	410	5859.9
Fracture 1 5h	412.5	5861.1
Fracture 1 5h	413.5	5854.6
Fracture 1 5h	414.6	5851.6
Fracture 1 5h	413	5856.1
Fracture 1 5h	413	5843.8
Fracture 1 5h	410.9	5852.6
Fracture 1 5h	409.4	5844.8
Fracture 1 5h	408.4	5835.8
Fracture 1 5h	407.6	5849.6
Fracture 1 5h	407.5	5849.9
Fracture 1 5h	406.4	5853.5
Fracture 1 5h	406.1	5862.1
Fracture 1 5h	405.7	5865.9
Fracture 1 5h	406.9	5866.7
Fracture 1 5h	409.3	5852.1
Fracture 1 5h	412.7	5854.3
Fracture 1 5h	497.6	5838.6
Fracture 1 5h	485.2	5840.4
Fracture 1 5h	471.5	5824.9
Fracture 1 5h	473.2	5823.6
Fracture 1 5h	454.9	5810.4
Fracture 1 5h	438.3	5813.4
Fracture 1 5h	430.3	5815.5
Fracture 1 5h	420.2	5817.9
Fracture 1 5h	418.1	5809.2
Fracture 1 5h	411.6	5796.8
Fracture 1 5h	411.7	5791.5
Fracture 1 5h	412.1	5800
Fracture 1 5h	407	5791.2
Fracture 1 5h	405.2	5801.9
Fracture 1 5h	407.8	5818.9
Fracture 1 5h	406.9	5827.8
Fracture 1 5h	406	5839.7
Fracture 1 5h	402.9	5857.2
Fracture 1 5h	401.5	5855.2
Fracture 1 5h	401.3	5865.7
Fracture 1 5h	401.4	5878.1
Fracture 1 5h	399.5	5892.3
Fracture 1 5h	400.7	5908.9
Fracture 1 5h	407	5928.1
Fracture 1 5h	410.9	5936.5
Fracture 1 5h	413.8	5957.3
Fracture 1 5h	418.7	5976.4
Fracture 1 5h	482.2	5981.6
Fracture 1 5h	498.3	5995.5
Fracture 1 5h	513.4	6012
Fracture 1 5h	525.7	6013.3
Fracture 1 5h	534.9	6020.2
Fracture 1 5h	545.6	6017.1
Fracture 1 5h	557.6	6026.4
Fracture 1 5h	553.1	6015.2
Fracture 1 5h	546.4	5997.2
Fracture 1 5h	536.1	5997.5
Fracture 1 5h	535.2	5983.3
Fracture 1 5h	528.8	5974.1
Fracture 1 5h	522.2	5957.3
Fracture 1 5h	514.5	5956.2
Fracture 1 5h	505.7	5945.4
Fracture 1 5h	499.1	5938.3
Fracture 1 5h	495	5930.8
Fracture 1 5h	492.6	5920.1
Fracture 1 5h	490.2	5911.1
Fracture 1 5h	488.1	5910.3
Fracture 1 5h	488.6	5902.1
Fracture 1 5h	492.4	5912.9
Fracture 1 5h	493.9	5917.4
Fracture 1 5h	496.8	5912.1
Fracture 1 5h	501.7	5913.3
Fracture 1 5h	507.1	5925.5
Fracture 1 5h	507	5933.5
Fracture 1 5h	510.4	5938.1
Fracture 1 5h	513.3	5945.5
Fracture 1 5h	513.6	5948.9
Fracture 1 5h	513.4	5954.2
Fracture 1 5h	512.5	5961.2
Fracture 1 5h	512.6	5964.2
Fracture 1 5h	511.7	5959.9
Fracture 1 5h	511.3	5957.8
Fracture 1 5h	508.5	5958.3
Fracture 1 5h	509.4	5972.9
Fracture 1 5h	506.6	5963.9
Fracture 1 5h	504.9	5959
Fracture 1 5h	504.7	5968.8
Fracture 1 5h	506.6	5972.1
Fracture 1 5h	507.8	5966.2
Fracture 1 5h	510.7	5961
Fracture 1 5h	512.3	5962.7
Fracture 1 5h	514	5962
Fracture 1 5h	514.7	5949.9
Fracture 1 5h	513.7	5935.5
Fracture 1 5h	513	5930.3
Fracture 1 5h	509.8	5928.9
Fracture 1 5h	507.8	5929.6
Fracture 1 5h	505.7	5936.3
Fracture 1 5h	502.5	5914.1
Fracture 1 5h	500.7	5912.1
Fracture 1 5h	497.6	5908.3
Fracture 1 5h	494	5922.1
Fracture 1 5h	489.5	5901.2
Fracture 1 5h	487.7	5918.8
Fracture 1 5h	488.3	5908.8
Fracture 1 5h	489.2	5917
Fracture 1 5h	487	5928.7
Fracture 1 5h	486.2	5927.1
Fracture 1 5h	487	5930.2
Fracture 1 5h	488.6	5932.6
Fracture 1 5h	489.4	5920
Fracture 1 5h	492.2	5930.1
Fracture 1 5h	492.7	5931.4
Fracture 1 5h	493.1	5924.7
Fracture 1 5h	493.4	5927.3
Fracture 1 5h	492.6	5943.2
Fracture 1 5h	491.9	5939.8
Fracture 1 5h	490.9	5943.5
Fracture 1 5h	490.5	5953.1
Fracture 1 5h	490.5	5960.8
Fracture 1 5h	490.3	5952.7
Fracture 1 5h	491	5967.1
Fracture 1 5h	493.6	5964.8
Fracture 1 5h	495.5	5964.7
Fracture 1 5h	494.8	5969.1
Fracture 1 5h	494.1	5982.3
Fracture 1 5h	492.9	5989.3
Fracture 1 5h	492.9	5990
Fracture 1 5h	494.2	5993.2
Fracture 1 5h	496.5	5990.1
Fracture 1 5h	499	5990.6
Fracture 1 5h	501.3	5984.2
Fracture 1 5h	633.7	5987.8
Fracture 1 5h	628.1	5988.2
Fracture 1 5h	618.7	5990.1
Fracture 1 5h	613.4	5975.3
Fracture 1 5h	587.1	5973.6
Fracture 1 5h	574.9	5969
Fracture 1 5h	576.7	5969.6
Fracture 1 5h	566.1	5973.5
Fracture 1 5h	562.7	5970.7
Fracture 1 5h	563.6	5978.3
Fracture 1 5h	568.6	5982.5
Fracture 1 5h	569.7	5975.8
Fracture 1 5h	569.4	5992.8
Fracture 1 5h	571.4	6003.9
Fracture 1 5h	569.9	5996
Fracture 1 5h	564.4	6012.8
Fracture 1 5h	559.9	6032.9
Fracture 1 5h	560.3	6030.7
Fracture 1 5h	562.6	6050.2
Fracture 1 5h	567.3	6058.9
Fracture 1 5h	573.6	6060.4
Fracture 1 5h	579.4	6067.3
Fracture 1 5h	584.8	6065.2
Fracture 1 5h	587	6073.4
Fracture 1 5h	586.5	6068.4
Fracture 1 5h	587.2	6076.4
Fracture 1 5h	586.1	6065.1
Fracture 1 5h	580.3	6054.6
Fracture 1 5h	578.6	6052.8
Fracture 1 5h	580.3	6041.5
Fracture 1 5h	583.4	6037.6
Fracture 1 5h	582.8	6036.8
Fracture 1 5h	577.4	6036.1
Fracture 1 5h	575.4	6036.2
Fracture 1 5h	574.1	6051.1
Fracture 1 5h	572.5	6053.2
Fracture 1 5h	572.1	6063
Fracture 1 5h	571.9	6073.9
Fracture 1 5h	573.5	6086
Fracture 1 5h	572.2	6071
Fracture 1 5h	572.3	6082.3
Fracture 1 5h	572.1	6079.1
Fracture 1 5h	571.8	6080.4
Fracture 1 5h	569.4	6062.2
Fracture 1 5h	569.9	6058.4
Fracture 1 5h	568.8	6055.7
Fracture 1 5h	564.7	6041.2
Fracture 1 5h	561.9	6018.5
Fracture 1 5h	561.9	6008.7
Fracture 1 5h	558.2	6001.6
Fracture 1 5h	554.2	5983.3
Fracture 1 5h	551.9	5967.7
Fracture 1 5h	549.8	5973
Fracture 1 5h	547.7	5963.5
Fracture 1 5h	542.6	5961.5
Fracture 1 5h	537.9	5945.3
Fracture 1 5h	535.8	5939.3
Fracture 1 5h	531.4	5931.5
Fracture 1 5h	529.3	5933.6
Fracture 1 5h	527.1	5922.9
Fracture 1 5h	525.5	5912.9
Fracture 1 5h	522.8	5915.8
Fracture 1 5h	521.1	5917.6
Fracture 1 5h	517.1	5916.7
Fracture 1 5h	515.4	5918.8
Fracture 1 5h	514.3	5915.6
Fracture 1 5h	513.1	5914.3
Fracture 1 5h	512.5	5908.3
Fracture 1 5h	510	5911.4
Fracture 1 5h	507.2	5909.5
Fracture 1 5h	414.4	5900.9
Fracture 1 5h	421.5	5897
Fracture 1 5h	417.4	5896.4
Fracture 1 5h	405.9	5894.5
Fracture 1 5h	390.5	5904.6
Fracture 1 5h	393.3	5894.9
Fracture 1 5h	398.2	5900.9
Fracture 1 5h	396.7	5887
Fracture 1 5h	398.1	5892.8
Fracture 1 5h	396.7	5888.5
Fracture 1 5h	399.3	5889.3
Fracture 1 5h	401.9	5894.1
Fracture 1 5h	401.9	5885.6
Fracture 1 5h	399.3	5871.2
Fracture 1 5h	398.9	5860.6
Fracture 1 5h	404.5	5864.6
Fracture 1 5h	410.1	5856.5
Fracture 1 5h	413.8	5853.8
Fracture 1 5h	415.5	5853.5
Fracture 1 5h	415	5835.4
Fracture 1 5h	416.1	5840.3
Fracture 1 5h	416.9	5831.7
Fracture 1 5h	415.5	5834.9
Fracture 1 5h	415.7	5835.3
Fracture 1 5h	417.1	5845.7
Fracture 1 5h	418.9	5848.6
Fracture 1 5h	422.3	5847.1
Fracture 1 5h	422.6	5835.3
Fracture 1 5h	426.2	5835.1
Fracture 1 5h	431	5838.1
Fracture 1 5h	432.5	5843.8
Fracture 1 5h	436.9	5839.6
Fracture 1 5h	436.9	5850.8
Fracture 1 5h	435.9	5853.8
Fracture 1 5h	438.9	5854.1
Fracture 1 5h	442.3	5853.8
Fracture 1 5h	447.8	5849.4
Fracture 1 5h	451.7	5836.4
Fracture 1 5h	491.9	5835.6
Fracture 1 5h	434.2	5835.7
Fracture 1 5h	430.5	5834.7
Fracture 1 5h	433.1	5833.3
Fracture 1 5h	434.2	5850.6
Fracture 1 5h	436.8	5853.9
Fracture 1 5h	439	5860.6
Fracture 1 5h	453.3	5874.5
Fracture 1 5h	464.2	5878.8
Fracture 1 5h	475.8	5886.7
Fracture 1 5h	473.6	5886.1
Fracture 1 5h	478.1	5880
Fracture 1 5h	477.7	5876.7
Fracture 1 5h	479.1	5880.9
Fracture 1 5h	476	5872
Fracture 1 5h	476.8	5865.2
Fracture 1 5h	474.9	5862.5
Fracture 1 5h	474.5	5855.8
Fracture 1 5h	472.1	5851
Fracture 1 5h	470.2	5846.8
Fracture 1 5h	471.4	5840.3
Fracture 1 5h	468.7	5838.6
Fracture 1 5h	468.1	5838.3
Fracture 1 5h	468.1	5840.8
Fracture 1 5h	468.6	5839.1
Fracture 1 5h	466.2	5858
Fracture 1 5h	459.7	5847.7
Fracture 1 5h	392	5850.3
Fracture 1 5h	393.5	5847.4
Fracture 1 5h	406.3	5841
Fracture 1 5h	406.7	5837.3
Fracture 1 5h	397.5	5836.4
Fracture 1 5h	394.7	5840.5
Fracture 1 5h	394.8	5830.7
Fracture 1 5h	393	5817.1
Fracture 1 5h	392.3	5821.3
Fracture 1 5h	401	5810.7
Fracture 1 5h	402.8	5811
Fracture 1 5h	403.6	5810
Fracture 1 5h	404.2	5797
Fracture 1 5h	401	5810.9
Fracture 1 5h	403.3	5799.4
Fracture 1 5h	400.1	5802.8
Fracture 1 5h	400.5	5814.2
Fracture 1 5h	398.8	5805.7
Fracture 1 5h	399.7	5815.2
Fracture 1 5h	400.9	5818.8
Fracture 1 5h	400.3	5819.5
Fracture 1 5h	401.8	5834.8
Fracture 1 5h	402	5843.9
Fracture 1 5h	402.6	5838
Fracture 1 5h	402.4	5856.2
Fracture 1 5h	403.7	5860.9
Fracture 1 5h	402.6	5855.3
Fracture 1 5h	405.7	5865.5
Fracture 1 5h	407.8	5874.7
Fracture 1 5h	411.9	5861.6
Fracture 1 5h	413.7	5870.8
Fracture 1 5h	417.3	5873
Fracture 1 5h	523.4	5869.1
Fracture 1 5h	545	5866.2
Fracture 1 5h	538.5	5864.4
Fracture 1 5h	530.9	5863
Fracture 1 5h	519.6	5872.5
Fracture 1 5h	515	5873.6
Fracture 1 5h	513.6	5879.1
Fracture 1 5h	504.9	5893.8
Fracture 1 5h	511	5900.7
Fracture 1 5h	519.1	5911.8
Fracture 1 5h	532.3	5933.6
Fracture 1 5h	541.4	5932.1
Fracture 1 5h	551.9	5941.1
Fracture 1 5h	588.7	5950.5
Fracture 1 5h	632.2	5961.5
Fracture 1 5h	662.1	5959.5
Fracture 1 5h	644.5	5954.5
Fracture 1 5h	655.4	5950.1
Fracture 1 5h	649.4	5941.9
Fracture 1 5h	630.4	5929.4
Fracture 1 5h	612.2	5924.7
Fracture 1 5h	449.4	5928.5
Fracture 1 5h	443.4	5926.9
Fracture 1 5h	453.6	5932.8
Fracture 1 5h	446.5	5933.3
Fracture 1 5h	457.3	5944.3
Fracture 1 5h	468.3	5949.8
Fracture 1 5h	479.3	5954.8
Fracture 1 5h	496	5953.2
Fracture 1 5h	510	5947.9
Fracture 1 5h	520.9	5935.5
Fracture 1 5h	525.3	5927.7
Fracture 1 5h	525.4	5910
Fracture 1 5h	522.7	5901.8
Fracture 1 5h	516.4	5883.7
Fracture 1 5h	508.4	5870.3
Fracture 1 5h	501.4	5858.6
Fracture 1 5h	495.1	5856.3
Fracture 1 5h	489.4	5848.4
Fracture 1 5h	483.1	5843.7
Fracture 1 5h	476.4	5845.4
Fracture 1 5h	471.5	5839.9
Fracture 1 5h	466	5834.6
Fracture 1 5h	461.9	5834.6
Fracture 1 5h	457.4	5837.5
Fracture 1 5h	454.3	5843.2
Fracture 1 5h	449.6	5850
Fracture 1 5h	446.7	5844.3
Fracture 1 5h	446.2	5853.9
