# Supplementary material for: Rapid shifting of a deep magmatic source at Fagradalsfjall volcano, Iceland
Source: Nature. 2022 Sep 14;609(7927):529–34. doi: 10.1038/s41586-022-04981-x (PMC9477742; doi:10.1038/s41586-022-04981-x)
Supplement: Supplementary file 16 — Source Data Extended Data Fig. 10 [file 41586_2022_4981_MOESM16_ESM.xlsx]

## Sheet: 10a
Extended Data Figure 10. The Fagradalsfjall gas signature in a global context
10a - Whole rock Sr/Sm vs volcanic gas Co2/S
Eruption	Type	Source	CO2/ST	Sr/Sm
			mass	mass
Fagradalsfjall eruption	time-averaged composition	This study	5.2	56.8
Depleted Morb Mantle	mean composition	Aiuppa et al. (2021)	0.5	39
Ardoukoba volcano	time-averaged composition	Aiuppa et al. (2021)	0.3	42.6
Bárðarbunga volcano	time-averaged composition	Aiuppa et al. (2021)	1.8	41.2
Erebus volcano	time-averaged composition	Aiuppa et al. (2021)	29	132.6
Erta Ale volcano	time-averaged composition	Aiuppa et al. (2021)	3.2	52.6
Etna volcano	time-averaged composition	Aiuppa et al. (2021)	8.9	127.5
Kilauea volcano	time-averaged composition	Aiuppa et al. (2021)	5.6	62.2
Nyamuragira volcano	time-averaged composition	Aiuppa et al. (2021)	2.9	88.6
Nyiragongo volcano	time-averaged composition	Aiuppa et al. (2021)	11.1	130.7
Ol Doinyo Lengai volcano	time-averaged composition	Aiuppa et al. (2021)	200	203.7
Pico do Fogo volcano	time-averaged composition	Aiuppa et al. (2021)	2.1	90.1
Piton de la Fournaise volcano	time-averaged composition	Aiuppa et al. (2021)	2.8	58.1
Surtsey volcano	time-averaged composition	Aiuppa et al. (2021)	2.8	55.5

## Sheet: 10b
Extended Data Figure 10. The Fagradalsfjall gas signature in a global context
10b - Whole rock Sr/Nd vs volcanic gas Co2/S
Eruption	Type	Source	CO2/ST	Sr/Nd
			mass	mass
Fagradalsfjall eruption	time-averaged composition	This study	5.2	15.9
Depleted Morb Mantle	mean composition	Aiuppa et al. (2021)	0.5	13.9
Ardoukoba volcano	time-averaged composition	Aiuppa et al. (2021)	0.3	10.7
Bárðarbunga volcano	time-averaged composition	Aiuppa et al. (2021)	1.8	12.8
Erebus volcano	time-averaged composition	Aiuppa et al. (2021)	29	22.6
Erta Ale volcano	time-averaged composition	Aiuppa et al. (2021)	3.2	12.2
Etna volcano	time-averaged composition	Aiuppa et al. (2021)	8.9	23.3
Kilauea volcano	time-averaged composition	Aiuppa et al. (2021)	5.6	16
Nyamuragira volcano	time-averaged composition	Aiuppa et al. (2021)	2.9	15.7
Nyiragongo volcano	time-averaged composition	Aiuppa et al. (2021)	11.1	18.6
Ol Doinyo Lengai volcano	time-averaged composition	Aiuppa et al. (2021)	200	31.7
Pico do Fogo volcano	time-averaged composition	Aiuppa et al. (2021)	2.1	17.4
Piton de la Fournaise volcano	time-averaged composition	Aiuppa et al. (2021)	2.8	14
Surtsey volcano	time-averaged composition	Aiuppa et al. (2021)	2.8	13.9
