# Supplementary material for: Rapid shifting of a deep magmatic source at Fagradalsfjall volcano, Iceland
Source: Nature. 2022 Sep 14;609(7927):529–34. doi: 10.1038/s41586-022-04981-x (PMC9477742; doi:10.1038/s41586-022-04981-x)
Supplement: Supplementary file 17 — Source Data Extended Data Fig. 11 [file 41586_2022_4981_MOESM17_ESM.xlsx]

## Sheet: 11a
Extended Data Figure 11. REE systematics show variability derived from mantle melting
11a - Dy/Yb vs La/Yb of fagradalsfjall and historical lavas
Sample	Type	Dy/Yb	± abs	La/Yb	± abs	Data Source
G20210321-1	Groundmass glass	1.68544	0.0470233	2.17202	0.0690455	This work
G20210321-1 (dup)	Groundmass glass	1.63158	0.0455208	2.12375	0.067511	This work
G20210321-1	Whole Rock	1.69335	0.047244	2.17316	0.0690817	This work
G20210321-2	Groundmass glass	1.66592	0.0464788	2.1618	0.0687205	This work
G20210321-2	Whole Rock	1.64601	0.0459233	2.12151	0.0674399	This work
G20210321-3	Groundmass glass	1.68355	0.0469706	2.21615	0.0704481	This work
G20210321-3	Whole Rock	1.65459	0.0461627	2.1801	0.0693024	This work
G20210321-4	Groundmass glass	1.67734	0.0467974	2.20959	0.0702395	This work
G20210321-4	Whole Rock	1.66007	0.0463156	2.15148	0.0683924	This work
G20210323-1	Groundmass glass	1.66087	0.0463378	2.20007	0.069937	This work
G20210323-1 (dup)	Groundmass glass	1.63623	0.0456504	2.1594	0.0686442	This work
G20210323-1	Whole Rock	1.68734	0.0470763	2.26844	0.0721106	This work
G20210330-2	Groundmass glass	1.63978	0.0457494	2.67577	0.0850588	This work
G20210405-1	Groundmass glass	1.65455	0.0461614	2.80778	0.0892553	This work
G20210412-1	Groundmass glass	1.73436	0.0483883	3.75865	0.119482	This work
G20210416-3	Groundmass glass	1.70448	0.0475546	3.50637	0.111462	This work
G20210416-4	Groundmass glass	1.74497	0.0486842	3.88145	0.123386	This work
G20210424-5	Groundmass glass	1.71639	0.0478869	4.05002	0.128744	This work
G20210424-5 (dup)	Groundmass glass	1.74761	0.0487579	4.06208	0.129128	This work
G20210424-6	Groundmass glass	1.69752	0.0473605	3.56529	0.113335	This work
G20210428-1	Groundmass glass	1.74428	0.0486649	4.22024	0.134155	This work
G20210428-2	Groundmass glass	1.69638	0.0473286	3.88744	0.123576	This work
G20210428-2 (dup)	Groundmass glass	1.75279	0.0489023	3.84032	0.122078	This work
G20210501-1	Groundmass glass	1.75264	0.0488982	4.00903	0.127441	This work
G20210506-1	Groundmass glass	1.77224	0.049445	3.91613	0.124488	This work
456747	Whole Rock	1.86463		3.31004		Peate et al. (2009)
456733	Whole Rock	1.90043		3.35065		Peate et al. (2009)
456732	Whole Rock	1.90135		3.41704		Peate et al. (2009)
456743	Whole Rock	1.90367		3.58257		Peate et al. (2009)
456737	Whole Rock	1.92174		3.8087		Peate et al. (2009)
456736	Whole Rock	1.93151		3.71689		Peate et al. (2009)
456742	Whole Rock	1.87273		3.24091		Peate et al. (2009)
456740	Whole Rock	1.91855		3.74661		Peate et al. (2009)
456741	Whole Rock	1.89655		3.53879		Peate et al. (2009)
456744	Whole Rock	1.7621		2.5		Peate et al. (2009)
456745	Whole Rock	1.732		2.512		Peate et al. (2009)
456746	Whole Rock	1.74043		2.66809		Peate et al. (2009)
NI-11140	Whole Rock	1.79032		2.77823		Peate et al. (2009)
408666	Whole Rock	1.76033		2.6157		Peate et al. (2009)
456723	Whole Rock	1.72245		2.49388		Peate et al. (2009)
NI-8629	Whole Rock	1.73663		2.58848		Peate et al. (2009)
456714	Whole Rock	1.71375		2.28996		Peate et al. (2009)
456716	Whole Rock	1.70464		2.25316		Peate et al. (2009)
408673	Whole Rock	1.76577		2.75976		Peate et al. (2009)
NI-8554	Whole Rock	1.79538		2.84158		Peate et al. (2009)
456722	Whole Rock	1.79016		2.84918		Peate et al. (2009)

## Sheet: 11b
Extended Data Figure 11. REE systematics show variability derived from mantle melting
11b - Dy/Yb vs La/Yb of fagradalsfjall and historical lavas + model data
Sample	Type	Dy/Yb	± abs	La/Yb	± abs	Data Source
G20210321-1	Groundmass glass	1.68544	0.0470233	2.17202	0.0690455	This work
G20210321-1 (dup)	Groundmass glass	1.63158	0.0455208	2.12375	0.067511	This work
G20210321-1	Whole Rock	1.69335	0.047244	2.17316	0.0690817	This work
G20210321-2	Groundmass glass	1.66592	0.0464788	2.1618	0.0687205	This work
G20210321-2	Whole Rock	1.64601	0.0459233	2.12151	0.0674399	This work
G20210321-3	Groundmass glass	1.68355	0.0469706	2.21615	0.0704481	This work
G20210321-3	Whole Rock	1.65459	0.0461627	2.1801	0.0693024	This work
G20210321-4	Groundmass glass	1.67734	0.0467974	2.20959	0.0702395	This work
G20210321-4	Whole Rock	1.66007	0.0463156	2.15148	0.0683924	This work
G20210323-1	Groundmass glass	1.66087	0.0463378	2.20007	0.069937	This work
G20210323-1 (dup)	Groundmass glass	1.63623	0.0456504	2.1594	0.0686442	This work
G20210323-1	Whole Rock	1.68734	0.0470763	2.26844	0.0721106	This work
G20210330-2	Groundmass glass	1.63978	0.0457494	2.67577	0.0850588	This work
G20210405-1	Groundmass glass	1.65455	0.0461614	2.80778	0.0892553	This work
G20210412-1	Groundmass glass	1.73436	0.0483883	3.75865	0.119482	This work
G20210416-3	Groundmass glass	1.70448	0.0475546	3.50637	0.111462	This work
G20210416-4	Groundmass glass	1.74497	0.0486842	3.88145	0.123386	This work
G20210424-5	Groundmass glass	1.71639	0.0478869	4.05002	0.128744	This work
G20210424-5 (dup)	Groundmass glass	1.74761	0.0487579	4.06208	0.129128	This work
G20210424-6	Groundmass glass	1.69752	0.0473605	3.56529	0.113335	This work
G20210428-1	Groundmass glass	1.74428	0.0486649	4.22024	0.134155	This work
G20210428-2	Groundmass glass	1.69638	0.0473286	3.88744	0.123576	This work
G20210428-2 (dup)	Groundmass glass	1.75279	0.0489023	3.84032	0.122078	This work
G20210501-1	Groundmass glass	1.75264	0.0488982	4.00903	0.127441	This work
G20210506-1	Groundmass glass	1.77224	0.049445	3.91613	0.124488	This work
456747	Whole Rock	1.86463		3.31004		Peate et al. (2009)
456733	Whole Rock	1.90043		3.35065		Peate et al. (2009)
456732	Whole Rock	1.90135		3.41704		Peate et al. (2009)
456743	Whole Rock	1.90367		3.58257		Peate et al. (2009)
456737	Whole Rock	1.92174		3.8087		Peate et al. (2009)
456736	Whole Rock	1.93151		3.71689		Peate et al. (2009)
456742	Whole Rock	1.87273		3.24091		Peate et al. (2009)
456740	Whole Rock	1.91855		3.74661		Peate et al. (2009)
456741	Whole Rock	1.89655		3.53879		Peate et al. (2009)
456744	Whole Rock	1.7621		2.5		Peate et al. (2009)
456745	Whole Rock	1.732		2.512		Peate et al. (2009)
456746	Whole Rock	1.74043		2.66809		Peate et al. (2009)
NI-11140	Whole Rock	1.79032		2.77823		Peate et al. (2009)
408666	Whole Rock	1.76033		2.6157		Peate et al. (2009)
456723	Whole Rock	1.72245		2.49388		Peate et al. (2009)
NI-8629	Whole Rock	1.73663		2.58848		Peate et al. (2009)
456714	Whole Rock	1.71375		2.28996		Peate et al. (2009)
456716	Whole Rock	1.70464		2.25316		Peate et al. (2009)
408673	Whole Rock	1.76577		2.75976		Peate et al. (2009)
NI-8554	Whole Rock	1.79538		2.84158		Peate et al. (2009)
456722	Whole Rock	1.79016		2.84918		Peate et al. (2009)
