# Supplementary material for: Rapid shifting of a deep magmatic source at Fagradalsfjall volcano, Iceland
Source: Nature. 2022 Sep 14;609(7927):529–34. doi: 10.1038/s41586-022-04981-x (PMC9477742; doi:10.1038/s41586-022-04981-x)
Supplement: Supplementary file 18 — Source Data Extended Data Fig. 12 [file 41586_2022_4981_MOESM18_ESM.xlsx]

## Sheet: 12a
Extended Data Figure 12. Fagradalsfjall K2O/TiO2 variability vs. single-eruptive oceanic basalt units
12a - MgO vs K2O/TiO2 of Fagradalsfjall lavas compared to intraplate plume units
Sample Name	MgO	K2O/ TiO2	± abs	Data Source
G20210321-1	8.97579	0.15065	0.00613383	This work
G20210321-2	8.8785	0.14161	0.00576574	This work
G20210321-3	8.82737	0.142717	0.00581082	This work
G20210321-4	8.94897	0.144689	0.00589111	This work
G20210323-1	8.91133	0.147918	0.00602257	This work
G20210327-1	8.8679	0.162888	0.00663208	This work
G20210330-2	9.03798	0.191972	0.00781628	This work
G20210404-1	9.32733	0.207841	0.0084624	This work
G20210405-1	9.14159	0.191087	0.00778022	This work
G20210412-1	9.72474	0.24113	0.00981778	This work
G20210412-2	9.74383	0.243385	0.0099096	This work
G20210416-1	9.50472	0.242821	0.00988661	This work
G20210416-2	9.65273	0.251833	0.0102535	This work
G20210416-3	9.38494	0.227116	0.00924717	This work
G20210416-4	9.67374	0.246406	0.0100326	This work
G20210424-5	9.51458	0.255854	0.0104173	This work
G20210424-6	9.3179	0.232437	0.00946381	This work
G20210428-1	10.0081	0.263151	0.0107144	This work
G20210428-2	9.52527	0.246208	0.0100245	This work
G20210501-1	9.55926	0.25068	0.0102066	This work
G20210506-1	9.57801	0.246798	0.0100485	This work
G20210506-3	9.64075	0.245173	0.00998236	This work
1983-01-03	6.57	0.191729	-	Garcia et al. (2021)
1983-03-28	6.62	0.187676	-	Garcia et al. (2021)
1983-06-13	7.03	0.198384	-	Garcia et al. (2021)
1983-06-17	7.07	0.205464	-	Garcia et al. (2021)
1983-06-29	6.98	0.198901	-	Garcia et al. (2021)
1983-07-03	8.1	0.196262	-	Garcia et al. (2021)
1983-07-22	6.64	0.195873	-	Garcia et al. (2021)
1983-07-24	7.87	0.19487	-	Garcia et al. (2021)
1983-07-26	8.28	0.194059	-	Garcia et al. (2021)
1983-08-10	6.78	0.192421	-	Garcia et al. (2021)
1983-08-15	6.78	0.197246	-	Garcia et al. (2021)
1983-08-15	7.03	0.196789	-	Garcia et al. (2021)
1983-08-16	7.77	0.180397	-	Garcia et al. (2021)
1983-08-16	7.79	0.19416	-	Garcia et al. (2021)
1983-08-17	7.85	0.2	-	Garcia et al. (2021)
1983-08-15	6.96	0.18231	-	Garcia et al. (2021)
1983-09-06	7.05	0.181408	-	Garcia et al. (2021)
1983-09-07	7.94	0.194088	-	Garcia et al. (2021)
1983-09-15	7.13	0.188973	-	Garcia et al. (2021)
1983-09-17	8.24	0.192607	-	Garcia et al. (2021)
1983-09-23	8.19	0.194902	-	Garcia et al. (2021)
1983-10-02	7.01	0.192556	-	Garcia et al. (2021)
1983-10-05	7.15	0.197394	-	Garcia et al. (2021)
1983-10-07	8.52	0.178143	-	Garcia et al. (2021)
1983-11-07	7.28	0.191786	-	Garcia et al. (2021)
1983-11-30	7.3	0.180173	-	Garcia et al. (2021)
1983-11-30	7.23	0.192907	-	Garcia et al. (2021)
1983-11-30	7.38	0.198515	-	Garcia et al. (2021)
1983-12-01	7.45	0.198434	-	Garcia et al. (2021)
1983-12-01	7.24	0.191845	-	Garcia et al. (2021)
1983-12-01	7.5	0.178304	-	Garcia et al. (2021)
1984-01-20	7.25	0.195686	-	Garcia et al. (2021)
1984-01-21	7.28	0.191781	-	Garcia et al. (2021)
1984-01-22	7.21	0.194455	-	Garcia et al. (2021)
1984-01-22	7.16	0.192247	-	Garcia et al. (2021)
1984-01-24	7.33	0.181568	-	Garcia et al. (2021)
1984-01-30	7.29	0.193182	-	Garcia et al. (2021)
1984-01-31	7.33	0.184621	-	Garcia et al. (2021)
1984-01-31	7.04	0.190102	-	Garcia et al. (2021)
1984-02-15	7.36	0.195848	-	Garcia et al. (2021)
1984-03-02	7.38	0.190891	-	Garcia et al. (2021)
1984-03-03	7.34	0.19127	-	Garcia et al. (2021)
1984-03-04	7.43	0.190873	-	Garcia et al. (2021)
1984-03-30	7.39	0.189114	-	Garcia et al. (2021)
1984-03-30	7.44	0.190761	-	Garcia et al. (2021)
1984-04-19	7.48	0.189696	-	Garcia et al. (2021)
1984-04-19	7.48	0.187376	-	Garcia et al. (2021)
1984-04-20	7.49	0.190666	-	Garcia et al. (2021)
1984-04-21	7.51	0.190533	-	Garcia et al. (2021)
1984-05-16	7.44	0.190457	-	Garcia et al. (2021)
1984-05-28	7.52	0.1875	-	Garcia et al. (2021)
1984-06-08	7.59	0.193652	-	Garcia et al. (2021)
1984-06-14	7.49	0.18673	-	Garcia et al. (2021)
1984-06-30	7.51	0.188072	-	Garcia et al. (2021)
1984-07-09	7.51	0.191968	-	Garcia et al. (2021)
1984-07-28	7.6	0.186298	-	Garcia et al. (2021)
1984-08-20	7.57	0.187525	-	Garcia et al. (2021)
1984-08-20	7.58	0.188755	-	Garcia et al. (2021)
1984-09-12	7.43	0.186235	-	Garcia et al. (2021)
1984-09-19	7.52	0.189342	-	Garcia et al. (2021)
1984-10-04	7.66	0.189397	-	Garcia et al. (2021)
1984-11-02	7.72	0.190975	-	Garcia et al. (2021)
1984-11-02	7.65	0.189244	-	Garcia et al. (2021)
1984-11-20	7.61	0.190935	-	Garcia et al. (2021)
1984-12-04	7.63	0.19038	-	Garcia et al. (2021)
1985-01-03	7.53	0.190514	-	Garcia et al. (2021)
1985-01-17	7.65	0.189935	-	Garcia et al. (2021)
1985-02-04	7.51	0.190093	-	Garcia et al. (2021)
1985-02-06	8.93	0.18826	-	Garcia et al. (2021)
1985-02-08	9.43	0.188832	-	Garcia et al. (2021)
1985-03-04	7.71	0.189024	-	Garcia et al. (2021)
1985-03-13	7.6	0.186427	-	Garcia et al. (2021)
1985-03-13	7.64	0.184358	-	Garcia et al. (2021)
1985-03-13	7.72	0.185731	-	Garcia et al. (2021)
1985-03-13	8.92	0.18875	-	Garcia et al. (2021)
1985-03-21	9.47	0.188326	-	Garcia et al. (2021)
1985-04-21	7.71	0.191636	-	Garcia et al. (2021)
1985-07-26	7.79	0.177045	-	Garcia et al. (2021)
1985-07-30	7.61	0.190283	-	Garcia et al. (2021)
1985-10-21	7.82	0.174286	-	Garcia et al. (2021)
1986-01-01	7.45	0.192747	-	Garcia et al. (2021)
1986-01-01	7.46	0.191368	-	Garcia et al. (2021)
1986-02-22	7.56	0.19123	-	Garcia et al. (2021)
1986-06-02	7.58	0.18976	-	Garcia et al. (2021)
1986-06-02	7.54	0.187955	-	Garcia et al. (2021)
1986-06-02	7.59	0.188648	-	Garcia et al. (2021)
1986-06-02	7.59	0.187958	-	Garcia et al. (2021)
1986-06-26	7.7	0.17541	-	Garcia et al. (2021)
1986-07-25	7.64	0.188938	-	Garcia et al. (2021)
1986-07-29	7.62	0.188412	-	Garcia et al. (2021)
1986-09-13	7.39	0.186427	-	Garcia et al. (2021)
1986-10-08	7.81	0.187628	-	Garcia et al. (2021)
1986-10-23	7.97	0.187036	-	Garcia et al. (2021)
1986-12-23	8.15	0.188528	-	Garcia et al. (2021)
1987-01-11	8.5	0.182276	-	Garcia et al. (2021)
1987-01-18	8.64	0.191275	-	Garcia et al. (2021)
1987-01-18	8.6	0.187474	-	Garcia et al. (2021)
1987-01-22	8.64	0.191096	-	Garcia et al. (2021)
1987-01-24	8.29	0.187422	-	Garcia et al. (2021)
1987-01-24	8.43	0.193696	-	Garcia et al. (2021)
1987-02-10	8.36	0.187029	-	Garcia et al. (2021)
1987-02-15	8.41	0.185797	-	Garcia et al. (2021)
1987-02-18	8.68	0.185738	-	Garcia et al. (2021)
1987-02-26	8.66	0.186085	-	Garcia et al. (2021)
1987-03-04	8.4	0.187526	-	Garcia et al. (2021)
1983-03-15	8.67	0.187291	-	Garcia et al. (2021)
1987-03-30	8.45	0.186356	-	Garcia et al. (2021)
1987-04-08	8.46	0.188309	-	Garcia et al. (2021)
1987-04-21	8.2	0.190377	-	Garcia et al. (2021)
1987-05-05	8.21	0.173877	-	Garcia et al. (2021)
1987-05-09	8.275	0.186505	-	Garcia et al. (2021)
1987-05-16	8.32	0.183903	-	Garcia et al. (2021)
1987-05-19	8.15	0.194224	-	Garcia et al. (2021)
1987-06-11	8.16	0.200496	-	Garcia et al. (2021)
1987-07-04	7.78	0.184059	-	Garcia et al. (2021)
1987-07-07	7.98	0.192751	-	Garcia et al. (2021)
1987-07-11	7.97	0.191674	-	Garcia et al. (2021)
1987-07-28	7.92	0.181378	-	Garcia et al. (2021)
1987-07-30	7.91	0.180933	-	Garcia et al. (2021)
1987-08-08	8.09	0.180855	-	Garcia et al. (2021)
1987-09-07	8.15	0.18089	-	Garcia et al. (2021)
1987-08-13	7.96	0.181855	-	Garcia et al. (2021)
1987-09-20	8.01	0.185	-	Garcia et al. (2021)
1987-10-11	8.11	0.184341	-	Garcia et al. (2021)
1987-10-12	8.32	0.185852	-	Garcia et al. (2021)
1987-10-18	8.55	0.182239	-	Garcia et al. (2021)
1987-10-26	8.27	0.184783	-	Garcia et al. (2021)
1987-11-01	8.22	0.185216	-	Garcia et al. (2021)
1987-11-17	8.89	0.184233	-	Garcia et al. (2021)
1987-12-04	8.31	0.187579	-	Garcia et al. (2021)
1987-12-24	7.93	0.186384	-	Garcia et al. (2021)
1988-01-19	8.41	0.179509	-	Garcia et al. (2021)
1988-01-24	8.35	0.183956	-	Garcia et al. (2021)
1988-01-30	8.25	0.186841	-	Garcia et al. (2021)
1988-02-06	8.32	0.185968	-	Garcia et al. (2021)
1988-03-01	8.57	0.186204	-	Garcia et al. (2021)
1988-03-05	8.55	0.185279	-	Garcia et al. (2021)
1988-03-12	8.66	0.183986	-	Garcia et al. (2021)
1988-04-10	8.75	0.183482	-	Garcia et al. (2021)
1988-06-30	9.06	0.181316	-	Garcia et al. (2021)
1988-07-16	8.96	0.181433	-	Garcia et al. (2021)
1988-07-24	8.95	0.178054	-	Garcia et al. (2021)
1988-08-18	8.68	0.182169	-	Garcia et al. (2021)
1988-09-25	8.9	0.181896	-	Garcia et al. (2021)
1988-10-01	8.96	0.180544	-	Garcia et al. (2021)
1988-10-08	9.08	0.182557	-	Garcia et al. (2021)
1988-10-20	8.91	0.187686	-	Garcia et al. (2021)
1988-11-01	8.99	0.185769	-	Garcia et al. (2021)
1988-11-11	8.83	0.182818	-	Garcia et al. (2021)
1989-03-26	9.07	0.182623	-	Garcia et al. (2021)
1989-05-16	8.98	0.179443	-	Garcia et al. (2021)
1989-06-26	8.92	0.179838	-	Garcia et al. (2021)
1989-07-07	8.92	0.178907	-	Garcia et al. (2021)
1989-07-15	8.67	0.178301	-	Garcia et al. (2021)
1989-07-23	8.54	0.178285	-	Garcia et al. (2021)
1989-08-01	8.74	0.183242	-	Garcia et al. (2021)
1989-08-26	8.7	0.176396	-	Garcia et al. (2021)
1989-09-09	8.63	0.178845	-	Garcia et al. (2021)
1989-09-16	8.49	0.182741	-	Garcia et al. (2021)
1989-09-29	8.61	0.178511	-	Garcia et al. (2021)
1989-10-14	8.78	0.183213	-	Garcia et al. (2021)
1989-10-21	8.68	0.177948	-	Garcia et al. (2021)
1989-10-28	8.73	0.180119	-	Garcia et al. (2021)
1989-11-03	8.56	0.180127	-	Garcia et al. (2021)
1989-11-10	8.78	0.184433	-	Garcia et al. (2021)
1989-11-19	8.73	0.178404	-	Garcia et al. (2021)
1989-11-24	9.06	0.178188	-	Garcia et al. (2021)
1989-12-16	8.84	0.178496	-	Garcia et al. (2021)
1990-01-07	8.65	0.176768	-	Garcia et al. (2021)
1990-01-13	8.7	0.178965	-	Garcia et al. (2021)
1990-03-06	8.69	0.177815	-	Garcia et al. (2021)
1990-03-13	9.36	0.177052	-	Garcia et al. (2021)
1990-04-08	8.69	0.177955	-	Garcia et al. (2021)
1990-04-14	8.95	0.181429	-	Garcia et al. (2021)
1990-04-20	7.7	0.177406	-	Garcia et al. (2021)
1990-04-21	7.75	0.177314	-	Garcia et al. (2021)
1990-04-28	9.23	0.178076	-	Garcia et al. (2021)
1990-05-14	8.23	0.179348	-	Garcia et al. (2021)
1990-05-27	9.95	0.181977	-	Garcia et al. (2021)
1990-06-01	9.43	0.185233	-	Garcia et al. (2021)
1990-06-08	9.56	0.178865	-	Garcia et al. (2021)
1990-06-10	8.81	0.175973	-	Garcia et al. (2021)
1990-06-14	9.77	0.177188	-	Garcia et al. (2021)
1990-06-16	9.42	0.178911	-	Garcia et al. (2021)
1990-06-24	9.3	0.17773	-	Garcia et al. (2021)
1990-06-25	9.02	0.177919	-	Garcia et al. (2021)
1990-07-01	9.23	0.182796	-	Garcia et al. (2021)
1990-07-05	8.81	0.182047	-	Garcia et al. (2021)
1990-07-11	9.45	0.179233	-	Garcia et al. (2021)
1990-07-15	9.08	0.179966	-	Garcia et al. (2021)
1990-07-20	9.04	0.18023	-	Garcia et al. (2021)
1990-07-28	8.7	0.178122	-	Garcia et al. (2021)
1990-08-04	8.49	0.178243	-	Garcia et al. (2021)
1990-08-10	9.17	0.177995	-	Garcia et al. (2021)
1990-08-20	9.29	0.182169	-	Garcia et al. (2021)
1990-10-21	8.19	0.172297	-	Garcia et al. (2021)
1990-11-07	8.53	0.170947	-	Garcia et al. (2021)
1990-11-09	8.84	0.169218	-	Garcia et al. (2021)
1990-11-28	9.03	0.178129	-	Garcia et al. (2021)
1990-12-15	8.16	0.177787	-	Garcia et al. (2021)
1990-12-27	9.07	0.178082	-	Garcia et al. (2021)
1991-01-12	8.57	0.179628	-	Garcia et al. (2021)
1991-01-19	8.66	0.179487	-	Garcia et al. (2021)
1991-01-26	8.77	0.178783	-	Garcia et al. (2021)
1991-02-03	8.78	0.179218	-	Garcia et al. (2021)
1991-02-10	8.73	0.179606	-	Garcia et al. (2021)
1991-02-24	8.39	0.176595	-	Garcia et al. (2021)
1991-03-01	8.47	0.176669	-	Garcia et al. (2021)
1991-03-25	8.35	0.176842	-	Garcia et al. (2021)
1991-04-19	8.34	0.176248	-	Garcia et al. (2021)
1991-04-28	8.38	0.176644	-	Garcia et al. (2021)
1991-05-05	8.4	0.18098	-	Garcia et al. (2021)
1991-05-12	8.43	0.178314	-	Garcia et al. (2021)
1991-06-16	8.67	0.176644	-	Garcia et al. (2021)
1991-07-31	8.62	0.175357	-	Garcia et al. (2021)
1991-08-02	8.75	0.176396	-	Garcia et al. (2021)
1991-08-18	8.36	0.175879	-	Garcia et al. (2021)
1991-08-25	8.74	0.169962	-	Garcia et al. (2021)
1991-10-20	8.92	0.176545	-	Garcia et al. (2021)
1991-10-27	8.88	0.177248	-	Garcia et al. (2021)
1991-11-08	8.48	0.172704	-	Garcia et al. (2021)
1991-11-09	8.38	0.169669	-	Garcia et al. (2021)
1991-11-11	8.73	0.172486	-	Garcia et al. (2021)
1991-12-31	8.61	0.174802	-	Garcia et al. (2021)
1992-01-11	8.87	0.175063	-	Garcia et al. (2021)
1992-02-05	8.53	0.176618	-	Garcia et al. (2021)
1991-11-08	8.99	0.174724	-	Garcia et al. (2021)
1991-11-08	8.97	0.173802	-	Garcia et al. (2021)
1991-11-09	8.98	0.175349	-	Garcia et al. (2021)
1991-11-09	8.84	0.169692	-	Garcia et al. (2021)
1991-11-17	8.84	0.176471	-	Garcia et al. (2021)
1991-11-19	9.03	0.174502	-	Garcia et al. (2021)
1992-02-18	8.75	0.174684	-	Garcia et al. (2021)
1992-02-19	8.78	0.180321	-	Garcia et al. (2021)
1992-02-23	9.16	0.174936	-	Garcia et al. (2021)
1992-02-22	9.3	0.176017	-	Garcia et al. (2021)
1992-02-23	9.09	0.176344	-	Garcia et al. (2021)
1992-03-12	8.97	0.175319	-	Garcia et al. (2021)
1992-03-29	8.76	0.178783	-	Garcia et al. (2021)
1992-04-05	8.87	0.178209	-	Garcia et al. (2021)
1992-04-12	8.99	0.179073	-	Garcia et al. (2021)
1992-04-27	8.77	0.178163	-	Garcia et al. (2021)
1992-05-26	9.04	0.176571	-	Garcia et al. (2021)
1992-06-06	8.94	0.176871	-	Garcia et al. (2021)
1992-06-13	8.86	0.178678	-	Garcia et al. (2021)
1992-06-16	8.8	0.17774	-	Garcia et al. (2021)
1992-07-07	8.51	0.177703	-	Garcia et al. (2021)
1992-08-27	8.33	0.178139	-	Garcia et al. (2021)
1992-09-08	8.62	0.177665	-	Garcia et al. (2021)
1992-10-05	7.93	0.177505	-	Garcia et al. (2021)
1992-11-01	9.09	0.181974	-	Garcia et al. (2021)
1992-11-07	8.95	0.177872	-	Garcia et al. (2021)
1992-11-12	8.52	0.17721	-	Garcia et al. (2021)
1992-12-29	8.8	0.177919	-	Garcia et al. (2021)
1993-01-09	8.57	0.178255	-	Garcia et al. (2021)
1992-10-04	8.73	0.177618	-	Garcia et al. (2021)
1993-02-20	8.37	0.172629	-	Garcia et al. (2021)
1993-03-18	8.64	0.174223	-	Garcia et al. (2021)
1993-04-16	8.56	0.173602	-	Garcia et al. (2021)
1993-05-09	8.9	0.178526	-	Garcia et al. (2021)
1993-06-09	8.58	0.172574	-	Garcia et al. (2021)
1993-07-08	8.56	0.173457	-	Garcia et al. (2021)
1993-08-13	8.41	0.174895	-	Garcia et al. (2021)
1993-09-27	8.4	0.175284	-	Garcia et al. (2021)
1993-10-30	7.26	0.175182	-	Garcia et al. (2021)
1993-12-14	8.19	0.175879	-	Garcia et al. (2021)
1994-01-04	7.28	0.176518	-	Garcia et al. (2021)
1994-02-11	8.15	0.17652	-	Garcia et al. (2021)
1994-03-13	8.17	0.176177	-	Garcia et al. (2021)
1994-04-09	7.8	0.175	-	Garcia et al. (2021)
1994-04-11	8.34	0.177311	-	Garcia et al. (2021)
1994-04-25	7.71	0.175748	-	Garcia et al. (2021)
1994-05-18	7.61	0.175367	-	Garcia et al. (2021)
1994-06-21	7.89	0.176446	-	Garcia et al. (2021)
1994-07-11	7.93	0.175185	-	Garcia et al. (2021)
1994-08-02	7.72	0.177896	-	Garcia et al. (2021)
1994-08-25	8	0.177917	-	Garcia et al. (2021)
1994-10-09	8.19	0.171417	-	Garcia et al. (2021)
1994-11-16	8.05	0.174346	-	Garcia et al. (2021)
1994-12-29	8.03	0.173085	-	Garcia et al. (2021)
1995-01-14	8.21	0.169308	-	Garcia et al. (2021)
1995-02-24	7.87	0.173931	-	Garcia et al. (2021)
1995-03-29	7.99	0.174544	-	Garcia et al. (2021)
1995-04-27	8.4	0.173126	-	Garcia et al. (2021)
1995-06-13	9.21	0.173913	-	Garcia et al. (2021)
1995-07-05	7.97	0.17062	-	Garcia et al. (2021)
1995-08-15	8.32	0.173474	-	Garcia et al. (2021)
1995-09-11	7.15	0.173577	-	Garcia et al. (2021)
1995-10-14	8.94	0.173801	-	Garcia et al. (2021)
1996-01-19	10.14	0.172784	-	Garcia et al. (2021)
1996-02-19	8.14	0.171513	-	Garcia et al. (2021)
1996-03-15	8.27	0.176995	-	Garcia et al. (2021)
1996-06-07	7.75	0.171726	-	Garcia et al. (2021)
1996-08-22	8.23	0.171802	-	Garcia et al. (2021)
1997-01-10	8.33	0.171137	-	Garcia et al. (2021)
1997-01-30	7.53	0.172585	-	Garcia et al. (2021)
1997-04-04	7.52	0.170124	-	Garcia et al. (2021)
1997-04-21	7.55	0.173045	-	Garcia et al. (2021)
1997-05-25	7.71	0.172659	-	Garcia et al. (2021)
1997-07-13	7.9	0.159451	-	Garcia et al. (2021)
1997-07-23	7.6	0.171429	-	Garcia et al. (2021)
1997-08-10	9.84	0.171492	-	Garcia et al. (2021)
1997-10-11	7.91	0.170865	-	Garcia et al. (2021)
1997-10-18	8.96	0.159735	-	Garcia et al. (2021)
1997-12-26	9.03	0.174837	-	Garcia et al. (2021)
1998-01-10	8.99	0.170944	-	Garcia et al. (2021)
1998-01-17	9.26	0.176161	-	Garcia et al. (2021)
1998-01-18	8.98	0.171977	-	Garcia et al. (2021)
1998-01-18	8.91	0.172534	-	Garcia et al. (2021)
1998-01-21	7.96	0.173766	-	Garcia et al. (2021)
1998-03-27	9.03	0.176369	-	Garcia et al. (2021)
1998-04-10	8.94	0.170679	-	Garcia et al. (2021)
1998-05-11	9.1	0.17487	-	Garcia et al. (2021)
1998-05-22	8.56	0.1743	-	Garcia et al. (2021)
1998-06-25	7.52	0.173877	-	Garcia et al. (2021)
1998-08-17	8.7	0.173288	-	Garcia et al. (2021)
1998-09-07	8.65	0.172546	-	Garcia et al. (2021)
1998-11-14	8.375	0.174414	-	Garcia et al. (2021)
1999-02-13	7.41	0.173333	-	Garcia et al. (2021)
1999-03-13	8.08	0.173208	-	Garcia et al. (2021)
1999-04-13	9.03	0.172293	-	Garcia et al. (2021)
1999-04-25	8.16	0.173801	-	Garcia et al. (2021)
1999-06-19	8.17	0.172978	-	Garcia et al. (2021)
1999-07-14	8.03	0.171795	-	Garcia et al. (2021)
1999-08-11	6.85	0.173061	-	Garcia et al. (2021)
1999-10-27	7.98	0.172414	-	Garcia et al. (2021)
1999-11-20	7.69	0.17231	-	Garcia et al. (2021)
1999-12-29	7.87	0.173763	-	Garcia et al. (2021)
2000-01-04	9.536	0.170501	-	Garcia et al. (2021)
2000-02-19	8.553	0.16967	-	Garcia et al. (2021)
2000-03-26	7.969	0.170377	-	Garcia et al. (2021)
2000-04-08	7.1	0.170854	-	Garcia et al. (2021)
2000-05-06	7.654	0.168577	-	Garcia et al. (2021)
2000-06-06	8.236	0.169124	-	Garcia et al. (2021)
2000-06-21	7.226	0.171537	-	Garcia et al. (2021)
2000-07-14	8.838	0.171771	-	Garcia et al. (2021)
2000-08-04	8.292	0.170455	-	Garcia et al. (2021)
2000-10-12	7.849	0.176547	-	Garcia et al. (2021)
2000-12-24	7.393	0.17121	-	Garcia et al. (2021)
2001-01-08	7.552	0.170285	-	Garcia et al. (2021)
2001-01-27	7.56	0.170163	-	Garcia et al. (2021)
2001-02-16	7.66	0.17069	-	Garcia et al. (2021)
2001-03-11	7.53	0.170958	-	Garcia et al. (2021)
2001-04-08	7.93	0.170513	-	Garcia et al. (2021)
2001-04-27	7.525	0.170217	-	Garcia et al. (2021)
2001-05-24	7.55	0.169139	-	Garcia et al. (2021)
2001-07-07	7.36	0.17094	-	Garcia et al. (2021)
2001-07-15	7.03	0.169378	-	Garcia et al. (2021)
2001-09-29	6.69	0.170334	-	Garcia et al. (2021)
2001-10-13	7.29	0.169038	-	Garcia et al. (2021)
2001-11-03	7.25	0.168205	-	Garcia et al. (2021)
2002-01-12	8.025	0.167382	-	Garcia et al. (2021)
2002-02-09	7.9	0.167237	-	Garcia et al. (2021)
2002-03-27	7.42	0.166036	-	Garcia et al. (2021)
2002-04-05	7.79	0.166239	-	Garcia et al. (2021)
2002-04-12	8.03	0.165805	-	Garcia et al. (2021)
2002-06-05	7.96	0.168376	-	Garcia et al. (2021)
2002-06-16	7.73	0.167093	-	Garcia et al. (2021)
2002-07-12	7.09	0.168675	-	Garcia et al. (2021)
2002-07-31	7.46	0.166807	-	Garcia et al. (2021)
2002-08-06	7.51	0.168205	-	Garcia et al. (2021)
2002-08-20	8.11	0.166881	-	Garcia et al. (2021)
2002-09-27	7.47	0.166667	-	Garcia et al. (2021)
2002-10-19	7.13	0.165477	-	Garcia et al. (2021)
2002-11-21	7.39	0.166241	-	Garcia et al. (2021)
2003-01-11	7.285	0.166105	-	Garcia et al. (2021)
2003-02-11	7.5	0.168145	-	Garcia et al. (2021)
2003-03-12	7.62	0.16656	-	Garcia et al. (2021)
2003-04-12	7.195	0.166807	-	Garcia et al. (2021)
2003-06-28	7.08	0.168771	-	Garcia et al. (2021)
2003-07-31	7.415	0.165532	-	Garcia et al. (2021)
2003-08-29	7.075	0.168169	-	Garcia et al. (2021)
2003-09-19	7.44	0.166275	-	Garcia et al. (2021)
2003-10-09	7.45	0.167332	-	Garcia et al. (2021)
2004-01-15	7.16	0.16767	-	Garcia et al. (2021)
2004-03-01	7.195	0.167737	-	Garcia et al. (2021)
2004-03-16	7.17	0.166598	-	Garcia et al. (2021)
2004-04-23	7.125	0.168769	-	Garcia et al. (2021)
2004-06-02	7.04	0.173787	-	Garcia et al. (2021)
2004-06-07	6.99	0.171182	-	Garcia et al. (2021)
2004-07-23	6.97	0.172202	-	Garcia et al. (2021)
2004-08-10	7.46	0.171537	-	Garcia et al. (2021)
2004-10-15	7.24	0.175424	-	Garcia et al. (2021)
2004-10-31	6.9	0.173203	-	Garcia et al. (2021)
2004-12-04	6.68	0.174386	-	Garcia et al. (2021)
2005-01-31	6.69	0.170546	-	Garcia et al. (2021)
2005-02-06	7.03	0.1717	-	Garcia et al. (2021)
2005-02-23	6.98	0.171522	-	Garcia et al. (2021)
2005-03-04	7.07	0.173516	-	Garcia et al. (2021)
2005-03-24	7.28	0.170355	-	Garcia et al. (2021)
2005-04-22	7.18	0.17052	-	Garcia et al. (2021)
2005-06-23	6.85	0.170135	-	Garcia et al. (2021)
2005-07-16	6.94	0.167755	-	Garcia et al. (2021)
2005-08-08	6.91	0.170782	-	Garcia et al. (2021)
2005-09-23	6.96	0.171382	-	Garcia et al. (2021)
2005-10-22	6.98	0.169471	-	Garcia et al. (2021)
2005-11-19	7.19	0.166391	-	Garcia et al. (2021)
2005-12-26	7.09	0.16653	-	Garcia et al. (2021)
2006-01-29	6.86	0.16694	-	Garcia et al. (2021)
2006-04-16	6.67	0.167874	-	Garcia et al. (2021)
2006-06-24	6.98	0.167707	-	Garcia et al. (2021)
2006-07-30	6.72	0.167818	-	Garcia et al. (2021)
2006-08-07	7.39	0.163094	-	Garcia et al. (2021)
2006-11-05	6.95	0.171205	-	Garcia et al. (2021)
2006-11-18	6.91	0.167964	-	Garcia et al. (2021)
2006-12-29	7.32	0.167224	-	Garcia et al. (2021)
2007-01-23	7.33	0.171236	-	Garcia et al. (2021)
2007-04-06	7.21	0.167223	-	Garcia et al. (2021)
2007-04-27	7.47	0.170367	-	Garcia et al. (2021)
2007-05-18	7.24	0.167364	-	Garcia et al. (2021)
2007-06-13	7.15	0.168263	-	Garcia et al. (2021)
2007-06-17	8.53	0.172019	-	Garcia et al. (2021)
2007-06-19	8.57	0.163797	-	Garcia et al. (2021)
2007-07-19	7.37	0.163907	-	Garcia et al. (2021)
2007-07-21	7.15	0.168837	-	Garcia et al. (2021)
2007-08-10	7.08	0.166805	-	Garcia et al. (2021)
2007-08-24	7.35	0.169348	-	Garcia et al. (2021)
2007-09-14	7.2	0.16882	-	Garcia et al. (2021)
2007-09-28	7.43	0.171137	-	Garcia et al. (2021)
2007-11-15	7.71	0.169949	-	Garcia et al. (2021)
2007-12-13	7.52	0.169987	-	Garcia et al. (2021)
2008-01-11	7.56	0.172355	-	Garcia et al. (2021)
2008-01-21	7.22	0.164616	-	Garcia et al. (2021)
2008-02-15	7.6	0.170304	-	Garcia et al. (2021)
2008-03-19	6.97	0.171961	-	Garcia et al. (2021)
2008-03-22	8.29	0.172932	-	Garcia et al. (2021)
2008-03-26	7.06	0.175745	-	Garcia et al. (2021)
2008-05-02	7.22	0.17155	-	Garcia et al. (2021)
2008-05-10	7.06	0.170825	-	Garcia et al. (2021)
2008-06-20	7.1	0.169376	-	Garcia et al. (2021)
2008-07-13	7.9	0.166001	-	Garcia et al. (2021)
2008-08-05	7.966	0.171544	-	Garcia et al. (2021)
2008-08-11	8.08	0.166593	-	Garcia et al. (2021)
2008-08-12	7.958	0.171926	-	Garcia et al. (2021)
2008-09-05	8.08	0.166372	-	Garcia et al. (2021)
2008-09-12	8.02	0.166889	-	Garcia et al. (2021)
2008-10-22	8.05	0.179657	-	Garcia et al. (2021)
2008-11-02	7.2	0.167528	-	Garcia et al. (2021)
2008-11-15	7.25	0.171808	-	Garcia et al. (2021)
2008-12-14	7.35	0.169836	-	Garcia et al. (2021)
2009-01-29	7.64	0.168467	-	Garcia et al. (2021)
2009-02-12	7.3	0.169974	-	Garcia et al. (2021)
2009-03-11	7.24	0.170259	-	Garcia et al. (2021)
2009-04-05	7.38	0.167456	-	Garcia et al. (2021)
2009-05-07	7.32	0.165814	-	Garcia et al. (2021)
2009-06-04	6.97	0.16518	-	Garcia et al. (2021)
2009-07-23	7.2	0.1676	-	Garcia et al. (2021)
2009-07-29	6.73	0.170123	-	Garcia et al. (2021)
2009-08-08	7.08	0.168602	-	Garcia et al. (2021)
2009-10-16	6.79	0.170825	-	Garcia et al. (2021)
2009-11-21	7.12	0.170021	-	Garcia et al. (2021)
2009-12-03	6.59	0.168563	-	Garcia et al. (2021)
2010-01-22	7.24	0.162963	-	Garcia et al. (2021)
2010-02-04	7.01	0.17043	-	Garcia et al. (2021)
2010-03-06	7.18	0.16868	-	Garcia et al. (2021)
2010-04-24	6.85	0.169891	-	Garcia et al. (2021)
2010-05-14	6.7	0.168492	-	Garcia et al. (2021)
2010-06-11	6.71	0.169628	-	Garcia et al. (2021)
2010-07-14	6.9	0.168876	-	Garcia et al. (2021)
2010-07-25	6.61	0.16835	-	Garcia et al. (2021)
2010-08-22	6.72	0.171782	-	Garcia et al. (2021)
2010-08-25	6.75	0.16709	-	Garcia et al. (2021)
2010-09-29	6.53	0.16771	-	Garcia et al. (2021)
2010-10-06	6.86	0.166808	-	Garcia et al. (2021)
2010-11-20	6.92	0.167162	-	Garcia et al. (2021)
2010-11-21	6.97	0.170285	-	Garcia et al. (2021)
2011-01-12	6.57	0.168127	-	Garcia et al. (2021)
2011-02-13	6.99	0.166309	-	Garcia et al. (2021)
2011-03-07	6.6	0.176471	-	Garcia et al. (2021)
2011-03-07	6.54	0.175608	-	Garcia et al. (2021)
2011-03-08	6.55	0.181159	-	Garcia et al. (2021)
2011-03-09	6.62	0.180635	-	Garcia et al. (2021)
2011-03-08	6.68	0.176314	-	Garcia et al. (2021)
7 or 8-Mar-11	6.67	0.173077	-	Garcia et al. (2021)
2011-03-07	6.72	0.17525	-	Garcia et al. (2021)
2011-03-15	6.85	0.165893	-	Garcia et al. (2021)
2011-05-06	6.67	0.165195	-	Garcia et al. (2021)
2011-06-23	6.74	0.166243	-	Garcia et al. (2021)
2011-08-11	7.1	0.166954	-	Garcia et al. (2021)
2011-09-14	7.22	0.169658	-	Garcia et al. (2021)
2011-10-14	7.18	0.167657	-	Garcia et al. (2021)
2011-11-21	7.09	0.166455	-	Garcia et al. (2021)
2011-12-04	6.91	0.162243	-	Garcia et al. (2021)
2012-01-12	7.05	0.160752	-	Garcia et al. (2021)
2012-02-24	7.42	0.161969	-	Garcia et al. (2021)
2012-03-20	7.26	0.166667	-	Garcia et al. (2021)
2012-04-04	6.56	0.162062	-	Garcia et al. (2021)
2012-04-21	6.82	0.167366	-	Garcia et al. (2021)
2012-04-28	6.68	0.162656	-	Garcia et al. (2021)
2012-05-13	7.69	0.161098	-	Garcia et al. (2021)
2012-06-02	6.83	0.164325	-	Garcia et al. (2021)
2012-06-20	6.97	0.167446	-	Garcia et al. (2021)
2012-07-15	6.87	0.167233	-	Garcia et al. (2021)
2012-08-29	7.34	0.170308	-	Garcia et al. (2021)
2012-09-30	7.07	0.17301	-	Garcia et al. (2021)
2012-10-13	6.92	0.170132	-	Garcia et al. (2021)
2012-11-13	7.04	0.170249	-	Garcia et al. (2021)
2012-11-23	7.79	0.170105	-	Garcia et al. (2021)
2012-12-01	7.07	0.169811	-	Garcia et al. (2021)
2012-12-15	7.51	0.16862	-	Garcia et al. (2021)
2013-01-06	7.62	0.169675	-	Garcia et al. (2021)
2013-01-12	7.56	0.16787	-	Garcia et al. (2021)
2013-02-10	7.67	0.178588	-	Garcia et al. (2021)
2013-03-02	6.57	0.173377	-	Garcia et al. (2021)
2013-04-15	6.54	0.17151	-	Garcia et al. (2021)
2013-04-19	7.47	0.165992	-	Garcia et al. (2021)
2013-05-12	7.52	0.170699	-	Garcia et al. (2021)
2013-05-19	6.74	0.171227	-	Garcia et al. (2021)
2013-05-28	7.55	0.170449	-	Garcia et al. (2021)
2013-06-04	7.05	0.166947	-	Garcia et al. (2021)
2013-06-08	7.61	0.168653	-	Garcia et al. (2021)
2013-06-16	6.83	0.168719	-	Garcia et al. (2021)
2013-06-26	6.99	0.167434	-	Garcia et al. (2021)
2013-07-10	7.67	0.166139	-	Garcia et al. (2021)
2013-08-16	7.09	0.166667	-	Garcia et al. (2021)
2013-09-02	7.81	0.16477	-	Garcia et al. (2021)
2013-09-21	6.84	0.168259	-	Garcia et al. (2021)
2013-10-21	6.77	0.168595	-	Garcia et al. (2021)
2013-11-18	7.12	0.16094	-	Garcia et al. (2021)
2013-11-30	7.38	0.160542	-	Garcia et al. (2021)
2013-12-26	7.24	0.173413	-	Garcia et al. (2021)
2014-01-24	7.14	0.167581	-	Garcia et al. (2021)
2014-02-07	7.41	0.171236	-	Garcia et al. (2021)
2014-02-14	7.11	0.162256	-	Garcia et al. (2021)
2014-03-21	7.14	0.169218	-	Garcia et al. (2021)
2014-04-18	6.86	0.166667	-	Garcia et al. (2021)
2014-05-22	6.88	0.163597	-	Garcia et al. (2021)
2014-06-27	6.93	0.158233	-	Garcia et al. (2021)
2014-07-29	6.88	0.167024	-	Garcia et al. (2021)
2014-08-16	7.25	0.174011	-	Garcia et al. (2021)
2014-08-23	6.74	0.16617	-	Garcia et al. (2021)
2014-09-06	6.52	0.174452	-	Garcia et al. (2021)
2014-10-23	6.9	0.156412	-	Garcia et al. (2021)
2014-11-17	7.17	0.168544	-	Garcia et al. (2021)
2014-12-24	6.87	0.164557	-	Garcia et al. (2021)
2014-12-24	7.04	0.164557	-	Garcia et al. (2021)
2014-12-30	7.03	0.165254	-	Garcia et al. (2021)
2014-12-30	6.95	0.166667	-	Garcia et al. (2021)
2014-12-30	6.92	0.168776	-	Garcia et al. (2021)
2014-12-30	6.93	0.170213	-	Garcia et al. (2021)
2014-12-30	6.72	0.164609	-	Garcia et al. (2021)
2015-01-13	6.9	0.169528	-	Garcia et al. (2021)
2015-02-23	6.85	0.172871	-	Garcia et al. (2021)
2015-03-05	6.72	0.16716	-	Garcia et al. (2021)
2015-03-11	6.56	0.171333	-	Garcia et al. (2021)
2015-04-23	6.99	0.179915	-	Garcia et al. (2021)
2015-04-28	7.38	0.176522	-	Garcia et al. (2021)
2015-05-20	6.85	0.171562	-	Garcia et al. (2021)
2015-06-02	6.5	0.171138	-	Garcia et al. (2021)
2015-06-16	7.03	0.177447	-	Garcia et al. (2021)
2015-07-23	6.65	0.181705	-	Garcia et al. (2021)
2015-08-21	6.83	0.180294	-	Garcia et al. (2021)
2015-09-28	6.74	0.178451	-	Garcia et al. (2021)
2015-10-31	6.86	0.182012	-	Garcia et al. (2021)
2015-11-08	6.68	0.180658	-	Garcia et al. (2021)
2015-11-17	6.88	0.183864	-	Garcia et al. (2021)
2015-12-12	6.84	0.189235	-	Garcia et al. (2021)
2016-01-15	6.92	0.175866	-	Garcia et al. (2021)
2016-02-09	7.51	0.176063	-	Garcia et al. (2021)
2016-02-21	6.64	0.173984	-	Garcia et al. (2021)
2016-03-02	7.31	0.181653	-	Garcia et al. (2021)
2016-03-13	6.54	0.181967	-	Garcia et al. (2021)
2016-04-02	6.58	0.178822	-	Garcia et al. (2021)
2016-04-14	7.13	0.176521	-	Garcia et al. (2021)
2016-04-29	6.84	0.176047	-	Garcia et al. (2021)
2016-05-12	6.96	0.173727	-	Garcia et al. (2021)
2016-05-25	7.11	0.172609	-	Garcia et al. (2021)
2016-06-03	6.75	0.174385	-	Garcia et al. (2021)
2016-06-22	6.7	0.17748	-	Garcia et al. (2021)
2016-07-01	7.14	0.176547	-	Garcia et al. (2021)
2016-07-15	7.62	0.175383	-	Garcia et al. (2021)
2016-07-19	6.79	0.17562	-	Garcia et al. (2021)
2016-08-02	7.15	0.176752	-	Garcia et al. (2021)
2016-08-10	6.7	0.174162	-	Garcia et al. (2021)
2016-08-26	6.85	0.178738	-	Garcia et al. (2021)
2016-09-05	6.81	0.174769	-	Garcia et al. (2021)
2016-09-21	7.29	0.176339	-	Garcia et al. (2021)
2016-11-23	6.88	0.175801	-	Garcia et al. (2021)
2016-12-28	6.76	0.171381	-	Garcia et al. (2021)
2017-01-12	6.79	0.173037	-	Garcia et al. (2021)
2017-02-11	6.93	0.164401	-	Garcia et al. (2021)
2017-02-24	7.01	0.177371	-	Garcia et al. (2021)
2017-03-08	6.75	0.179916	-	Garcia et al. (2021)
2017-03-30	6.94	0.18251	-	Garcia et al. (2021)
2017-04-11	7.58	0.183099	-	Garcia et al. (2021)
2017-05-04	7.29	0.182376	-	Garcia et al. (2021)
2017-05-27	6.93	0.178541	-	Garcia et al. (2021)
2017-05-31	6.84	0.182764	-	Garcia et al. (2021)
2017-07-07	6.96	0.180172	-	Garcia et al. (2021)
2017-07-26	7.08	0.177165	-	Garcia et al. (2021)
2017-08-02	7.1	0.178271	-	Garcia et al. (2021)
2017-08-10	6.63	0.178961	-	Garcia et al. (2021)
2017-09-09	6.56	0.170873	-	Garcia et al. (2021)
2017-09-23	7.03	0.182289	-	Garcia et al. (2021)
2017-10-14	6.73	0.181704	-	Garcia et al. (2021)
2017-11-05	6.78	0.178899	-	Garcia et al. (2021)
2017-11-17	6.67	0.184539	-	Garcia et al. (2021)
2017-12-06	6.76	0.162615	-	Garcia et al. (2021)
2017-12-26	6.7	0.182007	-	Garcia et al. (2021)
2018-02-01	7.08	0.177357	-	Garcia et al. (2021)
2018-02-19	7.25	0.172368	-	Garcia et al. (2021)
2018-03-03	6.87	0.170132	-	Garcia et al. (2021)
2018-03-23	6.77	0.184155	-	Garcia et al. (2021)
2018-04-09	7.34	0.173703	-	Garcia et al. (2021)
2018-05-01	6.9	0.180928	-	Garcia et al. (2021)
KE61-3215S_WDXRF_1	7.02	0.181219	-	Lee et al. (2019)
KE62-3254F_WDXRF_1	7.23	0.194954	-	Lee et al. (2019)
KE62-3255F_WDXRF_1	6.62118	0.223058	-	Lee et al. (2019)
KE62-3260F_WDXRF_1	7.42	0.200551	-	Lee et al. (2019)
KE62-3264F_WDXRF_1	7.3	0.209486	-	Lee et al. (2019)
KE62-3273F_WDXRF_1	8.3	0.188679	-	Lee et al. (2019)
KE62-3280F_WDXRF_1	8.05	0.186009	-	Lee et al. (2019)
KE62-3286F_WDXRF_2	8.06	0.187068	-	Lee et al. (2019)
KE62-3286F_WDXRF_1	8.07	0.186916	-	Lee et al. (2019)
KE62-3293S_WDXRF_1	7.6051	0.189275	-	Lee et al. (2019)
KE62-3295F_WDXRF_1	7.86489	0.187452	-	Lee et al. (2019)
KE62-3298F_WDXRF_1	8.27126	0.186559	-	Lee et al. (2019)
KE62-3302F_WDXRF_1	8.3058	0.186269	-	Lee et al. (2019)
KE62-3310F_WDXRF_1	8.60087	0.184539	-	Lee et al. (2019)
KE62-3320F_WDXRF_1	8.32349	0.185302	-	Lee et al. (2019)

## Sheet: 12b
Extended Data Figure 12. Fagradalsfjall K2O/TiO2 variability vs. single-eruptive oceanic basalt units
12b - MgO vs K2O/TiO2 of fagradalsfjall lavas compared to plume-influence ridge units
Sample Name	Eruptive unit	GSC location	MgO	K2O/ TiO2	± abs	Data Source
G20210321-1	Fagradalsfjall 2021	-	8.97579	0.15065	0.00613383	This work
G20210321-2	Fagradalsfjall 2021	-	8.8785	0.14161	0.00576574	This work
G20210321-3	Fagradalsfjall 2021	-	8.82737	0.142717	0.00581082	This work
G20210321-4	Fagradalsfjall 2021	-	8.94897	0.144689	0.00589111	This work
G20210323-1	Fagradalsfjall 2021	-	8.91133	0.147918	0.00602257	This work
G20210327-1	Fagradalsfjall 2021	-	8.8679	0.162888	0.00663208	This work
G20210330-2	Fagradalsfjall 2021	-	9.03798	0.191972	0.00781628	This work
G20210404-1	Fagradalsfjall 2021	-	9.32733	0.207841	0.0084624	This work
G20210405-1	Fagradalsfjall 2021	-	9.14159	0.191087	0.00778022	This work
G20210412-1	Fagradalsfjall 2021	-	9.72474	0.24113	0.00981778	This work
G20210412-2	Fagradalsfjall 2021	-	9.74383	0.243385	0.0099096	This work
G20210416-1	Fagradalsfjall 2021	-	9.50472	0.242821	0.00988661	This work
G20210416-2	Fagradalsfjall 2021	-	9.65273	0.251833	0.0102535	This work
G20210416-3	Fagradalsfjall 2021	-	9.38494	0.227116	0.00924717	This work
G20210416-4	Fagradalsfjall 2021	-	9.67374	0.246406	0.0100326	This work
G20210424-5	Fagradalsfjall 2021	-	9.51458	0.255854	0.0104173	This work
G20210424-6	Fagradalsfjall 2021	-	9.3179	0.232437	0.00946381	This work
G20210428-1	Fagradalsfjall 2021	-	10.0081	0.263151	0.0107144	This work
G20210428-2	Fagradalsfjall 2021	-	9.52527	0.246208	0.0100245	This work
G20210501-1	Fagradalsfjall 2021	-	9.55926	0.25068	0.0102066	This work
G20210506-1	Fagradalsfjall 2021	-	9.57801	0.246798	0.0100485	This work
G20210506-3	Fagradalsfjall 2021	-	9.64075	0.245173	0.00998236	This work
AL4594-02	Altares	95 °W	7.47814	0.0801527		Colman et al. (2016)
AL4594-03	Altares	95 °W	7.70551	0.0843373		Colman et al. (2016)
AL4594-04	Altares	95 °W	7.28561	0.0852713		Colman et al. (2016)
AL4594-11	Altares	95 °W	7.05342	0.102041		Colman et al. (2016)
AL4601-03	Buho	95 °W	8.47716	0.0857143		Colman et al. (2016)
AL4601-05	Buho	95 °W	8.28255	0.0836237		Colman et al. (2016)
AL4601-06	Buho	95 °W	8.45943	0.084507		Colman et al. (2016)
AL4603-03	Buho	95 °W	8.31067	0.0875912		Colman et al. (2016)
AL4603-05	Buho	95 °W	8.3884	0.101399		Colman et al. (2016)
AL4603-09	Buho	95 °W	8.2505	0.0833333		Colman et al. (2016)
AL4603-13	Buho	95 °W	7.76215	0.0860215		Colman et al. (2016)
AL4604-01	Buho	95 °W	8.17505	0.0909091		Colman et al. (2016)
AL4604-02	Buho	95 °W	8.1998	0.0880282		Colman et al. (2016)
AL4604-03	Buho	95 °W	8.32213	0.0841121		Colman et al. (2016)
AL4605-09	Buho	95 °W	8.22053	0.0774648		Colman et al. (2016)
AL4598-11	Del Norte	95 °W	8.07217	0.0753968		Colman et al. (2016)
AL4599-05	Del Norte	95 °W	7.58985	0.0530973		Colman et al. (2016)
AL4599-08	Del Norte	95 °W	8.24562	0.0793651		Colman et al. (2016)
AL4599-10	Del Norte	95 °W	8.15117	0.0769231		Colman et al. (2016)
AL4599-03	Dragon	95 °W	8.42687	0.0603448		Colman et al. (2016)
AL4600-13	Dragon	95 °W	7.97174	0.0653061		Colman et al. (2016)
AL4597-02	Frijoles	95 °W	7.73	0.0982906		Colman et al. (2016)
AL4597-03	Frijoles	95 °W	7.96134	0.0779221		Colman et al. (2016)
AL4597-05	Frijoles	95 °W	7.81804	0.0877193		Colman et al. (2016)
AL4597-06	Frijoles	95 °W	7.32606	0.0812808		Colman et al. (2016)
AL4597-07	Frijoles	95 °W	7.19	0.0978261		Colman et al. (2016)
AL4597-08	Frijoles	95 °W	7.16074	0.0842105		Colman et al. (2016)
AL4598-01	Frijoles	95 °W	8.04857	0.08		Colman et al. (2016)
AL4698-06	Frijoles	95 °W	7.81	0.0958333		Colman et al. (2016)
AL4598-08	Frijoles	95 °W	8.02125	0.0762712		Colman et al. (2016)
AL4604-05	Pulgar	95 °W	7.83888	0.0598291		Colman et al. (2016)
AL4604-07	Pulgar	95 °W	8.21859	0.0542986		Colman et al. (2016)
AL4604-08	Pulgar	95 °W	7.91605	0.0687679		Colman et al. (2016)
AL4604-10	Pulgar	95 °W	7.99535	0.0595745		Colman et al. (2016)
AL4593-05	Tortuga	95 °W	7.636	0.0625		Colman et al. (2016)
AL4593-09	Tortuga	95 °W	7.934	0.0542169		Colman et al. (2016)
AL4606-02	Calor	92 °W	6.24892	0.230971		Colman et al. (2016)
AL4606-09	Calor	92 °W	6.06048	0.231148		Colman et al. (2016)
AL4608-07	Calor	92 °W	6.12143	0.22335		Colman et al. (2016)
AL4609-10	Calor	92 °W	6.25346	0.240418		Colman et al. (2016)
AL4611-07	Calor	92 °W	5.9808	0.227848		Colman et al. (2016)
AL4616-09	Calor	92 °W	6.11654	0.228205		Colman et al. (2016)
AL4616-14	Calor	92 °W	6.11097	0.238213		Colman et al. (2016)
AL4611-03	Cobija	92 °W	6.58909	0.180328		Colman et al. (2016)
AL4615-05	Cobija	92 °W	6.89527	0.258065		Colman et al. (2016)
AL4615-07	Cobija	92 °W	6.95252	0.211268		Colman et al. (2016)
AL4616-17	Cobija	92 °W	7.2711	0.195266		Colman et al. (2016)

## Sheet: 12c
Extended Data Figure 12. Fagradalsfjall K2O/TiO2 variability vs. single-eruptive oceanic basalt units
12c - MgO vs K2O/TiO2 of fagradalsfjall lavas compared to Mid-Ocean Ridge units
Sample Name	Eruptive unit	MgO	K2O/ TiO2	± abs	Data Source
G20210321-1	Fagradalsfjall 2021	8.97579	0.15065	0.00613383	This work
G20210321-2	Fagradalsfjall 2021	8.8785	0.14161	0.00576574	This work
G20210321-3	Fagradalsfjall 2021	8.82737	0.142717	0.00581082	This work
G20210321-4	Fagradalsfjall 2021	8.94897	0.144689	0.00589111	This work
G20210323-1	Fagradalsfjall 2021	8.91133	0.147918	0.00602257	This work
G20210327-1	Fagradalsfjall 2021	8.8679	0.162888	0.00663208	This work
G20210330-2	Fagradalsfjall 2021	9.03798	0.191972	0.00781628	This work
G20210404-1	Fagradalsfjall 2021	9.32733	0.207841	0.0084624	This work
G20210405-1	Fagradalsfjall 2021	9.14159	0.191087	0.00778022	This work
G20210412-1	Fagradalsfjall 2021	9.72474	0.24113	0.00981778	This work
G20210412-2	Fagradalsfjall 2021	9.74383	0.243385	0.0099096	This work
G20210416-1	Fagradalsfjall 2021	9.50472	0.242821	0.00988661	This work
G20210416-2	Fagradalsfjall 2021	9.65273	0.251833	0.0102535	This work
G20210416-3	Fagradalsfjall 2021	9.38494	0.227116	0.00924717	This work
G20210416-4	Fagradalsfjall 2021	9.67374	0.246406	0.0100326	This work
G20210424-5	Fagradalsfjall 2021	9.51458	0.255854	0.0104173	This work
G20210424-6	Fagradalsfjall 2021	9.3179	0.232437	0.00946381	This work
G20210428-1	Fagradalsfjall 2021	10.0081	0.263151	0.0107144	This work
G20210428-2	Fagradalsfjall 2021	9.52527	0.246208	0.0100245	This work
G20210501-1	Fagradalsfjall 2021	9.55926	0.25068	0.0102066	This work
G20210506-1	Fagradalsfjall 2021	9.57801	0.246798	0.0100485	This work
G20210506-3	Fagradalsfjall 2021	9.64075	0.245173	0.00998236	This work
AL3357-4	N1	7.88	0.0645161		Bergmanis et al. (2007)
AL3357-8	N1	7.81	0.0719424		Bergmanis et al. (2007)
AL3360-3	N1	7.82	0.0649351		Bergmanis et al. (2007)
AL3361-7	N1	8.4	0.062069		Bergmanis et al. (2007)
AL3363-7	N1	8.27	0.0758621		Bergmanis et al. (2007)
AL3363-8	N1	8.16	0.0612245		Bergmanis et al. (2007)
AL3365-4	N1	7.88	0.0641026		Bergmanis et al. (2007)
ND3-5	N1	7.76	0.0490798		Bergmanis et al. (2007)
ND3-7	N1	7.31	0.0595238		Bergmanis et al. (2007)
ND19-8	N1	7.88	0.0519481		Bergmanis et al. (2007)
ND20-2	N1	7.5	0.047619		Bergmanis et al. (2007)
ND20-3	N1	7.86	0.0662252		Bergmanis et al. (2007)
ND20-4	N1	7.8	0.0653595		Bergmanis et al. (2007)
ND20-5	N1	7.34	0.0517241		Bergmanis et al. (2007)
AL3365-8	N1	7.8	0.0632911		Bergmanis et al. (2007)
AL3362-6	N1	7.96	0.0645161		Bergmanis et al. (2007)
A-3360-7	N1	7.96	0.0636943		Bergmanis et al. (2007)
AL3360-8	N1	8.03	0.0584416		Bergmanis et al. (2007)
AL3363-5	N1	8.49	0.0616438		Bergmanis et al. (2007)
AL3361-11	N1	8.14	0.0588235		Bergmanis et al. (2007)
AL3361-9	N1	8.17	0.0680272		Bergmanis et al. (2007)
AL3357-2B	N2	8.03	0.0632911		Bergmanis et al. (2007)
AL3363-6B	N2	8.36	0.0533333		Bergmanis et al. (2007)
AL-3360-1	N2	7.84	0.0641026		Bergmanis et al. (2007)
AL3359-5	N2	8.19	0.06		Bergmanis et al. (2007)
AL3359-2	N2	8.03	0.0512821		Bergmanis et al. (2007)
AL3360-2	N2	7.85	0.0657895		Bergmanis et al. (2007)
AL3364-1	N2	7.92	0.0700637		Bergmanis et al. (2007)
AL3357-6	N2	7.77	0.0704225		Bergmanis et al. (2007)
AL3361-14	N2	8.13	0.0662252		Bergmanis et al. (2007)
AL3365-2	N2	7.94	0.0632911		Bergmanis et al. (2007)
ND5-1	N2	7.7	0.0506329		Bergmanis et al. (2007)
AL3357-1	N2	7.27	0.0760234		Bergmanis et al. (2007)
AL3362-5	N2	7.76	0.0797546		Bergmanis et al. (2007)
ND4-2-2	N2	7.57	0.0658683		Bergmanis et al. (2007)
ND4-4	N2	7.45	0.0736196		Bergmanis et al. (2007)
ND6-1	N2	7.86	0.0691824		Bergmanis et al. (2007)
AL3365-6	N2	7.29	0.076087		Bergmanis et al. (2007)
AL3361-2	N2	9.12	0.0578512		Bergmanis et al. (2007)
AL3360-6	N2	7.71	0.0596026		Bergmanis et al. (2007)
AL3361-10	N2	8.52	0.0638298		Bergmanis et al. (2007)
AL3364-5	N2	7.9	0.0645161		Bergmanis et al. (2007)
AL3359-9B	N2	8.9	0.0681818		Bergmanis et al. (2007)
AL3361-4	T2	8.41	0.121019		Bergmanis et al. (2007)
AL3363-1	T2	8.63	0.107143		Bergmanis et al. (2007)
AL3358-1	T1	6.77	0.104167		Bergmanis et al. (2007)
AL3362-2	T1	6.88	0.097561		Bergmanis et al. (2007)
ND3-1	T1	6.89	0.106796		Bergmanis et al. (2007)
ND6-2	T1	6.89	0.10101		Bergmanis et al. (2007)
ND18-1	T1	6.86	0.0990099		Bergmanis et al. (2007)
A-3359-1	N3	7.83	0.0454545		Bergmanis et al. (2007)
AL3365-1	N3	8.23	0.0447761		Bergmanis et al. (2007)
AL3361-1	N3	7.45	0.0446927		Bergmanis et al. (2007)

## Sheet: 12d
Extended Data Figure 12. Fagradalsfjall K2O/TiO2 variability vs. single-eruptive oceanic basalt units
12d - MgO vs K2O/TiO2 of fagradalsfjall lavas compared to Mid-Ocean Ridge units
Sample Name	Eruptive unit	MgO	K2O/ TiO2	± abs	Data Source
G20210321-1	Fagradalsfjall 2021	8.97579	0.15065	0.00613383	This work
G20210321-2	Fagradalsfjall 2021	8.8785	0.14161	0.00576574	This work
G20210321-3	Fagradalsfjall 2021	8.82737	0.142717	0.00581082	This work
G20210321-4	Fagradalsfjall 2021	8.94897	0.144689	0.00589111	This work
G20210323-1	Fagradalsfjall 2021	8.91133	0.147918	0.00602257	This work
G20210327-1	Fagradalsfjall 2021	8.8679	0.162888	0.00663208	This work
G20210330-2	Fagradalsfjall 2021	9.03798	0.191972	0.00781628	This work
G20210404-1	Fagradalsfjall 2021	9.32733	0.207841	0.0084624	This work
G20210405-1	Fagradalsfjall 2021	9.14159	0.191087	0.00778022	This work
G20210412-1	Fagradalsfjall 2021	9.72474	0.24113	0.00981778	This work
G20210412-2	Fagradalsfjall 2021	9.74383	0.243385	0.0099096	This work
G20210416-1	Fagradalsfjall 2021	9.50472	0.242821	0.00988661	This work
G20210416-2	Fagradalsfjall 2021	9.65273	0.251833	0.0102535	This work
G20210416-3	Fagradalsfjall 2021	9.38494	0.227116	0.00924717	This work
G20210416-4	Fagradalsfjall 2021	9.67374	0.246406	0.0100326	This work
G20210424-5	Fagradalsfjall 2021	9.51458	0.255854	0.0104173	This work
G20210424-6	Fagradalsfjall 2021	9.3179	0.232437	0.00946381	This work
G20210428-1	Fagradalsfjall 2021	10.0081	0.263151	0.0107144	This work
G20210428-2	Fagradalsfjall 2021	9.52527	0.246208	0.0100245	This work
G20210501-1	Fagradalsfjall 2021	9.55926	0.25068	0.0102066	This work
G20210506-1	Fagradalsfjall 2021	9.57801	0.246798	0.0100485	This work
G20210506-3	Fagradalsfjall 2021	9.64075	0.245173	0.00998236	This work
G20210321-001-grain1-pt1	Fagradalsfjall 2021	7.86	0.167513	0.0161148	This work
G20210321-001-grain2-pt2	Fagradalsfjall 2021	7.77	0.140745	0.0135397	This work
G20210321-001-grain2-pt3	Fagradalsfjall 2021	7.76	0.129464	0.0124544	This work
G20210321-001-grain3-pt4	Fagradalsfjall 2021	7.73	0.13744	0.0132218	This work
G20210321-001-grain5-pt7	Fagradalsfjall 2021	7.59	0.14091	0.0135556	This work
G20210321-001-grain5-pt8	Fagradalsfjall 2021	7.84	0.153197	0.0147376	This work
G20210321-001-grain6-pt9	Fagradalsfjall 2021	7.76	0.155639	0.0149725	This work
G20210321-001-grain4-pt10	Fagradalsfjall 2021	7.76	0.160232	0.0154144	This work
G20210321-002-grain1-pt1	Fagradalsfjall 2021	7.69	0.157385	0.0151405	This work
G20210321-002-grain1-pt2	Fagradalsfjall 2021	7.74	0.147147	0.0141556	This work
G20210321-002-grain2-pt3	Fagradalsfjall 2021	7.71	0.127616	0.0122767	This work
G20210321-002-grain3-pt4	Fagradalsfjall 2021	7.7	0.150214	0.0144507	This work
G20210321-002-grain4-pt5	Fagradalsfjall 2021	7.61	0.147141	0.014155	This work
G20210321-002-grain5-pt6	Fagradalsfjall 2021	7.6	0.154876	0.0148991	This work
G20210321-002-grain6-pt7	Fagradalsfjall 2021	7.66	0.162917	0.0156727	This work
G20210321-002-grain7-pt8	Fagradalsfjall 2021	7.64	0.133198	0.0128137	This work
G20210321-002-grain6-pt9	Fagradalsfjall 2021	7.79	0.146707	0.0141132	This work
G20210321-002-grain6-pt10	Fagradalsfjall 2021	7.76	0.156794	0.0150836	This work
G20210321-2gr1_glass	Fagradalsfjall 2021	7.38	0.166197	0.0159882	This work
G20210321-2gr1_glass2	Fagradalsfjall 2021	7.66	0.131374	0.0126382	This work
G20210321-2gr7_glass	Fagradalsfjall 2021	7.81	0.159311	0.0153257	This work
G20210321-2gr8_glass	Fagradalsfjall 2021	7.66	0.148161	0.0142531	This work
G20210321-2gr9_glass	Fagradalsfjall 2021	7.62	0.115944	0.0111539	This work
G20210321-2gr12_glass	Fagradalsfjall 2021	7.61	0.138528	0.0133265	This work
G20210321-2gr16_glass	Fagradalsfjall 2021	7.65	0.139678	0.013437	This work
G20210321-2gr16_glass	Fagradalsfjall 2021	7.58	0.156372	0.015043	This work
gls-0321-2-1a	Fagradalsfjall 2021	7.85	0.155101	0.0149208	This work
gls-0321-2-2a	Fagradalsfjall 2021	7.85	0.141597	0.0136217	This work
gls-0321-2-3a	Fagradalsfjall 2021	7.82	0.13666	0.0131468	This work
gls-0321-2-4a	Fagradalsfjall 2021	7.81	0.138903	0.0133625	This work
gls-0321-2-5a	Fagradalsfjall 2021	7.77	0.120947	0.0116351	This work
G20210321-003-grain1-pt1	Fagradalsfjall 2021	7.87	0.141506	0.0136129	This work
G20210321-003-grain2-pt2	Fagradalsfjall 2021	7.62	0.15768	0.0151688	This work
G20210321-003-grain2-pt3	Fagradalsfjall 2021	7.55	0.152091	0.0146312	This work
G20210321-003-grain3-pt4	Fagradalsfjall 2021	7.52	0.13259	0.0127552	This work
G20210321-003-grain4-pt5	Fagradalsfjall 2021	7.79	0.144189	0.0138711	This work
G20210321-003-grain6-pt7	Fagradalsfjall 2021	7.76	0.146461	0.0140896	This work
G20210321-003-grain6-pt8	Fagradalsfjall 2021	7.77	0.144285	0.0138803	This work
G20210321-003-grain7-pt9	Fagradalsfjall 2021	7.32	0.145228	0.0139709	This work
G20210321-003-grain8-pt10	Fagradalsfjall 2021	7.78	0.146697	0.0141123	This work
G20210321-004-grain1-pt1	Fagradalsfjall 2021	7.65	0.150826	0.0145095	This work
G20210321-004-grain1-pt2	Fagradalsfjall 2021	7.64	0.156401	0.0150458	This work
G20210321-004-grain1-pt3	Fagradalsfjall 2021	7.71	0.145674	0.0140139	This work
G20210321-004-grain2-pt4	Fagradalsfjall 2021	7.85	0.155744	0.0149827	This work
G20210321-004-grain3-pt5	Fagradalsfjall 2021	7.78	0.143838	0.0138373	This work
G20210321-004-grain3-pt6	Fagradalsfjall 2021	7.72	0.140704	0.0135357	This work
G20210321-004-grain3-pt7	Fagradalsfjall 2021	7.8	0.141597	0.0136217	This work
G20210321-004-grain3-pt8	Fagradalsfjall 2021	7.72	0.142081	0.0136682	This work
G20210321-004-grain4-pt9	Fagradalsfjall 2021	7.88	0.141711	0.0136326	This work
G20210321-004-grain4-pt10	Fagradalsfjall 2021	7.85	0.147524	0.0141919	This work
G20210323_1-grain mount_gr1_glass	Fagradalsfjall 2021	7.63	0.122838	0.0118171	This work
G20210323_1-grain mount_gr1_glass2	Fagradalsfjall 2021	7.74	0.142326	0.0136918	This work
G20210323_1-grain mount_gr2_glass	Fagradalsfjall 2021	7.86	0.154103	0.0148247	This work
G20210323_1-grain mount_gr4_glass	Fagradalsfjall 2021	7.71	0.137996	0.0132753	This work
G20210323_1-grain mount_gr4_glass	Fagradalsfjall 2021	7.73	0.150074	0.0144371	This work
G20210323_1-grain mount_gr5_glass	Fagradalsfjall 2021	7.75	0.150137	0.0144433	This work
G20210323_1-grain mount_gr5_glass	Fagradalsfjall 2021	7.66	0.150061	0.0144359	This work
G20210323_1-grain mount_gr6_glass	Fagradalsfjall 2021	7.74	0.142986	0.0137553	This work
G20210323_1-grain mount_gr9_glass	Fagradalsfjall 2021	7.81	0.166069	0.0159759	This work
G20210323_1-grain mount_gr9_glass	Fagradalsfjall 2021	7.73	0.13717	0.0131958	This work
G20210323_1-grain mount_gr15_glass	Fagradalsfjall 2021	7.7	0.14502	0.013951	This work
G20210323_1-grain mount_gr16_glass	Fagradalsfjall 2021	7.77	0.137986	0.0132743	This work
G20210323_1-grain mount_gr17_glass	Fagradalsfjall 2021	7.88	0.161159	0.0155036	This work
G20210323_1-grain mount_gr19_glass	Fagradalsfjall 2021	7.61	0.132716	0.0127673	This work
G20210323_1glass1	Fagradalsfjall 2021	7.68	0.16415	0.0157913	This work
G20210323_1glass2	Fagradalsfjall 2021	7.77	0.137313	0.0132096	This work
G20210323_1glass3	Fagradalsfjall 2021	7.65	0.173763	0.0167161	This work
G20210323_1glass4	Fagradalsfjall 2021	7.49	0.144661	0.0139164	This work
G20210323_1glass5	Fagradalsfjall 2021	7.64	0.147839	0.0142222	This work
G20210323_1glass6	Fagradalsfjall 2021	7.56	0.16331	0.0157105	This work
G20210323_1glass7	Fagradalsfjall 2021	7.75	0.145139	0.0139624	This work
G20210323_1glass8	Fagradalsfjall 2021	8.05	0.154796	0.0148914	This work
G20210323_1glass9	Fagradalsfjall 2021	7.89	0.153582	0.0147747	This work
G20210323_1glass10	Fagradalsfjall 2021	7.53	0.161285	0.0155157	This work
G20210323_1glass11	Fagradalsfjall 2021	7.62	0.157082	0.0151114	This work
G20210323_1glass12	Fagradalsfjall 2021	7.58	0.148849	0.0143193	This work
G20210323_1glass13	Fagradalsfjall 2021	7.66	0.14598	0.0140433	This work
G20210323_1glass14	Fagradalsfjall 2021	7.69	0.129644	0.0124718	This work
G20210323_1glass15	Fagradalsfjall 2021	7.6	0.16912	0.0162694	This work
G20210323-1gr1_glass	Fagradalsfjall 2021	7.44	0.14194	0.0136546	This work
G20210323-1gr7_glass	Fagradalsfjall 2021	7.39	0.163608	0.0157391	This work
G20210323-1gr14_glass	Fagradalsfjall 2021	7.43	0.164088	0.0157853	This work
G20210323-1gr15_glass	Fagradalsfjall 2021	7.36	0.15959	0.0153526	This work
G20210323-1gr23_glass	Fagradalsfjall 2021	7.37	0.1404	0.0135066	This work
G20210323-1gr41_glass	Fagradalsfjall 2021	7.97	0.156455	0.015051	This work
G20210323-1gr73_glass	Fagradalsfjall 2021	7.5	0.161898	0.0155746	This work
cG20210323-1gr1_glass	Fagradalsfjall 2021	7.32	0.132028	0.0127012	This work
cG20210323-1gr3_glass	Fagradalsfjall 2021	7.45	0.140918	0.0135564	This work
cG20210323-1gr3_glass	Fagradalsfjall 2021	7.54	0.167194	0.0160841	This work
cG20210323-1gr6_glass	Fagradalsfjall 2021	7.68	0.150623	0.01449	This work
cG20210323-1gr6_glass	Fagradalsfjall 2021	7.49	0.141558	0.0136179	This work
cG20210323-1gr8_glass	Fagradalsfjall 2021	7.37	0.14248	0.0137066	This work
cG20210323-1gr11_glass	Fagradalsfjall 2021	7.36	0.147196	0.0141603	This work
cG20210323-1gr12_glass	Fagradalsfjall 2021	7.43	0.143701	0.0138241	This work
cG20210323-1gr21_glass	Fagradalsfjall 2021	7.5	0.140896	0.0135542	This work
gls-0323-1-1a	Fagradalsfjall 2021	7.54	0.147387	0.0141787	This work
gls-0323-1-2a	Fagradalsfjall 2021	7.43	0.140857	0.0135505	This work
gls-0323-1-3a	Fagradalsfjall 2021	7.69	0.146311	0.0140751	This work
gls-0323-1-4a	Fagradalsfjall 2021	7.4	0.158263	0.015225	This work
gls-0323-1-5a	Fagradalsfjall 2021	7.52	0.150157	0.0144452	This work
cG20210324-1gr4_glass	Fagradalsfjall 2021	8	0.152915	0.0147105	This work
20210324-t_pt1	Fagradalsfjall 2021	7.96	0.15218	0.0146398	This work
20210324-t_pt2	Fagradalsfjall 2021	8.1	0.153948	0.0148099	This work
20210324-t_pt3	Fagradalsfjall 2021	8.13	0.159232	0.0153182	This work
20210324-t_pt4	Fagradalsfjall 2021	8.08	0.176106	0.0169415	This work
20210324-t_pt5	Fagradalsfjall 2021	8.04	0.1613	0.0155171	This work
20210324-t_pt7	Fagradalsfjall 2021	7.95	0.144761	0.0139261	This work
20210324-t_pt8	Fagradalsfjall 2021	8.07	0.156887	0.0150925	This work
20210324-t_pt9	Fagradalsfjall 2021	7.91	0.161159	0.0155036	This work
20210324-t_pt10	Fagradalsfjall 2021	8.04	0.194603	0.0187209	This work
20210324-t_pt11	Fagradalsfjall 2021	8.11	0.156228	0.0150292	This work
20210324-t_pt12	Fagradalsfjall 2021	8	0.181057	0.0174178	This work
gls-0324-1-1a	Fagradalsfjall 2021	8.2	0.1357	0.0130544	This work
gls-0324-1-2a	Fagradalsfjall 2021	8.08	0.141186	0.0135821	This work
gls-0324-1-3a	Fagradalsfjall 2021	8.08	0.134	0.0128909	This work
gls-0324-1-4a	Fagradalsfjall 2021	8.15	0.129304	0.0124391	This work
gls-0324-1-5a	Fagradalsfjall 2021	8.15	0.148022	0.0142397	This work
20210327-pt1	Fagradalsfjall 2021	6.7	0.144942	0.0139434	This work
20210327-pt2	Fagradalsfjall 2021	6.73	0.165565	0.0159274	This work
20210327-pt3	Fagradalsfjall 2021	6.69	0.147637	0.0142027	This work
20210327-pt4	Fagradalsfjall 2021	6.79	0.162719	0.0156536	This work
20210327-pt5	Fagradalsfjall 2021	6.77	0.155034	0.0149143	This work
20210327-pt6	Fagradalsfjall 2021	6.85	0.162103	0.0155943	This work
20210327-pt7	Fagradalsfjall 2021	6.84	0.153179	0.0147359	This work
20210327-pt8	Fagradalsfjall 2021	6.72	0.165944	0.0159639	This work
20210327-pt9	Fagradalsfjall 2021	6.73	0.161022	0.0154904	This work
20210327-pt10	Fagradalsfjall 2021	6.78	0.159009	0.0152968	This work
G20210330-2 pt1	Fagradalsfjall 2021	7.89	0.168836	0.016242	This work
G20210330-2 pt2	Fagradalsfjall 2021	7.98	0.186862	0.0179762	This work
G20210330-2 pt3	Fagradalsfjall 2021	7.96	0.18603	0.0178962	This work
G20210330-2 pt4	Fagradalsfjall 2021	7.81	0.183107	0.017615	This work
G20210330-2 pt5	Fagradalsfjall 2021	7.89	0.183937	0.0176948	This work
G20210330-2 pt6	Fagradalsfjall 2021	8.08	0.179181	0.0172373	This work
G20210330-2 pt7	Fagradalsfjall 2021	7.91	0.173684	0.0167085	This work
G20210330-2 pt8	Fagradalsfjall 2021	7.98	0.178796	0.0172003	This work
G20210330-2 pt9	Fagradalsfjall 2021	8.06	0.191351	0.0184081	This work
G20210330-2 pt10	Fagradalsfjall 2021	7.87	0.181121	0.0174239	This work
G20210330-2 pt11	Fagradalsfjall 2021	7.96	0.168802	0.0162388	This work
G20210330-2 pt12	Fagradalsfjall 2021	7.94	0.192266	0.0184961	This work
G20210330-2 pt13	Fagradalsfjall 2021	7.91	0.169157	0.016273	This work
G20210330-2 pt14	Fagradalsfjall 2021	7.86	0.183345	0.0176379	This work
G20210330-2 pt15	Fagradalsfjall 2021	7.95	0.190485	0.0183247	This work
gls-0330-2-1a	Fagradalsfjall 2021	7.92	0.192414	0.0185103	This work
gls-0330-2-2a	Fagradalsfjall 2021	7.87	0.185997	0.017893	This work
gls-0330-2-3a	Fagradalsfjall 2021	8.02	0.182754	0.017581	This work
cG20210404-2gr5-emb	Fagradalsfjall 2021	7.65	0.219333	0.0210999	This work
cG20210404-2gr5-embdupl	Fagradalsfjall 2021	8.02	0.172279	0.0165733	This work
cG20210404-2gr11-emb	Fagradalsfjall 2021	7.79	0.206417	0.0198574	This work
gls-0405-1-1a	Fagradalsfjall 2021	7.7	0.185766	0.0178707	This work
gls-0405-1-2a	Fagradalsfjall 2021	7.53	0.172384	0.0165834	This work
gls-0405-1-3a	Fagradalsfjall 2021	7.46	0.184311	0.0177308	This work
gls-0405-1-4a	Fagradalsfjall 2021	7.48	0.174875	0.0168231	This work
gls-0405-1-5a	Fagradalsfjall 2021	7.45	0.197596	0.0190088	This work
gls-0405-1-6a	Fagradalsfjall 2021	7.62	0.181366	0.0174475	This work
20210405-t_pt1	Fagradalsfjall 2021	7.75	0.200405	0.0192791	This work
20210405-t_pt2	Fagradalsfjall 2021	7.86	0.203455	0.0195724	This work
20210405-t_pt3	Fagradalsfjall 2021	7.74	0.189287	0.0182095	This work
20210405-t_pt4	Fagradalsfjall 2021	7.12	0.195892	0.0188449	This work
20210405-t_pt5	Fagradalsfjall 2021	7.92	0.209545	0.0201583	This work
20210405-t_pt6	Fagradalsfjall 2021	7.76	0.176208	0.0169513	This work
20210405-t_pt7	Fagradalsfjall 2021	7.84	0.18638	0.0179298	This work
20210405-t_pt8	Fagradalsfjall 2021	7.88	0.193733	0.0186372	This work
20210405-t_pt9	Fagradalsfjall 2021	7.89	0.18869	0.018152	This work
20210405-t_pt10	Fagradalsfjall 2021	7.87	0.210216	0.0202228	This work
20210405-t_pt11	Fagradalsfjall 2021	7.84	0.179927	0.0173091	This work
20210405-t_pt12	Fagradalsfjall 2021	7.95	0.180831	0.017396	This work
20210405-t_pt13	Fagradalsfjall 2021	7.85	0.194096	0.0186721	This work
20210405-t_pt14	Fagradalsfjall 2021	7.84	0.181653	0.0174751	This work
20210405-t_pt15	Fagradalsfjall 2021	7.97	0.182157	0.0175236	This work
20210405-t_pt16	Fagradalsfjall 2021	7.96	0.170383	0.0163909	This work
20210405-t_pt17	Fagradalsfjall 2021	7.76	0.18235	0.0175422	This work
20210405-t_pt18	Fagradalsfjall 2021	7.96	0.213419	0.020531	This work
20210405-t_pt19	Fagradalsfjall 2021	8	0.183842	0.0176857	This work
20210405-t_pt20	Fagradalsfjall 2021	7.85	0.199573	0.019199	This work
cG20210405-2gr9_emb	Fagradalsfjall 2021	7.9	0.191407	0.0184135	This work
cG20210405-2gr3_glass	Fagradalsfjall 2021	7.86	0.190222	0.0182994	This work
G20210405-2gr3_glass	Fagradalsfjall 2021	7.83	0.181362	0.0174471	This work
G20210405-2gr4_glass	Fagradalsfjall 2021	7.5	0.20136	0.0193709	This work
G20210405-2gr9_glass	Fagradalsfjall 2021	7.87	0.19957	0.0191987	This work
G20210405-2gr13_glass	Fagradalsfjall 2021	7.98	0.181708	0.0174804	This work
G20210405-2gr31_glass	Fagradalsfjall 2021	7.95	0.178836	0.017204	This work
G20210405-2gr32_glass	Fagradalsfjall 2021	7.79	0.182911	0.0175961	This work
gls-0405-2-1a	Fagradalsfjall 2021	8.03	0.179158	0.017235	This work
gls-0405-2-2a	Fagradalsfjall 2021	8.13	0.184778	0.0177757	This work
gls-0405-2-3a	Fagradalsfjall 2021	7.97	0.195575	0.0188143	This work
gls-0405-2-4a	Fagradalsfjall 2021	7.95	0.182347	0.0175419	This work
gls-0405-2-5a	Fagradalsfjall 2021	7.92	0.187435	0.0180313	This work
gls-0405-2-6a	Fagradalsfjall 2021	7.85	0.18883	0.0181655	This work
20210412-1-pt1	Fagradalsfjall 2021	7.36	0.246095	0.0236744	This work
20210412-1--pt2	Fagradalsfjall 2021	7.25	0.251473	0.0241918	This work
20210412-1--pt3	Fagradalsfjall 2021	7.36	0.238304	0.0229249	This work
20210412-1--pt4	Fagradalsfjall 2021	7.55	0.230268	0.0221519	This work
20210412-1--pt5	Fagradalsfjall 2021	7.24	0.24678	0.0237404	This work
20210412-1--pt6	Fagradalsfjall 2021	7.2	0.236208	0.0227233	This work
20210412-1--pt7	Fagradalsfjall 2021	7.15	0.235172	0.0226236	This work
20210412-1--pt8	Fagradalsfjall 2021	7.26	0.249157	0.023969	This work
20210412-1--pt9	Fagradalsfjall 2021	7.21	0.244698	0.02354	This work
G20210412-1gr10_gl	Fagradalsfjall 2021	7.1	0.217132	0.0208881	This work
G20210412-1gr19_glass	Fagradalsfjall 2021	7.42	0.223174	0.0214694	This work
gls-0412-1-1a	Fagradalsfjall 2021	7.43	0.260851	0.0250939	This work
gls-0412-1-2a	Fagradalsfjall 2021	7.61	0.23758	0.0228553	This work
gls-0412-1-3a	Fagradalsfjall 2021	7.25	0.202353	0.0194665	This work
gls-0412-1-4a	Fagradalsfjall 2021	7.36	0.217383	0.0209123	This work
gls-0412-1-5a	Fagradalsfjall 2021	7.31	0.247758	0.0238344	This work
gls-0412-1-6a	Fagradalsfjall 2021	7.39	0.234948	0.022602	This work
G20210416-3gr1_glass	Fagradalsfjall 2021	7.81	0.223451	0.021496	This work
G20210416-3gr9_glass	Fagradalsfjall 2021	7.95	0.214376	0.0206231	This work
G20210416-3gr9_glass_dupl	Fagradalsfjall 2021	7.82	0.206632	0.019878	This work
G20210416-3gr12_glass	Fagradalsfjall 2021	7.77	0.236141	0.0227168	This work
G20210416-3gr15_glass	Fagradalsfjall 2021	7.88	0.211532	0.0203495	This work
G20210416-3gr26_glass	Fagradalsfjall 2021	7.92	0.215052	0.0206881	This work
G20210416-3gr27_glass	Fagradalsfjall 2021	7.95	0.212061	0.0204004	This work
G20210416-3gr28_glass	Fagradalsfjall 2021	7.85	0.218136	0.0209848	This work
G20210416-3gr39_glass	Fagradalsfjall 2021	7.56	0.242794	0.0233568	This work
cG20210416-3gr3_glass	Fagradalsfjall 2021	7.72	0.198279	0.0190745	This work
cG20210416-3gr3_glass	Fagradalsfjall 2021	6.99	0.232958	0.0224107	This work
cG20210416-3gr4_glass	Fagradalsfjall 2021	7.82	0.227261	0.0218626	This work
cG20210416-3gr5_glass	Fagradalsfjall 2021	7.85	0.198905	0.0191348	This work
cG20210416-3gr6_glass	Fagradalsfjall 2021	7.93	0.207946	0.0200045	This work
cG20210416-3gr6_glass	Fagradalsfjall 2021	7.83	0.242194	0.0232992	This work
cG20210416-3gr11_glass	Fagradalsfjall 2021	7.45	0.25	0.0240501	This work
cG20210416-3gr12_glass	Fagradalsfjall 2021	7.34	0.111672	0.0107429	This work
gls-0416-3-1a	Fagradalsfjall 2021	7.97	0.194949	0.0187542	This work
gls-0416-3-2a	Fagradalsfjall 2021	8.07	0.212277	0.0204211	This work
gls-0416-3-3a	Fagradalsfjall 2021	7.97	0.205035	0.0197245	This work
gls-0416-3-4a	Fagradalsfjall 2021	7.97	0.19966	0.0192074	This work
G20210424-5 pt3	Fagradalsfjall 2021	7.76	0.239597	0.0230493	This work
G20210424-5 pt4	Fagradalsfjall 2021	7.79	0.244521	0.023523	This work
G20210424-5 pt5	Fagradalsfjall 2021	7.81	0.232518	0.0223683	This work
G20210424-5 pt6	Fagradalsfjall 2021	7.84	0.22405	0.0215537	This work
G20210424-5 pt7	Fagradalsfjall 2021	7.74	0.248926	0.0239467	This work
G20210424-5 pt8	Fagradalsfjall 2021	7.88	0.236581	0.0227592	This work
G20210424-5 pt9	Fagradalsfjall 2021	7.88	0.240227	0.02311	This work
G20210424-5 pt10	Fagradalsfjall 2021	7.63	0.255751	0.0246033	This work
G20210424-5 pt11	Fagradalsfjall 2021	7.72	0.230751	0.0221983	This work
G20210424-5 pt12	Fagradalsfjall 2021	7.75	0.260516	0.0250618	This work
G20210424-5 pt13	Fagradalsfjall 2021	7.69	0.227304	0.0218667	This work
G20210424-5 pt14	Fagradalsfjall 2021	7.67	0.252472	0.0242879	This work
G20210424-5 pt15	Fagradalsfjall 2021	7.67	0.217129	0.0208879	This work
gls-0424-5-1a	Fagradalsfjall 2021	8.11	0.23905	0.0229967	This work
gls-0424-5-2a	Fagradalsfjall 2021	8.03	0.233751	0.0224869	This work
gls-0424-5-3a	Fagradalsfjall 2021	8.1	0.243529	0.0234276	This work
gls-0424-5-4a	Fagradalsfjall 2021	8.03	0.219861	0.0211507	This work
gls-0424-5-5a	Fagradalsfjall 2021	8.23	0.241323	0.0232154	This work
G20210424-5 pt1	Fagradalsfjall 2021	7.77	0.288258	0.0277305	This work
G20210424-5 pt2	Fagradalsfjall 2021	7.68	0.248122	0.0238694	This work
20210428-t_pt1	Fagradalsfjall 2021	8.63	0.253618	0.0243981	This work
20210428-t_pt2	Fagradalsfjall 2021	8.66	0.254777	0.0245096	This work
20210428-t_pt3	Fagradalsfjall 2021	8.66	0.261452	0.0251518	This work
20210428-t_pt4	Fagradalsfjall 2021	8.6	0.251134	0.0241591	This work
20210428-t_pt5	Fagradalsfjall 2021	8.6	0.259036	0.0249194	This work
20210428-t_pt6	Fagradalsfjall 2021	8.6	0.261968	0.0252014	This work
20210428-t_pt7	Fagradalsfjall 2021	8.62	0.271684	0.0261361	This work
20210428-t_pt8	Fagradalsfjall 2021	8.69	0.244435	0.0235147	This work
20210428-t_pt9	Fagradalsfjall 2021	8.65	0.258923	0.0249085	This work
20210428-t_pt10	Fagradalsfjall 2021	8.51	0.237928	0.0228887	This work
20210428-t_pt11	Fagradalsfjall 2021	8.69	0.229269	0.0220557	This work
20210428-t_pt12	Fagradalsfjall 2021	8.62	0.25746	0.0247677	This work
gls-0428-1-1a	Fagradalsfjall 2021	8.89	0.241045	0.0231886	This work
gls-0428-1-2a	Fagradalsfjall 2021	8.77	0.219127	0.0210801	This work
gls-0428-1-3a	Fagradalsfjall 2021	8.78	0.225932	0.0217347	This work
gls-0428-1-4a	Fagradalsfjall 2021	8.73	0.25281	0.0243204	This work
gls-0428-1-5a	Fagradalsfjall 2021	8.82	0.21876	0.0210448	This work
gls-0428-1-6a	Fagradalsfjall 2021	8.94	0.249066	0.0239602	This work
gls-0501-1-1a	Fagradalsfjall 2021	7.99	0.209264	0.0201312	This work
gls-0501-1-2a	Fagradalsfjall 2021	8.03	0.218859	0.0210543	This work
gls-0501-1-3a	Fagradalsfjall 2021	8.18	0.221717	0.0213293	This work
gls-0501-1-4a	Fagradalsfjall 2021	8	0.238741	0.0229669	This work
gls-0501-1-5a	Fagradalsfjall 2021	8.1	0.239725	0.0230617	This work
gls-0506-1-1a	Fagradalsfjall 2021	7.66	0.207041	0.0199174	This work
gls-0506-1-2a	Fagradalsfjall 2021	7.73	0.22005	0.0211689	This work
gls-0506-1-3a	Fagradalsfjall 2021	7.62	0.207878	0.019998	This work
gls-0506-1-4a	Fagradalsfjall 2021	7.71	0.219646	0.02113	This work
gls-0506-1-5a	Fagradalsfjall 2021	7.74	0.236402	0.022742	This work
20210506-7-t_2_glass1	Fagradalsfjall 2021	8.5	0.270564	0.0260284	This work
20210506-7-t_2_glass2	Fagradalsfjall 2021	8.29	0.247345	0.0237947	This work
20210506-7-t_2_glass3	Fagradalsfjall 2021	8.09	0.251472	0.0241917	This work
20210506-7-t_2_glass4	Fagradalsfjall 2021	8.39	0.237549	0.0228522	This work
20210506-7-t_2_glass5	Fagradalsfjall 2021	8.4	0.260831	0.025092	This work
20210506-7-t_2_glass6	Fagradalsfjall 2021	8.15	0.285641	0.0274788	This work
20210506-7-t_2_glass7	Fagradalsfjall 2021	8.27	0.243716	0.0234456	This work
20210506-7-t_2_glass8	Fagradalsfjall 2021	8.36	0.256631	0.024688	This work
20210506-7-t_2_glass9	Fagradalsfjall 2021	8.3	0.255878	0.0246155	This work
20210506-7-t_2_glass10	Fagradalsfjall 2021	8.35	0.284457	0.0273649	This work
20210506-7-t_1_glass11	Fagradalsfjall 2021	8.39	0.239631	0.0230526	This work
20210506-7-t_1_glass12	Fagradalsfjall 2021	8.43	0.283302	0.0272537	This work
20210506-7-t_1_glass13	Fagradalsfjall 2021	8.53	0.270375	0.0260102	This work
20210506-7-t_1_glass14	Fagradalsfjall 2021	8.39	0.266204	0.0256089	This work
20210506-7-t_1_glass15	Fagradalsfjall 2021	8.5	0.244805	0.0235503	This work
20210506-7-t_1_glass16	Fagradalsfjall 2021	8.36	0.256796	0.0247039	This work
20210506-7-t_1_glass17	Fagradalsfjall 2021	8.61	0.231325	0.0222535	This work
20210506-7-t_1_glass18	Fagradalsfjall 2021	8.39	0.252063	0.0242486	This work
20210506-7-t_1_glass19	Fagradalsfjall 2021	8.65	0.257649	0.0247859	This work
gls-0506-7-1a	Fagradalsfjall 2021	8.48	0.267186	0.0257034	This work
gls-0506-7-2a	Fagradalsfjall 2021	8.36	0.248316	0.0238881	This work
gls-0506-7-3a	Fagradalsfjall 2021	8.51	0.235227	0.0226289	This work
gls-0506-7-4a	Fagradalsfjall 2021	8.25	0.249224	0.0239755	This work
gls-0506-7-5a	Fagradalsfjall 2021	8.29	0.276011	0.0265523	This work
gls-0506-7-6a	Fagradalsfjall 2021	8.28	0.259374	0.0249519	This work
gls-0506-7-7a	Fagradalsfjall 2021	8.48	0.259271	0.024942	This work
Ax11-RC18	2011 axial	7.46375	0.112805		Clauge et al. (2018)
Ax11-RC19	2011 axial	7.4628	0.116695		Clauge et al. (2018)
Ax11-RC20	2011 axial	7.47346	0.103761		Clauge et al. (2018)
Ax11-RC21	2011 axial	7.49662	0.116218		Clauge et al. (2018)
Ax11-RC22	2011 axial	7.39711	0.118119		Clauge et al. (2018)
D254-R1	2011 axial	7.43624	0.109462		Clauge et al. (2018)
D254-R2*	2011 axial	7.41282	0.115012		Clauge et al. (2018)
D270-R2	2011 axial	7.49126	0.110939		Clauge et al. (2018)
D270-R4*	2011 axial	7.46248	0.106905		Clauge et al. (2018)
D270-R5	2011 axial	7.24546	0.11496		Clauge et al. (2018)
D270-R6	2011 axial	7.3658	0.113535		Clauge et al. (2018)
D270-R6D	2011 axial	7.35077	0.109142		Clauge et al. (2018)
D270-R7	2011 axial	7.40078	0.112592		Clauge et al. (2018)
D270-R7D	2011 axial	7.45851	0.112824		Clauge et al. (2018)
D270-R8	2011 axial	7.43311	0.116535		Clauge et al. (2018)
D270-R8D	2011 axial	7.48622	0.116945		Clauge et al. (2018)
D270-R9	2011 axial	7.44695	0.111903		Clauge et al. (2018)
D270-R9D1	2011 axial	7.49611	0.11013		Clauge et al. (2018)
D270-R9D2	2011 axial	7.50641	0.115156		Clauge et al. (2018)
D270-R11	2011 axial	7.4329	0.116024		Clauge et al. (2018)
D270-R12	2011 axial	7.48806	0.107247		Clauge et al. (2018)
D270-R13	2011 axial	7.48113	0.105196		Clauge et al. (2018)
D270-R14	2011 axial	7.47712	0.110391		Clauge et al. (2018)
D270-R15	2011 axial	7.51966	0.110615		Clauge et al. (2018)
D270-R16	2011 axial	7.46119	0.113463		Clauge et al. (2018)
D270-R18	2011 axial	7.47132	0.106624		Clauge et al. (2018)
D270-R19	2011 axial	7.51688	0.107232		Clauge et al. (2018)
D270-R20	2011 axial	7.51898	0.113031		Clauge et al. (2018)
J2-581-lava31	2011 axial	7.48687	0.111286		Clauge et al. (2018)
J2-583-rock10	2011 axial	7.47679	0.116482		Clauge et al. (2018)
R1467-R1#	2011 axial	7.4756	0.111024		Clauge et al. (2018)
R1467-R2#	2011 axial	7.47168	0.11196		Clauge et al. (2018)
R1467-R3	2011 axial	7.56759	0.121772		Clauge et al. (2018)
R1467-R4#	2011 axial	7.55602	0.117686		Clauge et al. (2018)
R1467-R5#	2011 axial	7.47488	0.116671		Clauge et al. (2018)
R1467-R8#	2011 axial	7.44889	0.113151		Clauge et al. (2018)
R1467-S5	2011 axial	7.48775	0.104555		Clauge et al. (2018)
R1469-R1#	2011 axial	7.53513	0.113161		Clauge et al. (2018)
R1469-R2#	2011 axial	7.40308	0.109134		Clauge et al. (2018)
R1469-R3#	2011 axial	7.43717	0.109014		Clauge et al. (2018)
R1469-R4#	2011 axial	7.401	0.109272		Clauge et al. (2018)
R1469-R5#	2011 axial	7.45485	0.108921		Clauge et al. (2018)
R1469-R6	2011 axial	7.3502	0.106228		Clauge et al. (2018)
R1469-R8	2011 axial	7.3502	0.106228		Clauge et al. (2018)
R1470-S5#	2011 axial	7.43962	0.112916		Clauge et al. (2018)
R1472-R1#	2011 axial	7.44929	0.11114		Clauge et al. (2018)
R1472-R2#	2011 axial	7.48707	0.110421		Clauge et al. (2018)
R1472-R3#	2011 axial	7.46483	0.104598		Clauge et al. (2018)
R1472-R4#	2011 axial	7.33878	0.125314		Clauge et al. (2018)
R1472-R5#	2011 axial	7.54231	0.113222		Clauge et al. (2018)
R1472-R6#	2011 axial	7.44538	0.114633		Clauge et al. (2018)
R1472-R7#	2011 axial	7.53994	0.117336		Clauge et al. (2018)
Ax13-RC1#	2011 axial	7.50112	0.107015		Clauge et al. (2018)
Ax13-RC2#	2011 axial	7.39801	0.116496		Clauge et al. (2018)
Ax13-RC3#	2011 axial	7.38076	0.111857		Clauge et al. (2018)
Ax13-RC4*#	2011 axial	7.42833	0.111611		Clauge et al. (2018)
Ax13-RC5#	2011 axial	7.41318	0.113315		Clauge et al. (2018)
Ax13-RC6#	2011 axial	7.47785	0.112143		Clauge et al. (2018)
Ax13-RC6D#	2011 axial	7.50215	0.110258		Clauge et al. (2018)
Ax13-RC7#	2011 axial	7.49036	0.119271		Clauge et al. (2018)
Ax13-RC8*#	2011 axial	7.45013	0.117871		Clauge et al. (2018)
Ax13-RC12#	2011 axial	7.43254	0.115193		Clauge et al. (2018)
Ax13-RC13#	2011 axial	7.42664	0.114983		Clauge et al. (2018)
Ax13-RC15#	2011 axial	7.50286	0.111783		Clauge et al. (2018)
Ax13-RC16#	2011 axial	7.43851	0.115651		Clauge et al. (2018)
Ax13-RC17#	2011 axial	7.44084	0.106556		Clauge et al. (2018)
Ax13-RC23#	2011 axial	7.47557	0.113521		Clauge et al. (2018)
Ax13-RC25*#	2011 axial	7.46163	0.105004		Clauge et al. (2018)
Ax13-RC26*#	2011 axial	7.48258	0.11475		Clauge et al. (2018)
D522-R1	2011 axial	7.45669	0.113291		Clauge et al. (2018)
D522-R2	2011 axial	7.41278	0.113017		Clauge et al. (2018)
D522-R3#	2011 axial	7.41413	0.113276		Clauge et al. (2018)
D522-R4#	2011 axial	7.45739	0.11993		Clauge et al. (2018)
D522-R5#	2011 axial	7.40832	0.116381		Clauge et al. (2018)
D522-R7*	2011 axial	7.46637	0.112992		Clauge et al. (2018)
D522-R8#	2011 axial	7.41891	0.11515		Clauge et al. (2018)
D522-R9#	2011 axial	7.46946	0.109624		Clauge et al. (2018)
D522-R12#	2011 axial	7.44989	0.111966		Clauge et al. (2018)
D522-R13#	2011 axial	7.40862	0.113244		Clauge et al. (2018)
D522-R14#	2011 axial	7.50083	0.110633		Clauge et al. (2018)
D522-R15#	2011 axial	7.45997	0.111052		Clauge et al. (2018)
D522-R16#	2011 axial	7.46257	0.109495		Clauge et al. (2018)
D522-R18*	2011 axial	7.32184	0.122449		Clauge et al. (2018)
D522-SB08#	2011 axial	7.45212	0.109759		Clauge et al. (2018)
R1473-R1	2011 axial	7.43462	0.11404		Clauge et al. (2018)
R1473-R2#	2011 axial	7.26242	0.111181		Clauge et al. (2018)
Ax13-RC9*#	2011 axial	7.36867	0.111484		Clauge et al. (2018)
Ax13-RC10*#	2011 axial	7.44823	0.111999		Clauge et al. (2018)
Ax13-RC22#	2011 axial	7.44231	0.114385		Clauge et al. (2018)
Ax13-RC37#	2011 axial	7.37666	0.10717		Clauge et al. (2018)
D529-R9	2011 axial	7.21374	0.117339		Clauge et al. (2018)
D529-R10	2011 axial	7.28752	0.116914		Clauge et al. (2018)
D529-R11*	2011 axial	7.19428	0.108685		Clauge et al. (2018)
D657-R3	2011 axial	7.15884	0.115285		Clauge et al. (2018)
D657-R4	2011 axial	7.10065	0.105295		Clauge et al. (2018)
D657-R12	2011 axial	7.36062	0.107303		Clauge et al. (2018)
D657-R18	2011 axial	7.24914	0.106744		Clauge et al. (2018)
J2-697-GEO-25	2011 axial	7.21584	0.108444		Clauge et al. (2018)
J2-697-GEO-26	2011 axial	7.31798	0.11895		Clauge et al. (2018)
D520-R5	2011 axial	6.8536	0.110869		Clauge et al. (2018)
D520-R7*	2011 axial	6.78613	0.111493		Clauge et al. (2018)
D520-R8	2011 axial	6.59286	0.107177		Clauge et al. (2018)
D520-R10	2011 axial	6.82046	0.11254		Clauge et al. (2018)
D520-R12	2011 axial	6.83409	0.114722		Clauge et al. (2018)
D520-R13	2011 axial	6.80402	0.124732		Clauge et al. (2018)
D520-R15	2011 axial	6.60135	0.116136		Clauge et al. (2018)
D520-R17	2011 axial	6.65121	0.113057		Clauge et al. (2018)
D520-R19*	2011 axial	6.8197	0.114075		Clauge et al. (2018)
D520-R21	2011 axial	6.80297	0.11791		Clauge et al. (2018)
D520-R22	2011 axial	6.73128	0.115506		Clauge et al. (2018)
D521-R3*	2011 axial	6.93181	0.116922		Clauge et al. (2018)
D521-R4	2011 axial	6.82037	0.114705		Clauge et al. (2018)
D521-R5	2011 axial	6.83428	0.118405		Clauge et al. (2018)
D521-R6	2011 axial	6.61862	0.111438		Clauge et al. (2018)
D521-R7	2011 axial	6.66298	0.116459		Clauge et al. (2018)
D521-R8	2011 axial	6.60051	0.115947		Clauge et al. (2018)
D521-R10	2011 axial	6.83953	0.112101		Clauge et al. (2018)
D521-R11	2011 axial	6.78092	0.120846		Clauge et al. (2018)
D521-R14	2011 axial	6.82484	0.114439		Clauge et al. (2018)
D521-R15	2011 axial	6.72449	0.113243		Clauge et al. (2018)
D521-R16	2011 axial	6.86039	0.10643		Clauge et al. (2018)
D521-R17*	2011 axial	6.49239	0.118189		Clauge et al. (2018)
D521-R18*	2011 axial	6.80737	0.112351		Clauge et al. (2018)
TN271-DOI-RA-A	2011 axial	6.6287	0.109305		Clauge et al. (2018)
TN271-DOI-RA-B	2011 axial	6.61764	0.109931		Clauge et al. (2018)
TN271-DOI-RA-C	2011 axial	6.65325	0.111635		Clauge et al. (2018)
TN271-DOI-RA-D	2011 axial	6.5938	0.109756		Clauge et al. (2018)
TN271-DOI-Rb	2011 axial	6.56011	0.110193		Clauge et al. (2018)
00-RC-113^	1998 axial	7.64179	0.12427		Clauge et al. (2018)
R460-04^	1998 axial	7.35115	0.119844		Clauge et al. (2018)
R460-06^	1998 axial	7.37548	0.12147		Clauge et al. (2018)
R461-26	1998 axial	7.61093	0.130299		Clauge et al. (2018)
R462-08^	1998 axial	7.37148	0.124662		Clauge et al. (2018)
R462-15*^	1998 axial	7.36739	0.122458		Clauge et al. (2018)
R464-06^	1998 axial	7.33002	0.12019		Clauge et al. (2018)
R465-01*	1998 axial	7.10548	0.131772		Clauge et al. (2018)
R465-02	1998 axial	7.11677	0.12649		Clauge et al. (2018)
R473-06^	1998 axial	7.36386	0.120909		Clauge et al. (2018)
R473-18^	1998 axial	7.37657	0.120383		Clauge et al. (2018)
R473-21^	1998 axial	7.34283	0.122393		Clauge et al. (2018)
R474-03	1998 axial	7.17425	0.133131		Clauge et al. (2018)
R476-02^	1998 axial	7.42447	0.128364		Clauge et al. (2018)
R476-07^	1998 axial	7.35028	0.12886		Clauge et al. (2018)
R478-08	1998 axial	7.29067	0.127333		Clauge et al. (2018)
R483-02^	1998 axial	7.30082	0.118605		Clauge et al. (2018)
R483-04^	1998 axial	7.31433	0.124417		Clauge et al. (2018)
R483-06*^	1998 axial	7.30095	0.11792		Clauge et al. (2018)
R484-01^	1998 axial	7.51259	0.124484		Clauge et al. (2018)
R488-05^	1998 axial	7.28103	0.120024		Clauge et al. (2018)
R488-06^	1998 axial	7.29599	0.114671		Clauge et al. (2018)
R488-15^	1998 axial	7.25942	0.126002		Clauge et al. (2018)
R488-16*^	1998 axial	7.28543	0.119499		Clauge et al. (2018)
R488-FS^	1998 axial	7.3188	0.121604		Clauge et al. (2018)
R491-22*^	1998 axial	7.65719	0.124002		Clauge et al. (2018)
R494-04*_x0003_	1998 axial	7.15981	0.118079		Clauge et al. (2018)
R494-08^	1998 axial	7.14318	0.11344		Clauge et al. (2018)
R494-09^	1998 axial	7.2824	0.121221		Clauge et al. (2018)
R496-4RU	1998 axial	7.25202	0.118291		Clauge et al. (2018)
R501-07*^	1998 axial	7.39342	0.120995		Clauge et al. (2018)
R501-10*^	1998 axial	7.30014	0.121954		Clauge et al. (2018)
R501-11^	1998 axial	7.29726	0.117553		Clauge et al. (2018)
R543-08^	1998 axial	7.62569	0.125557		Clauge et al. (2018)
R546-02	1998 axial	7.40172	0.121497		Clauge et al. (2018)
R547-12^	1998 axial	7.63147	0.129195		Clauge et al. (2018)
R547-23^	1998 axial	7.60596	0.12774		Clauge et al. (2018)
R547-31^	1998 axial	7.60174	0.123351		Clauge et al. (2018)
R548-01^	1998 axial	7.21047	0.125743		Clauge et al. (2018)
R549-05^	1998 axial	7.43641	0.126822		Clauge et al. (2018)
R549-13^	1998 axial	7.37845	0.123229		Clauge et al. (2018)
R549-16^	1998 axial	7.50947	0.120623		Clauge et al. (2018)
R551-13^	1998 axial	7.60798	0.124951		Clauge et al. (2018)
R552-06	1998 axial	7.20525	0.126336		Clauge et al. (2018)
R554-04	1998 axial	7.66033	0.122141		Clauge et al. (2018)
R554-05	1998 axial	7.63175	0.125671		Clauge et al. (2018)
R554-06	1998 axial	7.65288	0.125172		Clauge et al. (2018)
T874-GS1	1998 axial	7.4123	0.102478		Clauge et al. (2018)
T874-GS2	1998 axial	7.38336	0.107819		Clauge et al. (2018)
T874-GS3	1998 axial	7.32877	0.100139		Clauge et al. (2018)
T874-GS4	1998 axial	7.37105	0.110618		Clauge et al. (2018)
T874-GS5	1998 axial	7.37374	0.1035		Clauge et al. (2018)
T874-GS6	1998 axial	7.39631	0.10625		Clauge et al. (2018)
T874-GS7	1998 axial	7.41551	0.103245		Clauge et al. (2018)
T874-GS8	1998 axial	7.33538	0.108315		Clauge et al. (2018)
T874-GS9	1998 axial	7.34064	0.109026		Clauge et al. (2018)
T874-GS10	1998 axial	7.35536	0.106885		Clauge et al. (2018)
T874-GS11	1998 axial	7.42398	0.102723		Clauge et al. (2018)
T874-GS12	1998 axial	7.46343	0.0970562		Clauge et al. (2018)
T874-GS13	1998 axial	7.43064	0.105562		Clauge et al. (2018)
T874-GS14	1998 axial	7.46485	0.105895		Clauge et al. (2018)
T874-GS15	1998 axial	7.40035	0.0942713		Clauge et al. (2018)
T874-GS16	1998 axial	7.41778	0.0989378		Clauge et al. (2018)
T874-GS17	1998 axial	7.45269	0.11101		Clauge et al. (2018)
T874-GS18	1998 axial	7.33944	0.103563		Clauge et al. (2018)
T874-GS19	1998 axial	7.33566	0.108756		Clauge et al. (2018)
T874-GS20	1998 axial	7.45199	0.106888		Clauge et al. (2018)
T874-GS21	1998 axial	7.46708	0.100908		Clauge et al. (2018)
T874-R1	1998 axial	7.39462	0.109828		Clauge et al. (2018)
T874-R2	1998 axial	7.37342	0.115671		Clauge et al. (2018)
T874-R3	1998 axial	7.34149	0.107181		Clauge et al. (2018)
T874-R5	1998 axial	7.24332	0.117713		Clauge et al. (2018)
T874-R5D	1998 axial	7.30419	0.110007		Clauge et al. (2018)
T874-R6	1998 axial	7.31399	0.110537		Clauge et al. (2018)
T874-R9	1998 axial	7.34756	0.110841		Clauge et al. (2018)
T874-R10	1998 axial	7.43629	0.113113		Clauge et al. (2018)
J2-291-R27*	1998 axial	7.43378	0.0992882		Clauge et al. (2018)
J2-292-R24*	1998 axial	7.40242	0.106279		Clauge et al. (2018)
J2-292-R26*	1998 axial	7.40414	0.111963		Clauge et al. (2018)
R1012-Pillar1	1998 axial	7.45315	0.109453		Clauge et al. (2018)
R1012-Pillar2	1998 axial	7.47021	0.105946		Clauge et al. (2018)
R1012-Pillar5	1998 axial	7.33859	0.104802		Clauge et al. (2018)
Ax09-RC3	1998 axial	7.53134	0.108419		Clauge et al. (2018)
D72-R9	1998 axial	7.66339	0.117647		Clauge et al. (2018)
D73-R3	1998 axial	7.26619	0.107284		Clauge et al. (2018)
D73-R4	1998 axial	7.35206	0.113716		Clauge et al. (2018)
D73-R5	1998 axial	7.37486	0.114939		Clauge et al. (2018)
D73-R6	1998 axial	7.29675	0.109405		Clauge et al. (2018)
D73-R7*	1998 axial	7.37289	0.105834		Clauge et al. (2018)
D74-R15	1998 axial	7.41594	0.11395		Clauge et al. (2018)
D79-R1	1998 axial	7.535	0.112919		Clauge et al. (2018)
D79-R2	1998 axial	7.59583	0.119764		Clauge et al. (2018)
D270-R17	1998 axial	7.21018	0.11214		Clauge et al. (2018)
D270-R17D	1998 axial	7.20617	0.113545		Clauge et al. (2018)
J2-581-pillow2 $	1998 axial	7.44393	0.104523		Clauge et al. (2018)
J2-581-pillow30 $	1998 axial	7.43404	0.112167		Clauge et al. (2018)
J268-1	2005-06 EPR	8.25	0.0642857		Goss et al. (2010)
J268-2	2005-06 EPR	8.24	0.0647482		Goss et al. (2010)
OBS 212	2005-06 EPR	8.2	0.057554		Goss et al. (2010)
J268-3	2005-06 EPR	8.16	0.070922		Goss et al. (2010)
J268-4	2005-06 EPR	8.02	0.0625		Goss et al. (2010)
J268-5	2005-06 EPR	8.04	0.0616438		Goss et al. (2010)
J268-6	2005-06 EPR	8.19	0.0656934		Goss et al. (2010)
OBS 206	2005-06 EPR	8.21	0.0647482		Goss et al. (2010)
J268-8	2005-06 EPR	8.26	0.0647482		Goss et al. (2010)
J268-9	2005-06 EPR	8.16	0.0625		Goss et al. (2010)
J268-10	2005-06 EPR	8.17	0.0729927		Goss et al. (2010)
J268-11	2005-06 EPR	8.06	0.0694444		Goss et al. (2010)
J268-12	2005-06 EPR	8.09	0.0633803		Goss et al. (2010)
J268-13	2005-06 EPR	8.1	0.0633803		Goss et al. (2010)
J268-14	2005-06 EPR	8.16	0.0652174		Goss et al. (2010)
J268-15	2005-06 EPR	8.02	0.0633803		Goss et al. (2010)
J268-16	2005-06 EPR	8.2	0.0642857		Goss et al. (2010)
J268-17	2005-06 EPR	8.12	0.0638298		Goss et al. (2010)
J268-18	2005-06 EPR	8.08	0.0638298		Goss et al. (2010)
J268-19	2005-06 EPR	8.03	0.0633803		Goss et al. (2010)
J268-20	2005-06 EPR	8.32	0.0704225		Goss et al. (2010)
J268-21	2005-06 EPR	8.26	0.0629371		Goss et al. (2010)
J268-22	2005-06 EPR	8.27	0.0629371		Goss et al. (2010)
J268-23	2005-06 EPR	8.07	0.0699301		Goss et al. (2010)
J268-24	2005-06 EPR	8.34	0.0704225		Goss et al. (2010)
J268-25	2005-06 EPR	8.11	0.0699301		Goss et al. (2010)
4202-1	2005-06 EPR	8.02	0.0724638		Goss et al. (2010)
4202-2a	2005-06 EPR	7.95	0.0699301		Goss et al. (2010)
4202-4	2005-06 EPR	7.98	0.0699301		Goss et al. (2010)
4202-6	2005-06 EPR	8.05	0.0689655		Goss et al. (2010)
4203-1	2005-06 EPR	8.08	0.0724638		Goss et al. (2010)
4203-2	2005-06 EPR	8.1	0.070922		Goss et al. (2010)
4203-3	2005-06 EPR	8.2	0.0746269		Goss et al. (2010)
4206-2	2005-06 EPR	8.28	0.0729927		Goss et al. (2010)
4273-1	2005-06 EPR	8.22	0.0694444		Goss et al. (2010)
4275-5	2005-06 EPR	8.19	0.0769231		Goss et al. (2010)
4278-3	2005-06 EPR	8.36	0.080292		Goss et al. (2010)
4279-2	2005-06 EPR	8.32	0.0671642		Goss et al. (2010)
4204-1	2005-06 EPR	7.81	0.0657895		Goss et al. (2010)
4204-2	2005-06 EPR	7.9	0.0748299		Goss et al. (2010)
4204-4a	2005-06 EPR	7.84	0.0680272		Goss et al. (2010)
4204-4b	2005-06 EPR	7.75	0.0671141		Goss et al. (2010)
4204-5	2005-06 EPR	7.83	0.0738255		Goss et al. (2010)
4204-5a	2005-06 EPR	7.82	0.0733333		Goss et al. (2010)
4204-6	2005-06 EPR	7.87	0.0723684		Goss et al. (2010)
4204-8	2005-06 EPR	7.88	0.0714286		Goss et al. (2010)
4204-9	2005-06 EPR	7.87	0.0671141		Goss et al. (2010)
D1-a	2005-06 EPR	7.37	0.0833333		Goss et al. (2010)
4296-1	2005-06 EPR	8.04	0.0671141		Goss et al. (2010)
4296-2	2005-06 EPR	7.97	0.08		Goss et al. (2010)
4205-3	2005-06 EPR	7.85	0.0617284		Goss et al. (2010)
4205-3b	2005-06 EPR	7.79	0.0645161		Goss et al. (2010)
4205-5	2005-06 EPR	7.94	0.0689655		Goss et al. (2010)
4205-6	2005-06 EPR	7.76	0.0728477		Goss et al. (2010)
4282-1	2005-06 EPR	7.54	0.0731707		Goss et al. (2010)
4282-2	2005-06 EPR	7.97	0.0728477		Goss et al. (2010)
4282-3	2005-06 EPR	8.32	0.0719424		Goss et al. (2010)
D48-A	2005-06 EPR	8.16	0.0875912		Goss et al. (2010)
D48-B	2005-06 EPR	8.15	0.0797101		Goss et al. (2010)
4205-1	2005-06 EPR	8.14	0.0729927		Goss et al. (2010)
4205-7	2005-06 EPR	8.03	0.070922		Goss et al. (2010)
4280-1	2005-06 EPR	8.83	0.064		Goss et al. (2010)
4280-3	2005-06 EPR	8.88	0.0661157		Goss et al. (2010)
4280-4	2005-06 EPR	8.76	0.0650407		Goss et al. (2010)
4204-3	2005-06 EPR	7.94	0.0805369		Goss et al. (2010)
2359-4	2005-06 EPR	8.02	0.0666667		Goss et al. (2010)
2497-1b	2005-06 EPR	7.94	0.0666667		Goss et al. (2010)
2497-5	2005-06 EPR	7.88	0.0723684		Goss et al. (2010)
2392-9	2005-06 EPR	8.47	0.0692308		Goss et al. (2010)
2372-1	2005-06 EPR	8.7	0.0697674		Goss et al. (2010)
2372-2	2005-06 EPR	8.64	0.0692308		Goss et al. (2010)
2504-1	2005-06 EPR	8.5	0.0692308		Goss et al. (2010)
2368-4	2005-06 EPR	8.55	0.0555556		Goss et al. (2010)
2351-2RE	2005-06 EPR	8.41	0.0606061		Goss et al. (2010)
