# Supplementary material for: Rapid shifting of a deep magmatic source at Fagradalsfjall volcano, Iceland
Source: Nature. 2022 Sep 14;609(7927):529–34. doi: 10.1038/s41586-022-04981-x (PMC9477742; doi:10.1038/s41586-022-04981-x)
Supplement: Supplementary file 19 — Source Data Extended Data Fig. 13 [file 41586_2022_4981_MOESM19_ESM.xlsx]

## Sheet: 13a
Extended Data Figure 13. Fagradalsfjall K2O/TiO2 vs. N1 lava unit at 17.5°S on the East Pacific Rise
13a - Sr87/Sr86 vs K2O/TiO2
Sample Name	87Sr/86Sr	2 SE (Abs)	K2O/ TiO2	± abs	Data Source
G20210321-2	0.703109	5.1498e-06	0.14161	0.00576574	This work
G20210323-1	0.703108	7.51769e-06	0.147918	0.00602257	This work
G20210330-2	0.703125	6.69854e-06	0.191972	0.00781628	This work
G20210404-1	0.703157	5.07625e-06	0.207841	0.0084624	This work
G20210405-1	0.703139	6.16237e-06	0.191087	0.00778022	This work
G20210412-1	0.703183	5.96379e-06	0.24113	0.00981778	This work
G20210424-6	0.70317	6.15427e-06	0.232437	0.00946381	This work
AL3361-7	0.70271		0.062069		Bergmanis et al. (2007)
AL3363-7	0.70272		0.0758621		Bergmanis et al. (2007)
ND3-5	0.70269		0.0490798		Bergmanis et al. (2007)
ND19-8	0.7027		0.0519481		Bergmanis et al. (2007)
ND20-5	0.70268		0.0517241		Bergmanis et al. (2007)
AL3360-8	0.70271		0.0584416		Bergmanis et al. (2007)

## Sheet: 13b
Extended Data Figure 13. Fagradalsfjall K2O/TiO2 vs. N1 lava unit at 17.5°S on the East Pacific Rise
13b - Pb206/Pb204 vs K2O/TiO2
Sample Name	206Pb/204Pb	2 SE (Abs)	K2O/ TiO2	± abs	Data Source
G20210323-1	18.73	0.00107081	0.147918	0.00602257	This work
G20210323-1	18.7328	0.00119049	0.147918	0.00663208	This work
G20210330-2	18.7567	0.00132327	0.191972	0.00781628	This work
G20210405-1	18.7607	0.00194632	0.191087	0.00778022	This work
G20210412-1	18.8229	0.00137696	0.24113	0.00981778	This work
G20210412-1	18.8204	0.00156016	0.24113	0.0099096	This work
G20210424-5	18.8389	0.00158165	0.255854	0.0104173	This work
G20210424-5	18.8321	0.00150332	0.255854	0.00946381	This work
AL3361-7	18.799	-	0.062069	-	Bergmanis et al. (2007)
AL3363-7	18.77	-	0.0758621	-	Bergmanis et al. (2007)
ND3-5	18.725	-	0.0490798	-	Bergmanis et al. (2007)
ND19-8	18.756	-	0.0519481	-	Bergmanis et al. (2007)
ND20-5	18.681	-	0.0517241	-	Bergmanis et al. (2007)
AL3360-8	18.755	-	0.0584416	-	Bergmanis et al. (2007)
